# Supplementary material for: Crystal structure of (E)-13-(pyrimidin-5-yl)parthenolide
Source: Acta Crystallogr E Crystallogr Commun. 2015 Nov 28;71(Pt 12):1536–8. doi: 10.1107/S2056989015021507 (PMC4719832; doi:10.1107/S2056989015021507)
Supplement: Supplementary file 1 [file e-71-01536-sup1.cif]

##############################################################################
#                                                                            #
# This CIF contains the data in a paper accepted for publication in          #
# Acta Crystallographica Section E. It conforms to the requirements of       #
# Notes for Authors for Acta Crystallographica Section E, and has been       #
# peer reviewed under the auspices of the IUCr Commission on Journals.       #
#                                                                            #
# Full details of the Crystallographic Information File format               #
# are given in the paper "The Crystallographic Information File (CIF):       #
# a New Standard Archive File for Crystallography" by S. R. Hall, F. H.      #
# Allen and I. D. Brown [Acta Cryst. (1991), A47, 655-685].                  #
#                                                                            #
# The current version of the core CIF dictionary is obtainable from          #
# ftp://ftp.iucr.org/pub/cif_core.dic.                                       #
#                                                                            #
# Software is freely available for graphical display of the structure(s)     #
# in this CIF. For information consult the CIF software page                 #
# http://www.iucr.org/resources/cif/software.                                #
#                                                                            #
# This file may be used for bona fide research purposes within the           #
# scientific community so long as proper attribution is given to the journal # 
# article from which it was obtained.                                        #
#                                                                            #
##############################################################################
data_I
_audit_creation_method     SHELXL-2014
_database_code_depnum_ccdc_archive     'CCDC 1436825'
_chemical_name_systematic
;
(1a<i>R</i>,4<i>E</i>,7a<i>S</i>,8<i>E</i>,10a<i>S</i>,10b<i>R</i>)-1a,5-\
Dimethyl-8-[(pyrimidin-5-yl)methylidene]-2,3,6,7,7a,8,10a,10b-\
octahydrooxireno[2',3':9,10]cyclodeca[1,2-<i>b</i>]furan-9(1a<i>H</i>)-one
;
_chemical_name_common     '(<i>E</i>)-13-(Pyrimidin-5-yl)parthenolide'
_chemical_formula_moiety     'C19 H22 N2 O3'
_chemical_formula_sum     'C19 H22 N2 O3'
_chemical_formula_iupac     'C19 H22 N2 O3'
_chemical_formula_weight     326.38
_chemical_melting_point     ?
_shelx_space_group_comment
;
The symmetry employed for this shelxl refinement is uniquely defined
by the following loop, which should always be used as a source of
symmetry information in preference to the above space-group names.
They are only intended as comments.
;
_space_group_crystal_system     monoclinic
_space_group_name_H-M_alt     'P 21'
_space_group_name_Hall     'P 2yb'
loop_
    _space_group_symop_operation_xyz
    'x, y, z'
    '-x, y+1/2, -z'
_cell_length_a     10.3526(2)
_cell_length_b     7.26120(10)
_cell_length_c     11.9198(2)
_cell_angle_alpha     90
_cell_angle_beta     108.1210(6)
_cell_angle_gamma     90
_cell_volume     851.60(2)
_cell_formula_units_Z     2
_cell_measurement_reflns_used     9908
_cell_measurement_theta_min     4.49
_cell_measurement_theta_max     68.18
_cell_measurement_temperature     90.0(2)
_exptl_crystal_description     'solvent-rounded block'
_exptl_crystal_colour     colourless
_exptl_crystal_size_max     0.250
_exptl_crystal_size_mid     0.130
_exptl_crystal_size_min     0.100
_exptl_crystal_density_diffrn     1.273
_exptl_crystal_density_meas     ?
_exptl_crystal_density_method     ?
_exptl_crystal_F_000     348
_exptl_absorpt_coefficient_mu     0.700
_exptl_absorpt_correction_type     multi-scan
_exptl_absorpt_process_details
;
(<i>SADABS</i>; Bruker, 2006)
;
_shelx_estimated_absorpt_T_min     0.844
_shelx_estimated_absorpt_T_max     0.933
_exptl_absorpt_correction_T_min     0.850
_exptl_absorpt_correction_T_max     0.942
_exptl_special_details
;
The crystal was mounted with polyisobutene oil on the tip of a fine glass fibre,
which was fastened in a copper mounting pin with electrical solder. It was
placed directly into the cold gas stream of a liquid nitrogen based cryostat,
according to published methods.
Diffraction data were collected with the crystal at 90 K, which is standard
practice in this laboratory for the majority of flash-cooled crystals.
The crystals were large, and could not be cut to size without inducing damage
by crushing, leading to shattered, frayed ends. These damaged parts could
easily be dissolved away, however, to give solvent-rounded undamaged pieces of
optimal size for data collection.
;
_diffrn_ambient_temperature     90.0(2)
_diffrn_radiation_type     CuK\a
_diffrn_radiation_wavelength     1.54178
_diffrn_measurement_device_type     'Bruker X8 Proteum diffractometer'
_diffrn_measurement_method     '\f and \w scans'
_diffrn_detector_area_resol_mean     5.6
_diffrn_reflns_number     11370
_diffrn_reflns_av_R_equivalents     0.0323
_diffrn_reflns_theta_min     4.494
_diffrn_reflns_theta_max     68.178
_diffrn_reflns_theta_full     67.679
_diffrn_measured_fraction_theta_max     0.981
_diffrn_measured_fraction_theta_full     0.982
_diffrn_reflns_limit_h_min     -12
_diffrn_reflns_limit_h_max     10
_diffrn_reflns_limit_k_min     -8
_diffrn_reflns_limit_k_max     8
_diffrn_reflns_limit_l_min     -14
_diffrn_reflns_limit_l_max     13
_refine_special_details
;
Refinement progress was checked using <i>PLATON</i> (Spek, 2009) and by an
<i>R</i>-tensor (Parkin, 2000). The final model was further checked with the
IUCr utility <i>checkCIF</i>.
;
_reflns_number_total     3020
_reflns_number_gt     3013
_reflns_threshold_expression     'I > 2\s(I)'
_refine_ls_structure_factor_coef     Fsqd
_refine_ls_matrix_type     full
_refine_ls_R_factor_all     0.0268
_refine_ls_R_factor_gt     0.0267
_refine_ls_wR_factor_gt     0.0677
_refine_ls_wR_factor_ref     0.0678
_refine_ls_goodness_of_fit_ref     1.053
_refine_ls_restrained_S_all     1.052
_refine_ls_number_reflns     3020
_refine_ls_number_parameters     220
_refine_ls_number_restraints     1
_refine_ls_hydrogen_treatment     constr
_refine_ls_weighting_scheme     calc
_refine_ls_weighting_details
              'w=1/[\s^2^(Fo^2^)+(0.0326P)^2^+0.1773P] where P=(Fo^2^+2Fc^2^)/3'
_atom_sites_solution_hydrogens     difmap
_atom_sites_solution_primary     direct
_atom_sites_solution_secondary     difmap
_refine_ls_shift/su_max     0.000
_refine_ls_shift/su_mean     0.000
_refine_diff_density_max     0.149
_refine_diff_density_min     -0.135
_refine_ls_extinction_method     '<i>SHELXL-2014</i>'
_refine_ls_extinction_coef     0.010(2)
_refine_ls_extinction_expression
                                  'Fc^*^=kFc[1+0.001xFc^2^\l^3^/sin(2\q)]^-1/4^'
_refine_ls_abs_structure_details
;
Flack x determined using 1354 quotients
[(<i>I</i>^+^)-(<i>I</i>^-^)]/[(<i>I</i>^+^)+(<i>I</i>^-^)]
(Parsons <i>et al.</i>, 2013).
;
_refine_ls_abs_structure_Flack     -0.04(3)
loop_
    _atom_type_symbol
    _atom_type_description
    _atom_type_scat_dispersion_real
    _atom_type_scat_dispersion_imag
    _atom_type_scat_source
    'C' 'C' 0.0181 0.0091
                         'International Tables Vol C Tables 4.2.6.8 and 6.1.1.4'
    'H' 'H' 0.0000 0.0000
                         'International Tables Vol C Tables 4.2.6.8 and 6.1.1.4'
    'N' 'N' 0.0311 0.0180
                         'International Tables Vol C Tables 4.2.6.8 and 6.1.1.4'
    'O' 'O' 0.0492 0.0322
                         'International Tables Vol C Tables 4.2.6.8 and 6.1.1.4'
_computing_data_collection
;
<i>APEX2</i> (Bruker, 2006)
;
_computing_cell_refinement
;
<i>SAINT</i> (Bruker, 2006)
;
_computing_data_reduction
;
<i>SAINT</i> (Bruker, 2006)
;
_computing_structure_solution
;
<i>SHELXS97</i> (Sheldrick, 2008)
;
_computing_structure_refinement
;
<i>SHELXL2014</i> (Sheldrick, 2015)
;
_computing_molecular_graphics
;
<i>XP</i> in <i>SHELXTL</i> (Sheldrick, 2008)
;
_computing_publication_material
;
<i>SHELXTL</i> (Sheldrick, 2008) and <i>CIFFIX</i> (Parkin,
2013)
;
loop_
    _atom_site_type_symbol
    _atom_site_label
    _atom_site_fract_x
    _atom_site_fract_y
    _atom_site_fract_z
    _atom_site_U_iso_or_equiv
    _atom_site_adp_type
    _atom_site_calc_flag
    _atom_site_occupancy
    _atom_site_disorder_assembly
    _atom_site_disorder_group
    O O1 0.59428(12) 0.24072(19) 0.48957(10) 0.0228(3) Uani d 1 . .
    O O2 0.30633(12) 0.25486(17) 0.43887(10) 0.0195(3) Uani d 1 . .
    O O3 0.12397(13) 0.29255(19) 0.49855(11) 0.0266(3) Uani d 1 . .
    C C1 0.57679(17) 0.5285(2) 0.19945(14) 0.0185(4) Uani d 1 . .
    H H1A 0.5833 0.6439 0.2384 0.022 Uiso calc 1 . .
    C C2 0.70386(17) 0.4134(3) 0.23289(16) 0.0208(4) Uani d 1 . .
    H H2A 0.7809 0.4881 0.2257 0.025 Uiso calc 1 . .
    H H2B 0.6915 0.3076 0.1781 0.025 Uiso calc 1 . .
    C C3 0.73676(17) 0.3417(3) 0.36116(15) 0.0202(4) Uani d 1 . .
    H H3A 0.8146 0.2554 0.3792 0.024 Uiso calc 1 . .
    H H3B 0.7615 0.4460 0.4173 0.024 Uiso calc 1 . .
    C C4 0.61322(17) 0.2447(2) 0.37345(14) 0.0178(4) Uani d 1 . .
    C C5 0.51035(16) 0.3615(2) 0.40010(13) 0.0165(3) Uani d 1 . .
    H H5A 0.5353 0.4948 0.4118 0.020 Uiso calc 1 . .
    C C6 0.35977(16) 0.3252(2) 0.34753(14) 0.0159(3) Uani d 1 . .
    H H6A 0.3445 0.2321 0.2829 0.019 Uiso calc 1 . .
    C C7 0.27894(16) 0.5036(2) 0.29783(13) 0.0149(3) Uani d 1 . .
    H H7A 0.3396 0.6113 0.3292 0.018 Uiso calc 1 . .
    C C8 0.22800(16) 0.5184(3) 0.16174(14) 0.0176(4) Uani d 1 . .
    H H8A 0.1434 0.5923 0.1376 0.021 Uiso calc 1 . .
    H H8B 0.2058 0.3936 0.1278 0.021 Uiso calc 1 . .
    C C9 0.33322(17) 0.6078(3) 0.11062(14) 0.0185(4) Uani d 1 . .
    H H9A 0.2884 0.6358 0.0261 0.022 Uiso calc 1 . .
    H H9B 0.3638 0.7258 0.1519 0.022 Uiso calc 1 . .
    C C10 0.45591(17) 0.4887(2) 0.12176(14) 0.0179(4) Uani d 1 . .
    C C11 0.16862(16) 0.5027(2) 0.35605(14) 0.0159(3) Uani d 1 . .
    C C12 0.19100(17) 0.3425(3) 0.43718(14) 0.0184(4) Uani d 1 . .
    C C13 0.06867(17) 0.6212(3) 0.35248(14) 0.0179(4) Uani d 1 . .
    H H13A 0.0096 0.5872 0.3961 0.021 Uiso calc 1 . .
    C C14 0.42876(19) 0.3267(3) 0.03864(16) 0.0269(4) Uani d 1 . .
    H H14A 0.5140 0.2609 0.0473 0.040 Uiso calc 1 . .
    H H14B 0.3908 0.3705 -0.0428 0.040 Uiso calc 1 . .
    H H14C 0.3639 0.2434 0.0573 0.040 Uiso calc 1 . .
    C C15 0.57578(18) 0.0643(2) 0.30934(18) 0.0239(4) Uani d 1 . .
    H H15A 0.5012 0.0072 0.3311 0.036 Uiso calc 1 . .
    H H15B 0.6548 -0.0179 0.3312 0.036 Uiso calc 1 . .
    H H15C 0.5470 0.0861 0.2240 0.036 Uiso calc 1 . .
    C C16 0.03901(16) 0.7977(2) 0.28928(14) 0.0180(4) Uani d 1 . .
    C C17 0.13568(18) 0.9097(3) 0.26601(18) 0.0244(4) Uani d 1 . .
    H H17A 0.2281 0.8719 0.2933 0.029 Uiso calc 1 . .
    N N18 0.10538(16) 1.0688(2) 0.20684(16) 0.0293(4) Uani d 1 . .
    C C19 -0.02533(19) 1.1156(3) 0.17269(17) 0.0252(4) Uani d 1 . .
    H H19A -0.0485 1.2265 0.1287 0.030 Uiso calc 1 . .
    N N20 -0.12697(15) 1.0248(2) 0.19312(14) 0.0256(4) Uani d 1 . .
    C C21 -0.09291(18) 0.8673(3) 0.25279(15) 0.0219(4) Uani d 1 . .
    H H21A -0.1621 0.7994 0.2713 0.026 Uiso calc 1 . .
loop_
    _atom_site_aniso_label
    _atom_site_aniso_U_11
    _atom_site_aniso_U_22
    _atom_site_aniso_U_33
    _atom_site_aniso_U_12
    _atom_site_aniso_U_13
    _atom_site_aniso_U_23
    O1 0.0188(6) 0.0306(7) 0.0176(6) 0.0061(5) 0.0035(5) 0.0092(5)
    O2 0.0187(6) 0.0200(6) 0.0221(6) 0.0038(5) 0.0098(5) 0.0064(5)
    O3 0.0242(6) 0.0305(8) 0.0303(7) 0.0031(6) 0.0162(5) 0.0097(6)
    C1 0.0218(8) 0.0163(8) 0.0197(8) -0.0006(7) 0.0100(7) 0.0024(7)
    C2 0.0184(8) 0.0208(9) 0.0254(9) -0.0018(7) 0.0101(7) -0.0001(7)
    C3 0.0157(8) 0.0216(9) 0.0228(8) 0.0016(7) 0.0053(6) -0.0004(7)
    C4 0.0163(8) 0.0184(8) 0.0174(8) 0.0036(7) 0.0031(6) 0.0040(7)
    C5 0.0175(8) 0.0173(8) 0.0141(7) 0.0020(7) 0.0043(6) 0.0031(6)
    C6 0.0173(8) 0.0162(8) 0.0154(7) 0.0002(6) 0.0068(6) 0.0012(6)
    C7 0.0155(7) 0.0147(8) 0.0142(7) -0.0011(6) 0.0041(6) -0.0008(6)
    C8 0.0172(8) 0.0201(8) 0.0143(8) 0.0005(7) 0.0034(6) 0.0003(7)
    C9 0.0209(8) 0.0195(8) 0.0147(7) 0.0018(7) 0.0051(6) 0.0044(7)
    C10 0.0221(8) 0.0190(9) 0.0150(7) 0.0003(7) 0.0092(7) 0.0026(7)
    C11 0.0153(7) 0.0170(8) 0.0143(7) -0.0021(7) 0.0031(6) -0.0010(7)
    C12 0.0166(8) 0.0206(9) 0.0187(8) 0.0004(7) 0.0065(6) 0.0014(7)
    C13 0.0144(8) 0.0213(9) 0.0175(8) -0.0011(7) 0.0044(6) -0.0018(7)
    C14 0.0258(9) 0.0321(11) 0.0219(8) 0.0041(8) 0.0061(7) -0.0061(8)
    C15 0.0206(8) 0.0177(9) 0.0346(10) 0.0023(7) 0.0105(8) 0.0005(7)
    C16 0.0175(8) 0.0190(9) 0.0161(7) 0.0009(7) 0.0032(6) -0.0044(7)
    C17 0.0156(8) 0.0189(9) 0.0350(10) 0.0005(7) 0.0024(8) 0.0019(8)
    N18 0.0209(8) 0.0216(9) 0.0409(10) -0.0014(6) 0.0030(7) 0.0062(7)
    C19 0.0240(9) 0.0183(9) 0.0288(9) 0.0021(8) 0.0016(7) 0.0019(8)
    N20 0.0206(8) 0.0232(8) 0.0304(8) 0.0042(6) 0.0043(6) 0.0003(7)
    C21 0.0194(8) 0.0219(9) 0.0253(9) 0.0026(7) 0.0084(7) -0.0024(7)
_geom_special_details
;
All e.s.d.'s (except the e.s.d. in the dihedral angle between two l.s. planes)
are estimated using the full covariance matrix. The cell e.s.d.'s are taken
into account individually in the estimation of e.s.d.'s in distances, angles
and torsion angles; correlations between e.s.d.'s in cell parameters are only
used when they are defined by crystal symmetry. An approximate (isotropic)
treatment of cell e.s.d.'s is used for estimating e.s.d.'s involving l.s.
planes.
;
loop_
    _geom_bond_atom_site_label_1
    _geom_bond_atom_site_label_2
    _geom_bond_site_symmetry_2
    _geom_bond_distance
    _geom_bond_publ_flag
    O1 C5 . 1.444(2) ?
    O1 C4 . 1.457(2) ?
    O2 C12 . 1.348(2) ?
    O2 C6 . 1.4585(19) ?
    O3 C12 . 1.210(2) ?
    C1 C10 . 1.337(2) ?
    C1 C2 . 1.504(2) ?
    C1 H1A . 0.9500 ?
    C2 C3 . 1.549(2) ?
    C2 H2A . 0.9900 ?
    C2 H2B . 0.9900 ?
    C3 C4 . 1.507(2) ?
    C3 H3A . 0.9900 ?
    C3 H3B . 0.9900 ?
    C4 C5 . 1.471(2) ?
    C4 C15 . 1.505(3) ?
    C5 C6 . 1.511(2) ?
    C5 H5A . 1.0000 ?
    C6 C7 . 1.556(2) ?
    C6 H6A . 1.0000 ?
    C7 C11 . 1.510(2) ?
    C7 C8 . 1.546(2) ?
    C7 H7A . 1.0000 ?
    C8 C9 . 1.547(2) ?
    C8 H8A . 0.9900 ?
    C8 H8B . 0.9900 ?
    C9 C10 . 1.508(2) ?
    C9 H9A . 0.9900 ?
    C9 H9B . 0.9900 ?
    C10 C14 . 1.507(3) ?
    C11 C13 . 1.336(2) ?
    C11 C12 . 1.484(2) ?
    C13 C16 . 1.470(2) ?
    C13 H13A . 0.9500 ?
    C14 H14A . 0.9800 ?
    C14 H14B . 0.9800 ?
    C14 H14C . 0.9800 ?
    C15 H15A . 0.9800 ?
    C15 H15B . 0.9800 ?
    C15 H15C . 0.9800 ?
    C16 C17 . 1.383(3) ?
    C16 C21 . 1.393(2) ?
    C17 N18 . 1.339(2) ?
    C17 H17A . 0.9500 ?
    N18 C19 . 1.330(2) ?
    C19 N20 . 1.327(3) ?
    C19 H19A . 0.9500 ?
    N20 C21 . 1.335(3) ?
    C21 H21A . 0.9500 ?
loop_
    _geom_angle_atom_site_label_1
    _geom_angle_atom_site_label_2
    _geom_angle_atom_site_label_3
    _geom_angle_site_symmetry_1
    _geom_angle_site_symmetry_3
    _geom_angle
    _geom_angle_publ_flag
    C5 O1 C4 . . 60.94(10) ?
    C12 O2 C6 . . 111.31(12) ?
    C10 C1 C2 . . 128.05(17) ?
    C10 C1 H1A . . 116.0 ?
    C2 C1 H1A . . 116.0 ?
    C1 C2 C3 . . 110.73(14) ?
    C1 C2 H2A . . 109.5 ?
    C3 C2 H2A . . 109.5 ?
    C1 C2 H2B . . 109.5 ?
    C3 C2 H2B . . 109.5 ?
    H2A C2 H2B . . 108.1 ?
    C4 C3 C2 . . 108.68(14) ?
    C4 C3 H3A . . 110.0 ?
    C2 C3 H3A . . 110.0 ?
    C4 C3 H3B . . 110.0 ?
    C2 C3 H3B . . 110.0 ?
    H3A C3 H3B . . 108.3 ?
    O1 C4 C5 . . 59.08(10) ?
    O1 C4 C15 . . 112.05(15) ?
    C5 C4 C15 . . 121.46(15) ?
    O1 C4 C3 . . 118.08(14) ?
    C5 C4 C3 . . 116.40(15) ?
    C15 C4 C3 . . 116.73(15) ?
    O1 C5 C4 . . 59.97(10) ?
    O1 C5 C6 . . 120.41(14) ?
    C4 C5 C6 . . 122.16(14) ?
    O1 C5 H5A . . 114.5 ?
    C4 C5 H5A . . 114.5 ?
    C6 C5 H5A . . 114.5 ?
    O2 C6 C5 . . 109.48(12) ?
    O2 C6 C7 . . 106.97(12) ?
    C5 C6 C7 . . 112.07(13) ?
    O2 C6 H6A . . 109.4 ?
    C5 C6 H6A . . 109.4 ?
    C7 C6 H6A . . 109.4 ?
    C11 C7 C8 . . 115.01(13) ?
    C11 C7 C6 . . 102.45(13) ?
    C8 C7 C6 . . 115.15(13) ?
    C11 C7 H7A . . 107.9 ?
    C8 C7 H7A . . 107.9 ?
    C6 C7 H7A . . 107.9 ?
    C7 C8 C9 . . 112.99(13) ?
    C7 C8 H8A . . 109.0 ?
    C9 C8 H8A . . 109.0 ?
    C7 C8 H8B . . 109.0 ?
    C9 C8 H8B . . 109.0 ?
    H8A C8 H8B . . 107.8 ?
    C10 C9 C8 . . 113.70(14) ?
    C10 C9 H9A . . 108.8 ?
    C8 C9 H9A . . 108.8 ?
    C10 C9 H9B . . 108.8 ?
    C8 C9 H9B . . 108.8 ?
    H9A C9 H9B . . 107.7 ?
    C1 C10 C14 . . 124.58(16) ?
    C1 C10 C9 . . 121.22(16) ?
    C14 C10 C9 . . 114.20(15) ?
    C13 C11 C12 . . 119.20(15) ?
    C13 C11 C7 . . 132.19(16) ?
    C12 C11 C7 . . 108.42(13) ?
    O3 C12 O2 . . 121.43(16) ?
    O3 C12 C11 . . 128.78(16) ?
    O2 C12 C11 . . 109.75(13) ?
    C11 C13 C16 . . 127.89(16) ?
    C11 C13 H13A . . 116.1 ?
    C16 C13 H13A . . 116.1 ?
    C10 C14 H14A . . 109.5 ?
    C10 C14 H14B . . 109.5 ?
    H14A C14 H14B . . 109.5 ?
    C10 C14 H14C . . 109.5 ?
    H14A C14 H14C . . 109.5 ?
    H14B C14 H14C . . 109.5 ?
    C4 C15 H15A . . 109.5 ?
    C4 C15 H15B . . 109.5 ?
    H15A C15 H15B . . 109.5 ?
    C4 C15 H15C . . 109.5 ?
    H15A C15 H15C . . 109.5 ?
    H15B C15 H15C . . 109.5 ?
    C17 C16 C21 . . 115.11(16) ?
    C17 C16 C13 . . 124.52(15) ?
    C21 C16 C13 . . 120.31(15) ?
    N18 C17 C16 . . 123.19(16) ?
    N18 C17 H17A . . 118.4 ?
    C16 C17 H17A . . 118.4 ?
    C19 N18 C17 . . 115.52(17) ?
    N20 C19 N18 . . 127.34(18) ?
    N20 C19 H19A . . 116.3 ?
    N18 C19 H19A . . 116.3 ?
    C19 N20 C21 . . 115.48(15) ?
    N20 C21 C16 . . 123.23(17) ?
    N20 C21 H21A . . 118.4 ?
    C16 C21 H21A . . 118.4 ?
loop_
    _geom_torsion_atom_site_label_1
    _geom_torsion_atom_site_label_2
    _geom_torsion_atom_site_label_3
    _geom_torsion_atom_site_label_4
    _geom_torsion_site_symmetry_1
    _geom_torsion_site_symmetry_2
    _geom_torsion_site_symmetry_3
    _geom_torsion_site_symmetry_4
    _geom_torsion
    _geom_torsion_publ_flag
    C10 C1 C2 C3 . . . . -110.99(19) ?
    C1 C2 C3 C4 . . . . 53.54(19) ?
    C5 O1 C4 C15 . . . . -114.44(16) ?
    C5 O1 C4 C3 . . . . 105.54(17) ?
    C2 C3 C4 O1 . . . . -152.28(15) ?
    C2 C3 C4 C5 . . . . -84.95(18) ?
    C2 C3 C4 C15 . . . . 69.54(18) ?
    C4 O1 C5 C6 . . . . 111.94(17) ?
    C15 C4 C5 O1 . . . . 98.43(17) ?
    C3 C4 C5 O1 . . . . -108.37(16) ?
    O1 C4 C5 C6 . . . . -109.10(17) ?
    C15 C4 C5 C6 . . . . -10.7(2) ?
    C3 C4 C5 C6 . . . . 142.53(15) ?
    C12 O2 C6 C5 . . . . 132.85(14) ?
    C12 O2 C6 C7 . . . . 11.21(17) ?
    O1 C5 C6 O2 . . . . 36.7(2) ?
    C4 C5 C6 O2 . . . . 108.24(17) ?
    O1 C5 C6 C7 . . . . 155.20(14) ?
    C4 C5 C6 C7 . . . . -133.25(15) ?
    O2 C6 C7 C11 . . . . -8.19(16) ?
    C5 C6 C7 C11 . . . . -128.18(14) ?
    O2 C6 C7 C8 . . . . -133.78(14) ?
    C5 C6 C7 C8 . . . . 106.23(15) ?
    C11 C7 C8 C9 . . . . 153.12(15) ?
    C6 C7 C8 C9 . . . . -88.08(18) ?
    C7 C8 C9 C10 . . . . 69.71(19) ?
    C2 C1 C10 C14 . . . . -8.9(3) ?
    C2 C1 C10 C9 . . . . 171.47(16) ?
    C8 C9 C10 C1 . . . . -107.23(18) ?
    C8 C9 C10 C14 . . . . 73.07(19) ?
    C8 C7 C11 C13 . . . . -56.5(2) ?
    C6 C7 C11 C13 . . . . 177.78(17) ?
    C8 C7 C11 C12 . . . . 128.73(15) ?
    C6 C7 C11 C12 . . . . 3.06(16) ?
    C6 O2 C12 O3 . . . . 172.90(16) ?
    C6 O2 C12 C11 . . . . -9.33(18) ?
    C13 C11 C12 O3 . . . . 5.6(3) ?
    C7 C11 C12 O3 . . . . -178.86(18) ?
    C13 C11 C12 O2 . . . . -171.94(15) ?
    C7 C11 C12 O2 . . . . 3.59(18) ?
    C12 C11 C13 C16 . . . . 172.57(15) ?
    C7 C11 C13 C16 . . . . -1.7(3) ?
    C11 C13 C16 C17 . . . . -29.8(3) ?
    C11 C13 C16 C21 . . . . 153.17(17) ?
    C21 C16 C17 N18 . . . . -3.7(3) ?
    C13 C16 C17 N18 . . . . 179.10(17) ?
    C16 C17 N18 C19 . . . . 1.1(3) ?
    C17 N18 C19 N20 . . . . 1.7(3) ?
    N18 C19 N20 C21 . . . . -1.4(3) ?
    C19 N20 C21 C16 . . . . -1.7(3) ?
    C17 C16 C21 N20 . . . . 4.0(2) ?
    C13 C16 C21 N20 . . . . -178.66(16) ?
_shelx_hkl_file
;
  -1   0   0   71.74    3.42
  -1   0   0   69.88    3.40
  -1   0   0   68.29    3.39
  -1   0   0   67.82    3.27
  -1   0   0   72.24    3.14
  -2   0   0    0.73    0.07
  -2   0   0    0.78    0.07
  -2   0   0    0.77    0.08
   2   0   0    0.73    0.08
  -2   0   0    0.83    0.08
  -2   0   0    0.88    0.09
  -2   0   0    0.74    0.08
   2   0   0    0.85    0.08
  -2   0   0    0.71    0.07
  -2   0   0    0.74    0.07
  -3   0   0    5.01    0.24
  -3   0   0    4.68    0.24
  -3   0   0    5.16    0.29
  -3   0   0    4.87    0.28
  -3   0   0    4.66    0.27
   3   0   0    5.04    0.26
  -3   0   0    4.69    0.25
  -3   0   0    5.05    0.25
  -3   0   0    4.92    0.25
  -3   0   0    5.17    0.25
   3   0   0    5.04    0.26
  -4   0   0  240.35   10.97
  -4   0   0  241.20   11.94
   4   0   0  249.31   10.99
  -4   0   0  234.05   11.02
  -4   0   0  256.86   12.04
  -4   0   0  263.54   12.13
   4   0   0  256.24   10.98
  -4   0   0  241.79   10.96
  -4   0   0  233.76   11.48
  -5   0   0   45.13    2.11
  -5   0   0   50.48    2.19
   5   0   0   44.00    2.12
  -5   0   0   50.32    2.31
  -5   0   0   46.52    2.29
  -5   0   0   49.96    2.29
  -5   0   0   48.21    2.22
  -5   0   0   43.14    2.12
  -6   0   0   31.65    1.65
  -6   0   0   32.63    1.55
  -6   0   0   32.11    1.49
  -6   0   0   34.34    1.49
  -6   0   0   36.66    1.69
  -6   0   0   33.09    1.55
  -7   0   0   96.43    4.49
  -7   0   0   92.57    3.91
  -7   0   0   92.35    3.23
  -7   0   0   95.17    3.71
  -7   0   0   95.69    4.12
  -7   0   0   91.60    4.10
  -7   0   0   81.09    3.76
  -8   0   0    0.37    0.11
  -8   0   0    0.41    0.08
  -8   0   0    0.25    0.10
  -8   0   0    0.33    0.10
  -8   0   0    0.27    0.03
  -8   0   0    0.30    0.09
  -9   0   0    0.14    0.07
  -9   0   0    0.19    0.11
  -9   0   0    0.12    0.06
  -9   0   0    0.17    0.02
 -10   0   0    9.49    0.51
 -10   0   0   10.52    0.52
 -10   0   0    9.74    0.48
 -11   0   0    9.81    0.47
 -11   0   0   10.34    0.50
   0  -1   0    0.02    0.04
   0  -1   0    0.06    0.05
   0   1   0    0.11    0.03
   0   1   0    0.00    0.04
   0   1   0    0.04    0.05
  -2  -1   0  113.04    5.25
  -2  -1   0  113.49    5.50
  -2  -1   0  107.98    5.04
  -2  -1   0  101.67    5.40
  -2  -1   0  101.59    5.23
  -2  -1   0  117.51    5.03
   2  -1   0  120.57    5.02
   2  -1   0  111.28    4.98
  -2  -1   0  112.16    5.05
  -2  -1   0  115.15    5.01
  -2   1   0  105.12    5.02
  -2   1   0  106.81    5.46
  -2   1   0  107.89    5.04
  -2   1   0  112.44    4.99
   2   1   0  118.31    5.02
  -2   1   0  113.90    5.02
  -2   1   0   97.39    5.37
   2   1   0  119.56    5.04
  -2   1   0  105.32    5.23
  -2   1   0  113.32    5.48
  -2   1   0  113.12    5.26
   3  -1   0   71.64    3.06
  -3  -1   0   64.99    3.10
  -3  -1   0   71.04    3.06
   3  -1   0   69.26    3.06
  -3  -1   0   68.32    3.30
  -3  -1   0   62.70    3.31
  -3  -1   0   70.99    3.06
  -3  -1   0   68.96    3.37
  -3  -1   0   70.18    3.46
  -3  -1   0   71.39    3.16
  -3  -1   0   64.67    3.22
   3   1   0   73.76    3.06
   3   1   0   72.01    3.06
  -3   1   0   71.97    3.31
  -3   1   0   73.66    3.45
  -3   1   0   68.26    3.42
  -3   1   0   62.52    3.09
  -3   1   0   62.24    3.19
  -3   1   0   61.94    3.33
  -3   1   0   68.90    3.14
  -3   1   0   67.49    3.05
  -3   1   0   68.75    3.06
   4  -1   0   22.27    1.05
  -4  -1   0   23.07    1.12
  -4  -1   0   22.87    1.06
  -4  -1   0   22.97    1.06
   4  -1   0   21.44    1.05
  -4  -1   0   24.23    1.14
  -4  -1   0   22.41    1.04
  -4  -1   0   21.23    1.09
  -4  -1   0   21.97    1.02
  -4  -1   0   24.30    1.02
  -4  -1   0   22.34    1.04
  -4   1   0   21.37    1.04
  -4   1   0   23.15    1.06
   4   1   0   22.60    1.05
  -4   1   0   22.94    1.02
  -4   1   0   20.90    1.04
  -4   1   0   22.81    1.12
  -4   1   0   20.82    1.02
  -4   1   0   20.59    1.06
   4   1   0   22.62    1.04
  -4   1   0   23.28    1.13
  -5  -1   0  130.98    6.01
  -5  -1   0  141.92    6.58
  -5  -1   0  126.44    6.21
  -5  -1   0  135.33    6.26
  -5  -1   0  119.30    5.94
  -5  -1   0  134.70    6.55
  -5   1   0  121.23    6.22
  -5   1   0  139.07    6.62
  -5   1   0  123.22    5.98
  -5   1   0  138.40    6.05
  -5   1   0  132.66    6.60
  -5   1   0  142.85    6.30
  -6  -1   0   90.74    3.75
  -6  -1   0   91.08    4.18
  -6  -1   0   94.16    4.29
  -6  -1   0   89.83    3.56
  -6  -1   0   87.32    3.95
  -6  -1   0   83.12    4.15
  -6  -1   0   84.66    3.95
  -6  -1   0   95.36    4.03
  -6  -1   0   87.79    3.09
  -6   1   0   91.06    4.05
  -6   1   0   76.15    4.13
  -6   1   0   90.09    4.29
  -6   1   0   87.39    3.93
  -6   1   0   91.22    3.96
  -6   1   0   88.81    4.21
  -6   1   0   93.94    4.30
  -6   1   0   82.15    3.97
  -6   1   0   89.03    3.09
  -6   1   0   88.76    3.75
  -7  -1   0   20.54    0.89
  -7  -1   0   20.90    0.98
  -7  -1   0   19.53    0.97
  -7  -1   0   21.19    1.11
  -7  -1   0   21.26    0.93
  -7  -1   0   20.11    0.74
  -7   1   0   21.41    0.99
  -7   1   0   20.71    1.09
  -7   1   0   21.51    1.13
  -7   1   0   21.64    0.94
  -7   1   0   21.05    0.75
  -7   1   0   21.43    0.98
  -7   1   0   19.79    0.90
  -8  -1   0   68.11    3.48
  -8  -1   0   69.71    3.16
  -8  -1   0   70.78    3.02
  -8  -1   0   71.74    2.46
  -8  -1   0   72.42    2.86
  -8  -1   0   71.35    3.18
  -8   1   0   70.70    2.91
  -8   1   0   72.00    3.17
  -8   1   0   65.91    3.48
  -8   1   0   69.67    2.47
  -8   1   0   71.97    3.18
  -8   1   0   70.82    3.02
  -9  -1   0   19.45    0.89
  -9  -1   0   17.71    0.89
  -9  -1   0   18.14    0.65
  -9  -1   0   18.84    0.85
  -9   1   0   18.92    0.89
  -9   1   0   17.30    0.81
  -9   1   0   18.58    0.84
  -9   1   0   18.83    0.89
  -9   1   0   18.32    0.65
 -10  -1   0    1.78    0.14
 -10  -1   0    1.81    0.16
 -10  -1   0    1.66    0.17
 -10   1   0    1.70    0.14
 -10   1   0    1.66    0.15
 -10   1   0    1.56    0.12
 -11  -1   0    6.55    0.34
 -11  -1   0    6.60    0.33
 -11  -1   0    5.94    0.34
 -11   1   0    6.43    0.32
 -11   1   0    6.95    0.35
   0  -2   0  154.33    7.29
   0  -2   0  163.83    7.23
   0  -2   0  152.65    7.81
   0  -2   0  155.92    7.62
   0  -2   0  166.69    7.26
   0   2   0  155.73    7.61
   0   2   0  154.15    7.76
   0   2   0  156.44    7.28
   0   2   0  164.09    7.24
   0   2   0  169.90    7.27
  -1  -2   0   58.58    2.63
  -1  -2   0   56.74    2.79
  -1  -2   0   57.72    2.87
   1  -2   0   60.23    2.63
  -1  -2   0   60.09    2.63
   1  -2   0   54.47    2.71
  -1  -2   0   60.16    2.66
   1  -2   0   55.43    2.60
   1  -2   0   61.45    2.64
   1   2   0   52.80    2.71
   1   2   0   53.25    2.80
   1   2   0   61.91    2.64
  -1   2   0   56.21    2.85
   1   2   0   55.95    2.60
  -1   2   0   57.61    2.77
  -1   2   0   61.04    2.64
  -1   2   0   59.99    2.63
  -1   2   0   59.04    2.61
   1   2   0   60.94    2.63
   2  -2   0  119.67    5.17
  -2  -2   0  122.03    5.18
  -2  -2   0  127.49    5.81
   2  -2   0  103.53    5.15
  -2  -2   0  122.60    5.37
   2  -2   0  108.53    5.37
  -2  -2   0  114.83    5.52
   2  -2   0  120.85    5.17
   2   2   0  118.87    5.17
  -2   2   0  116.60    5.17
   2   2   0   98.80    5.37
  -2   2   0  101.98    5.37
   2   2   0  122.79    5.19
   2   2   0  103.76    5.14
  -2   2   0  119.78    5.34
  -2   2   0  117.04    5.16
  -2   2   0  125.78    5.59
  -2   2   0  120.43    5.77
  -3  -2   0  455.61   19.72
   3  -2   0  447.48   19.71
  -3  -2   0  423.43   19.67
  -3  -2   0  474.37   21.51
  -3  -2   0  411.61   20.62
  -3  -2   0  460.64   21.32
  -3  -2   0  375.44   19.72
   3  -2   0  442.87   19.71
   3   2   0  459.91   19.69
  -3   2   0  426.08   19.69
   3   2   0  437.77   19.69
  -3   2   0  433.03   19.68
  -3   2   0  452.52   21.40
  -3   2   0  471.62   19.85
  -3   2   0  460.82   21.39
  -4  -2   0   63.15    3.10
  -4  -2   0   65.35    3.13
  -4  -2   0   62.39    2.95
  -4  -2   0   64.90    3.10
  -4   2   0   62.30    3.11
  -4   2   0   65.46    3.11
  -4   2   0   63.17    3.07
  -4   2   0   65.74    2.97
  -5  -2   0   40.76    1.87
  -5  -2   0   38.92    1.79
  -5  -2   0   39.96    1.99
  -5  -2   0   39.79    1.96
  -5   2   0   39.77    1.98
  -5   2   0   37.82    1.80
  -5   2   0   40.07    1.87
  -5   2   0   40.30    1.98
  -6  -2   0   12.25    0.59
  -6  -2   0   11.75    0.59
  -6  -2   0   11.94    0.44
  -6  -2   0   12.60    0.57
  -6  -2   0   12.73    0.68
  -6  -2   0   12.71    0.60
  -6  -2   0   11.89    0.48
  -6  -2   0   12.09    0.54
  -6  -2   0   11.79    0.56
  -6  -2   0   13.01    0.70
  -6   2   0   11.73    0.58
  -6   2   0   11.44    0.48
  -6   2   0   11.87    0.54
  -6   2   0   11.70    0.45
  -6   2   0   12.51    0.69
  -6   2   0   12.16    0.60
  -6   2   0   12.46    0.69
  -6   2   0   12.12    0.60
  -6   2   0   11.44    0.59
  -6   2   0   11.62    0.56
  -7  -2   0   15.01    0.83
  -7  -2   0   15.00    0.72
  -7  -2   0   12.92    0.70
  -7  -2   0   15.31    0.68
  -7  -2   0   15.33    0.65
  -7  -2   0   15.27    0.54
  -7   2   0   14.92    0.84
  -7   2   0   16.58    0.73
  -7   2   0   14.05    0.70
  -7   2   0   14.97    0.69
  -7   2   0   14.83    0.67
  -7   2   0   14.63    0.72
  -7   2   0   15.24    0.84
  -7   2   0   14.28    0.67
  -7   2   0   15.32    0.54
  -7   2   0   13.83    0.57
  -8  -2   0   11.21    0.70
  -8  -2   0   12.38    0.60
  -8  -2   0   12.41    0.58
  -8  -2   0   12.14    0.44
  -8  -2   0   12.39    0.56
  -8  -2   0   11.33    0.59
  -8   2   0   12.55    0.44
  -8   2   0   12.59    0.56
  -8   2   0   12.45    0.57
  -8   2   0   11.14    0.72
  -8   2   0   10.61    0.70
  -8   2   0   11.84    0.60
  -9  -2   0   29.62    1.51
  -9  -2   0   33.44    1.16
  -9  -2   0   32.78    1.53
  -9  -2   0   34.15    1.46
  -9  -2   0   33.15    1.38
  -9   2   0   33.60    1.46
  -9   2   0   33.00    1.17
  -9   2   0   34.89    1.41
  -9   2   0   33.37    1.53
 -10  -2   0   13.60    0.60
 -10  -2   0   12.51    0.63
 -10   2   0   13.06    0.63
 -10   2   0   12.06    0.57
 -10   2   0   12.13    0.59
 -11  -2   0    9.84    0.46
 -11  -2   0   10.31    0.49
 -11   2   0    9.68    0.46
 -11   2   0    9.26    0.44
 -11   2   0   10.56    0.50
   0  -3   0   -0.01    0.07
   0  -3   0    0.01    0.06
   0  -3   0    0.04    0.08
   0  -3   0    0.06    0.03
   0  -3   0    0.00    0.06
   0   3   0    0.02    0.07
   0   3   0   -0.04    0.05
   0   3   0    0.04    0.08
   0   3   0   -0.01    0.06
  -1  -3   0  188.64    9.07
   1  -3   0  196.05    8.43
  -1  -3   0  188.70    9.27
  -1  -3   0  191.79    8.42
   1  -3   0  187.37    9.23
   1  -3   0  184.49    8.95
   1  -3   0  191.75    8.42
   1  -3   0  187.21    8.51
   1   3   0  173.01    8.88
   1   3   0  185.51    8.49
  -1   3   0  201.39    9.05
  -1   3   0  194.63    9.29
  -1   3   0  187.91    8.42
   1   3   0  183.78    8.41
  -1   3   0  197.95    8.73
   1   3   0  170.63    9.08
   1   3   0  196.56    8.43
  -1   3   0  189.80    8.41
  -2  -3   0   15.72    0.74
  -2  -3   0   13.05    0.73
   2  -3   0   13.12    0.72
  -2  -3   0   14.14    0.68
  -2  -3   0   14.14    0.72
  -2   3   0   13.69    0.67
  -2   3   0   12.34    0.71
  -2   3   0   12.51    0.72
  -2   3   0   13.70    0.72
   2   3   0   14.99    0.74
  -2   3   0   13.42    0.69
  -3  -3   0  316.77   15.70
  -3  -3   0  322.52   15.13
  -3  -3   0  323.54   14.52
  -3   3   0  311.86   14.57
  -3   3   0  314.16   15.72
  -3   3   0  330.39   15.18
  -4  -3   0  102.85    5.00
  -4  -3   0  102.10    4.72
  -4  -3   0  104.18    4.96
  -4  -3   0  101.28    4.98
  -4   3   0   97.19    4.63
  -4   3   0  105.41    4.95
  -4   3   0  103.19    5.02
  -5  -3   0   43.86    1.54
  -5  -3   0   45.39    1.97
  -5  -3   0   45.36    2.07
  -5  -3   0   46.17    2.17
  -5  -3   0   45.51    2.20
  -5  -3   0   42.97    1.87
  -5  -3   0   41.48    1.77
  -5  -3   0   44.49    1.99
  -5  -3   0   41.88    1.68
  -5  -3   0   41.57    1.97
  -5   3   0   42.80    1.87
  -5   3   0   40.93    2.07
  -5   3   0   43.59    1.81
  -5   3   0   40.26    1.74
  -5   3   0   46.31    2.08
  -5   3   0   47.18    2.19
  -5   3   0   43.21    1.55
  -5   3   0   46.70    2.00
  -5   3   0   38.32    1.97
  -5   3   0   44.71    1.69
  -6  -3   0  126.07    5.31
  -6  -3   0  128.38    5.69
  -6  -3   0  126.64    5.03
  -6  -3   0  125.03    4.84
  -6  -3   0  124.23    5.60
  -6  -3   0  126.43    5.89
  -6  -3   0  129.13    6.11
  -6  -3   0  125.00    4.39
  -6  -3   0  132.18    6.08
  -6   3   0  125.25    5.14
  -6   3   0  130.34    4.40
  -6   3   0  126.23    5.31
  -6   3   0  116.54    5.88
  -6   3   0  121.24    5.94
  -6   3   0  127.40    5.61
  -6   3   0  119.80    5.57
  -6   3   0  126.38    6.09
  -6   3   0  125.38    4.80
  -7  -3   0   48.62    2.49
  -7  -3   0   51.17    2.24
  -7  -3   0   48.82    1.88
  -7  -3   0   52.74    1.74
  -7  -3   0   52.80    2.13
  -7  -3   0   49.65    2.02
  -7  -3   0   45.99    2.29
  -7  -3   0   47.75    2.47
  -7  -3   0   46.72    2.19
  -7   3   0   51.58    2.06
  -7   3   0   50.44    1.89
  -7   3   0   51.21    2.13
  -7   3   0   49.54    2.23
  -7   3   0   45.77    2.21
  -7   3   0   50.13    1.74
  -7   3   0   47.70    2.48
  -7   3   0   46.04    2.30
  -8  -3   0   12.63    0.63
  -8  -3   0   13.00    0.47
  -8  -3   0   11.97    0.58
  -8  -3   0   12.71    0.61
  -8   3   0   12.53    0.60
  -8   3   0   12.98    0.59
  -8   3   0   12.23    0.63
  -8   3   0   12.92    0.47
  -9  -3   0   45.05    1.62
  -9  -3   0   46.99    2.01
  -9  -3   0   45.06    2.11
  -9  -3   0   46.53    1.90
  -9   3   0   46.64    1.62
  -9   3   0   45.26    2.00
  -9   3   0   48.03    1.94
  -9   3   0   46.47    2.10
 -10  -3   0   23.64    1.11
 -10  -3   0   25.37    1.07
 -10   3   0   23.31    1.12
 -10   3   0   23.95    1.03
 -11  -3   0    1.72    0.11
 -11  -3   0    1.91    0.13
 -11   3   0    1.64    0.11
   0  -4   0  639.21   29.93
   0  -4   0  644.32   28.74
   0  -4   0  642.53   30.74
   0   4   0  612.81   29.92
   0   4   0  642.86   30.61
   0   4   0  639.24   28.75
  -1  -4   0  109.86    5.02
  -1  -4   0  116.17    5.23
  -1  -4   0  110.36    5.38
  -1   4   0  115.52    5.02
  -1   4   0  107.07    5.22
  -1   4   0  110.60    5.36
  -2  -4   0   43.27    1.98
  -2  -4   0   42.67    2.11
  -2  -4   0   41.92    2.05
  -2   4   0   43.41    2.05
  -2   4   0   42.45    1.98
  -2   4   0   41.91    2.11
  -3  -4   0    9.63    0.56
  -3  -4   0   10.19    0.54
  -3  -4   0    8.84    0.41
  -3  -4   0    9.93    0.53
  -3   4   0    9.15    0.42
  -3   4   0   10.20    0.53
  -3   4   0    9.67    0.53
  -3   4   0    9.70    0.56
  -4  -4   0   43.35    2.08
  -4  -4   0   42.30    1.93
  -4  -4   0   42.19    2.01
  -4  -4   0   39.84    1.68
  -4  -4   0   40.36    1.62
  -4  -4   0   40.52    1.89
  -4  -4   0   41.28    1.49
  -4  -4   0   43.15    2.11
  -4   4   0   39.96    1.73
  -4   4   0   38.30    1.49
  -4   4   0   43.40    2.10
  -4   4   0   42.38    2.01
  -4   4   0   44.46    1.95
  -4   4   0   42.09    1.68
  -4   4   0   42.02    1.63
  -5  -4   0   25.45    1.19
  -5  -4   0   25.01    1.32
  -5  -4   0   23.81    1.23
  -5  -4   0   24.25    1.16
  -5  -4   0   25.51    1.30
  -5  -4   0   24.93    0.98
  -5  -4   0   25.21    0.91
  -5  -4   0   23.95    1.00
  -5  -4   0   25.03    1.10
  -5   4   0   24.63    1.01
  -5   4   0   25.40    1.23
  -5   4   0   25.58    0.99
  -5   4   0   24.86    1.07
  -5   4   0   24.87    1.32
  -5   4   0   24.12    0.91
  -5   4   0   25.65    1.20
  -6  -4   0   16.06    0.89
  -6  -4   0   18.22    0.71
  -6  -4   0   18.47    0.86
  -6  -4   0   16.81    0.86
  -6  -4   0   18.75    0.82
  -6  -4   0   18.49    0.66
  -6  -4   0   17.48    0.98
  -6  -4   0   17.11    0.77
  -6  -4   0   17.45    1.00
  -6   4   0   17.94    1.00
  -6   4   0   19.01    0.67
  -6   4   0   18.47    0.72
  -6   4   0   18.16    0.90
  -6   4   0   17.38    0.90
  -6   4   0   18.05    0.79
  -6   4   0   17.25    0.85
  -7  -4   0   50.37    2.33
  -7  -4   0   50.06    2.09
  -7  -4   0   52.37    1.96
  -7  -4   0   50.91    1.81
  -7  -4   0   53.34    2.21
  -7   4   0   51.77    1.97
  -7   4   0   48.87    2.44
  -7   4   0   48.60    2.31
  -7   4   0   52.59    1.82
  -7   4   0   52.82    2.15
  -8  -4   0    0.89    0.12
  -8  -4   0    0.85    0.11
  -8  -4   0    1.10    0.12
  -8  -4   0    0.83    0.07
  -8   4   0    0.76    0.11
  -8   4   0    0.90    0.08
  -8   4   0    0.98    0.12
  -9  -4   0   14.19    0.51
  -9  -4   0   14.99    0.67
  -9  -4   0   13.65    0.69
  -9   4   0   14.49    0.52
  -9   4   0   14.72    0.64
  -9   4   0   13.51    0.68
 -10  -4   0    0.93    0.10
 -10  -4   0    0.95    0.11
 -10   4   0    0.79    0.09
 -10   4   0    0.78    0.09
  -1  -5   0  108.78    4.37
  -1   5   0  108.88    4.37
  -2  -5   0   19.19    0.98
  -2  -5   0   20.28    1.00
  -2  -5   0   17.16    0.78
  -2  -5   0   18.84    0.81
  -2   5   0   20.06    0.98
  -2   5   0   20.23    1.02
  -2   5   0   18.74    0.99
  -2   5   0   18.74    0.81
  -3  -5   0   32.65    1.69
  -3  -5   0   33.28    1.59
  -3  -5   0   33.45    1.31
  -3  -5   0   32.91    1.35
  -3  -5   0   33.52    1.64
  -3  -5   0   31.13    1.20
  -3   5   0   31.75    1.31
  -3   5   0   34.64    1.70
  -3   5   0   33.86    1.64
  -3   5   0   32.96    1.59
  -3   5   0   33.86    1.36
  -4  -5   0  119.80    4.71
  -4  -5   0  123.93    4.15
  -4  -5   0  114.52    5.71
  -4  -5   0  123.53    4.54
  -4  -5   0  120.34    5.27
  -4  -5   0  116.82    5.32
  -4  -5   0  115.09    5.75
  -4  -5   0  112.22    5.54
  -4   5   0  120.44    4.15
  -4   5   0  115.48    5.54
  -4   5   0  118.45    5.74
  -4   5   0  116.38    4.72
  -4   5   0  122.33    4.54
  -4   5   0  112.60    4.82
  -4   5   0  118.04    5.33
  -5  -5   0   39.62    2.19
  -5  -5   0   45.40    1.70
  -5  -5   0   44.85    1.89
  -5  -5   0   43.65    1.56
  -5  -5   0   44.21    1.99
  -5   5   0   42.18    1.82
  -5   5   0   43.66    1.75
  -5   5   0   40.68    2.21
  -5   5   0   45.03    1.71
  -5   5   0   44.27    2.10
  -5   5   0   44.66    1.56
  -6  -5   0  113.04    5.15
  -6  -5   0  115.42    4.88
  -6  -5   0  112.87    4.04
  -6  -5   0  113.23    4.41
  -6   5   0  116.16    5.42
  -6   5   0  115.18    4.05
  -6   5   0  115.27    4.72
  -6   5   0  120.41    4.42
  -7  -5   0   33.47    1.46
  -7  -5   0   33.42    1.19
  -7  -5   0   31.90    1.53
  -7  -5   0   32.88    1.27
  -7   5   0   34.04    1.42
  -7   5   0   34.27    1.20
  -7   5   0   32.10    1.61
  -7   5   0   34.14    1.29
  -8  -5   0    3.15    0.21
  -8  -5   0    3.12    0.14
  -8  -5   0    3.21    0.19
  -8   5   0    3.20    0.19
  -8   5   0    3.14    0.15
  -9  -5   0    6.52    0.34
  -9  -5   0    7.30    0.37
  -9   5   0    7.43    0.26
  -9   5   0    7.04    0.34
   0  -6   0    4.48    0.25
  -1  -6   0   22.30    0.92
  -1   6   0   20.81    0.92
  -2  -6   0    5.21    0.26
  -2  -6   0    4.87    0.26
  -2   6   0    5.21    0.27
  -3  -6   0  109.91    4.17
  -3  -6   0  110.42    4.83
  -3  -6   0  106.99    4.33
  -3   6   0  105.53    4.17
  -3   6   0  107.36    4.33
  -4  -6   0   39.22    1.56
  -4  -6   0   37.98    1.77
  -4  -6   0   37.83    1.52
  -4  -6   0   37.39    1.39
  -4   6   0   35.30    1.39
  -4   6   0   40.43    1.52
  -4   6   0   41.05    1.57
  -5  -6   0    6.14    0.28
  -5  -6   0    6.30    0.27
  -5  -6   0    6.14    0.35
  -5  -6   0    6.04    0.32
  -5   6   0    5.97    0.36
  -5   6   0    5.72    0.27
  -5   6   0    6.03    0.29
  -6  -6   0   22.52    0.82
  -6  -6   0   21.27    0.99
  -6  -6   0   24.10    0.88
  -6  -6   0   22.64    1.05
  -6   6   0   23.23    1.11
  -6   6   0   21.66    0.96
  -6   6   0   21.32    0.89
  -6   6   0   22.24    0.83
  -7  -6   0    6.94    0.37
  -7  -6   0    7.24    0.35
  -7  -6   0    7.21    0.28
  -7   6   0    7.31    0.29
  -7   6   0    6.88    0.34
  -7   6   0    6.81    0.38
  -8  -6   0    4.09    0.25
  -8  -6   0    5.08    0.19
  -8  -6   0    4.81    0.25
  -8   6   0    4.88    0.24
  -8   6   0    5.00    0.19
   0  -7   0    0.08    0.06
   0   7   0    0.04    0.08
  -1  -7   0   45.10    1.80
  -1   7   0   42.39    1.80
  -2  -7   0   71.34    2.88
  -2  -7   0   70.09    3.21
  -2  -7   0   69.38    2.77
  -2   7   0   74.23    2.88
  -3  -7   0   63.31    2.44
  -3  -7   0   62.50    2.83
  -3  -7   0   62.22    2.52
  -3   7   0   64.10    2.45
  -3   7   0   61.97    2.53
  -4  -7   0   17.16    0.67
  -4  -7   0   15.41    0.73
  -4  -7   0   16.30    0.62
  -4  -7   0   16.50    0.78
  -4   7   0   17.01    0.83
  -4   7   0   15.96    0.67
  -4   7   0   16.32    0.68
  -5  -7   0    2.20    0.18
  -5  -7   0    1.91    0.14
  -5  -7   0    2.30    0.12
  -5  -7   0    2.01    0.12
  -5   7   0    2.17    0.16
  -5   7   0    2.16    0.13
  -6  -7   0    9.02    0.34
  -6  -7   0    8.48    0.41
  -6  -7   0    8.07    0.43
  -6   7   0    8.99    0.46
  -6   7   0    8.97    0.35
  -6   7   0    8.51    0.34
  -7  -7   0    7.68    0.28
  -7   7   0    7.59    0.29
   0  -8   0   47.82    1.98
   0   8   0   49.69    1.98
  -1  -8   0   13.30    0.63
  -1  -8   0   13.61    0.56
   1  -8   0   13.33    0.57
   1   8   0   11.94    0.57
  -1   8   0   12.90    0.56
  -2  -8   0    2.99    0.14
  -2  -8   0    2.61    0.18
   2  -8   0    2.96    0.17
  -2  -8   0    2.86    0.16
  -2   8   0    2.91    0.19
  -2   8   0    3.06    0.15
  -2   8   0    2.79    0.17
  -3  -8   0    2.09    0.12
  -3  -8   0    1.80    0.13
  -3   8   0    2.04    0.13
  -3   8   0    2.22    0.15
  -4  -8   0    7.58    0.31
  -4   8   0    7.44    0.40
  -4   8   0    7.78    0.32
 -12   0   1    0.30    0.05
 -11   0   1    2.83    0.19
 -11   0   1    2.96    0.22
 -10   0   1   44.28    1.94
 -10   0   1   43.66    1.56
 -10   0   1   45.42    2.05
 -10   0   1   45.71    2.05
  -9   0   1  148.21    6.48
  -9   0   1  148.39    6.15
  -9   0   1  148.54    5.13
  -9   0   1  151.81    6.46
  -9   0   1  130.00    7.03
  -8   0   1   53.31    2.30
  -8   0   1   53.13    1.88
  -8   0   1   53.77    2.42
  -8   0   1   55.00    2.43
  -8   0   1   52.57    2.68
  -7   0   1   31.03    1.38
  -7   0   1   30.14    1.45
  -7   0   1   32.77    1.31
  -7   0   1   31.50    1.43
  -7   0   1   29.28    1.22
  -7   0   1   31.70    1.12
  -7   0   1   33.08    1.46
  -7   0   1   31.40    1.49
  -7   0   1   33.91    1.62
  -6   0   1    5.53    0.29
  -6   0   1    5.61    0.35
  -6   0   1    5.01    0.32
  -6   0   1    5.82    0.30
  -5   0   1   30.65    1.43
  -5   0   1   29.15    1.49
  -5   0   1   31.45    1.51
  -5   0   1   29.71    1.37
  -4   0   1  213.61    9.73
  -4   0   1  210.64    9.27
  -4   0   1  203.61    9.24
   4   0  -1  209.42    9.28
  -4   0   1  199.24   10.03
   4   0  -1  204.28    9.22
  -4   0   1  214.00   10.08
  -4   0   1  196.88    9.68
  -4   0   1  218.60    9.34
  -4   0   1  190.53    9.30
  -3   0   1   29.02    1.32
   3   0  -1   29.96    1.32
  -3   0   1   27.44    1.35
  -3   0   1   29.09    1.41
   3   0  -1   29.36    1.33
  -3   0   1   29.39    1.30
  -3   0   1   26.19    1.30
  -3   0   1   30.50    1.37
  -3   0   1   29.00    1.32
   1   0  -1  131.62    5.73
  -1   0   1  132.04    5.73
  -1   0   1  116.65    6.11
  -1   0   1  129.92    5.97
   1   0  -1  124.79    5.97
  -1   0  -1  154.55    7.44
  -1   0  -1  153.24    7.45
  -1   0  -1  154.18    7.40
  -1   0  -1  152.46    7.50
  -2   0  -1   19.54    0.97
  -2   0  -1   19.51    0.98
  -2   0  -1   19.69    0.97
  -2   0  -1   20.17    0.98
  -3   0  -1   59.32    2.92
  -3   0  -1   58.19    2.96
  -3   0  -1   60.07    2.93
  -3   0  -1   62.01    2.96
  -4   0  -1    0.44    0.08
  -4   0  -1    0.47    0.07
  -4   0  -1    0.47    0.08
  -4   0  -1    0.59    0.09
  -5   0  -1   43.68    2.26
  -5   0  -1   47.89    2.28
  -5   0  -1   47.44    2.28
  -6   0  -1   20.97    1.05
  -6   0  -1   19.79    0.84
  -6   0  -1   20.57    0.93
  -6   0  -1   20.04    0.88
  -6   0  -1   19.88    0.92
  -6   0  -1   19.39    1.02
  -6   0  -1   18.33    0.70
  -7   0  -1   36.75    1.49
  -7   0  -1   33.15    1.50
  -7   0  -1   34.01    1.62
  -7   0  -1   36.21    1.83
  -7   0  -1   37.25    1.57
  -7   0  -1   35.83    1.26
  -7   0  -1   37.49    1.65
  -7   0  -1   36.73    1.64
  -8   0  -1    9.09    0.61
  -8   0  -1    9.65    0.51
  -8   0  -1   10.22    0.52
  -8   0  -1    9.85    0.48
  -8   0  -1    9.94    0.46
  -9   0  -1   32.03    1.47
  -9   0  -1   31.80    1.40
  -9   0  -1   31.59    1.48
 -10   0  -1    9.37    0.51
 -10   0  -1   10.04    0.48
 -10   0  -1   10.33    0.51
 -11   0  -1    7.06    0.33
 -11   0  -1    6.30    0.34
 -12  -1   1    8.73    0.42
 -12   1   1    9.68    0.45
 -11  -1   1   22.83    1.04
 -11  -1   1   23.45    1.04
 -11  -1   1   20.42    0.98
 -11   1   1   23.67    1.04
 -11   1   1   20.81    0.98
 -10  -1   1   52.96    2.25
 -10  -1   1   51.58    2.14
 -10  -1   1   50.23    2.25
 -10  -1   1   48.62    1.73
 -10   1   1   49.72    1.73
 -10   1   1   41.70    2.05
 -10   1   1   51.16    2.25
 -10   1   1   50.27    2.14
  -9  -1   1   89.68    3.18
  -9  -1   1   91.95    4.08
  -9  -1   1   93.60    4.07
  -9  -1   1   91.10    3.87
  -9   1   1   90.51    3.20
  -9   1   1   94.69    4.09
  -9   1   1   86.84    3.74
  -9   1   1   89.53    3.87
  -9   1   1   90.62    4.07
  -8  -1   1   15.64    0.78
  -8  -1   1   15.56    0.58
  -8  -1   1   15.56    0.90
  -8  -1   1   16.60    0.71
  -8  -1   1   15.74    0.74
  -8  -1   1   16.01    0.77
  -8   1   1   16.38    0.78
  -8   1   1   14.96    0.71
  -8   1   1   16.44    0.59
  -8   1   1   16.64    0.78
  -8   1   1   16.20    0.91
  -8   1   1   15.94    0.74
  -7  -1   1   91.28    4.23
  -7  -1   1   94.72    4.25
  -7  -1   1   98.60    4.62
  -7  -1   1   96.27    3.82
  -7  -1   1   95.87    4.48
  -7  -1   1   90.86    3.64
  -7  -1   1   98.24    4.32
  -7  -1   1   97.10    4.03
  -7  -1   1   96.11    3.32
  -7   1   1   91.51    3.66
  -7   1   1   99.97    4.26
  -7   1   1   93.74    3.33
  -7   1   1   96.33    4.03
  -7   1   1   96.18    4.32
  -7   1   1   91.19    3.89
  -7   1   1   93.03    4.61
  -7   1   1   96.45    4.63
  -7   1   1   93.62    4.23
  -7   1   1   95.71    4.54
  -6  -1   1   34.16    1.55
  -6  -1   1   34.43    1.62
  -6  -1   1   34.28    1.72
  -6   1   1   34.06    1.56
  -6   1   1   33.01    1.71
  -6   1   1   34.50    1.62
  -6   1   1   34.99    1.72
  -5  -1   1  141.93    6.62
  -5  -1   1  132.49    6.69
  -5  -1   1  140.87    6.91
  -5  -1   1  133.07    6.33
  -5   1   1  137.28    6.91
  -5   1   1  136.41    6.91
  -5   1   1  140.00    6.60
  -5   1   1  138.69    6.35
  -4  -1   1  510.45   22.13
   4  -1  -1  532.01   22.17
  -4  -1   1  507.69   22.11
  -4  -1   1  472.99   22.21
   4  -1  -1  505.98   22.15
  -4  -1   1  447.01   23.13
  -4   1   1  462.70   22.20
  -4   1   1  466.37   23.17
  -4   1   1  521.54   22.14
  -4   1   1  485.95   22.12
   4   1  -1  519.56   22.12
   4   1  -1  534.43   22.18
   3  -1  -1  167.16    7.37
  -3  -1   1  177.52    7.79
  -3  -1   1  147.84    7.86
  -3  -1   1  175.10    8.11
  -3  -1   1  165.91    8.02
  -3  -1   1  153.44    7.70
   3  -1  -1  174.01    7.39
   3  -1  -1  141.59    7.63
  -3  -1   1  165.33    7.43
  -3  -1   1  166.99    7.35
  -3  -1   1  153.06    7.39
  -3  -1   1  175.46    7.41
  -3   1   1  165.51    7.44
  -3   1   1  171.23    8.04
  -3   1   1  166.36    7.37
  -3   1   1  142.95    7.35
  -3   1   1  171.99    7.76
   3   1  -1  179.11    7.45
  -3   1   1  150.87    7.71
   3   1  -1  165.50    7.33
  -3   1   1  162.47    7.36
   2  -1  -1  184.60    9.49
  -2  -1   1  200.31    9.82
   2  -1  -1  195.28    9.11
   2  -1  -1  221.21    9.10
  -2  -1   1  211.63    9.09
  -2  -1   1  181.69    9.47
  -2  -1   1  206.84    9.08
  -2  -1   1  205.72    9.12
   2  -1  -1  219.08    9.09
  -2  -1   1  197.30    9.51
   2   1  -1  189.92    9.50
   2   1  -1  212.58    9.08
  -2   1   1  191.07    9.49
  -2   1   1  177.59    9.48
  -2   1   1  214.55    9.08
  -2   1   1  209.22    9.09
   2   1  -1  213.52    9.11
  -2   1   1  212.71    9.15
   2   1  -1  193.16    9.09
  -2   1   1  200.26    9.80
   0  -1  -1  326.26   15.18
  -3  -1  -1  251.18   11.83
  -3  -1  -1  231.53   11.57
  -3  -1  -1  235.22   10.68
  -3  -1  -1  232.47   11.67
  -3  -1  -1  236.23   10.73
   3  -1   1  237.54   10.69
  -3  -1  -1  240.04   10.68
   3  -1   1  254.87   10.71
  -3  -1  -1  240.79   11.19
  -3   1  -1  226.86   11.67
  -3   1  -1  241.50   10.70
  -3   1  -1  248.63   11.76
  -3   1  -1  238.24   10.69
  -3   1  -1  235.03   11.21
  -3   1  -1  238.84   10.74
  -3   1  -1  258.73   11.80
  -4  -1  -1  274.43   12.69
  -4  -1  -1  272.84   13.78
   4  -1   1  279.21   12.71
  -4  -1  -1  309.41   14.17
  -4  -1  -1  296.30   13.96
   4   1   1  292.51   12.71
   4   1   1  286.12   12.69
  -4   1  -1  302.41   14.01
  -4   1  -1  275.69   12.71
  -4   1  -1  310.91   14.10
  -4   1  -1  271.70   12.71
  -4   1  -1  269.13   13.90
  -5  -1  -1  209.56   10.27
  -5  -1  -1  209.39   10.34
  -5   1  -1  209.43   10.25
  -5   1  -1  203.76   10.33
  -6  -1  -1   50.83    2.39
  -6  -1  -1   49.23    2.16
  -6  -1  -1   47.20    2.14
  -6  -1  -1   50.13    2.37
  -6  -1  -1   46.19    1.67
  -6  -1  -1   49.07    1.95
  -6  -1  -1   44.33    2.14
  -6  -1  -1   48.20    2.05
  -6   1  -1   50.36    2.38
  -6   1  -1   46.42    1.67
  -6   1  -1   46.63    2.36
  -6   1  -1   46.76    2.15
  -6   1  -1   45.21    1.98
  -6   1  -1   48.10    2.05
  -6   1  -1   46.44    1.94
  -6   1  -1   49.24    2.16
  -7  -1  -1   19.04    0.89
  -7  -1  -1   17.58    0.88
  -7  -1  -1   18.00    0.66
  -7  -1  -1   18.52    1.01
  -7  -1  -1   19.20    0.81
  -7  -1  -1   19.38    0.89
  -7  -1  -1   18.96    0.84
  -7   1  -1   19.72    0.89
  -7   1  -1   17.47    1.00
  -7   1  -1   18.68    0.81
  -7   1  -1   18.74    0.81
  -7   1  -1   19.07    1.03
  -7   1  -1   19.32    0.85
  -7   1  -1   17.90    0.66
  -7   1  -1   18.71    0.89
  -8  -1  -1  116.34    5.04
  -8  -1  -1  116.05    4.54
  -8  -1  -1  103.53    5.47
  -8  -1  -1  119.94    4.79
  -8  -1  -1  110.42    5.01
  -8   1  -1  103.72    5.48
  -8   1  -1  117.10    5.04
  -8   1  -1  115.64    5.02
  -8   1  -1  113.29    4.62
  -8   1  -1  107.28    3.93
  -8   1  -1  115.57    4.78
  -9  -1  -1    4.96    0.30
  -9  -1  -1    5.25    0.30
  -9  -1  -1    5.44    0.28
  -9  -1  -1    5.30    0.31
  -9   1  -1    5.55    0.29
  -9   1  -1    5.02    0.30
  -9   1  -1    4.89    0.30
  -9   1  -1    4.73    0.28
 -10  -1  -1    1.57    0.16
 -10  -1  -1    1.36    0.14
 -10  -1  -1    1.38    0.13
 -10   1  -1    1.54    0.17
 -10   1  -1    1.40    0.13
 -11  -1  -1   10.25    0.49
 -11  -1  -1    9.28    0.46
 -11   1  -1    9.87    0.46
 -11   1  -1   10.60    0.50
 -11  -2   1    7.21    0.33
 -11  -2   1    6.58    0.35
 -11   2   1    6.26    0.31
 -11   2   1    6.67    0.35
 -11   2   1    6.49    0.32
 -10  -2   1   28.40    1.29
 -10  -2   1   28.12    1.23
 -10  -2   1   27.44    0.97
 -10  -2   1   26.46    1.28
 -10   2   1   28.10    1.19
 -10   2   1   27.11    1.22
 -10   2   1   28.10    0.98
 -10   2   1   28.32    1.29
  -9  -2   1   26.40    0.93
  -9  -2   1   26.07    1.22
  -9  -2   1   25.00    1.21
  -9  -2   1   25.99    1.16
  -9   2   1   25.78    1.15
  -9   2   1   25.23    1.22
  -9   2   1   27.22    1.12
  -9   2   1   25.62    0.93
  -8  -2   1    1.40    0.08
  -8  -2   1    1.33    0.14
  -8  -2   1    1.29    0.16
  -8  -2   1    1.42    0.16
  -8  -2   1    1.31    0.15
  -8  -2   1    1.43    0.20
  -8   2   1    1.46    0.14
  -8   2   1    1.31    0.06
  -8   2   1    1.37    0.20
  -8   2   1    1.36    0.19
  -8   2   1    1.49    0.15
  -8   2   1    1.41    0.14
  -8   2   1    1.23    0.08
  -8   2   1    1.33    0.09
  -8   2   1    1.25    0.08
  -7  -2   1   31.17    1.54
  -7  -2   1   32.96    1.20
  -7  -2   1   35.45    1.48
  -7  -2   1   35.15    1.41
  -7  -2   1   33.79    1.55
  -7  -2   1   33.38    1.31
  -7  -2   1   33.66    1.54
  -7  -2   1   34.55    1.74
  -7  -2   1   33.60    1.61
  -7   2   1   35.13    1.75
  -7   2   1   35.38    1.21
  -7   2   1   33.35    1.55
  -7   2   1   33.72    1.43
  -7   2   1   33.35    1.55
  -7   2   1   33.58    1.31
  -7   2   1   33.62    1.61
  -7   2   1   34.28    1.74
  -7   2   1   33.38    1.48
  -6  -2   1   16.38    0.76
  -6  -2   1   16.77    0.80
  -6  -2   1   15.72    0.69
  -6  -2   1   16.48    0.87
  -6  -2   1   14.89    0.75
  -6  -2   1   15.33    0.63
  -6  -2   1   15.56    0.72
  -6  -2   1   17.67    0.89
  -6  -2   1   15.38    0.58
  -6   2   1   16.95    0.88
  -6   2   1   15.85    0.70
  -6   2   1   16.50    0.77
  -6   2   1   17.04    0.77
  -6   2   1   14.79    0.72
  -6   2   1   15.99    0.79
  -6   2   1   15.68    0.58
  -6   2   1   14.95    0.64
  -6   2   1   16.61    0.87
  -6   2   1   16.00    0.76
  -5  -2   1   11.57    0.59
  -5  -2   1   11.71    0.57
  -5  -2   1   11.24    0.63
  -5  -2   1   11.54    0.64
  -5   2   1   11.46    0.64
  -5   2   1   11.81    0.64
  -5   2   1   11.30    0.58
  -5   2   1   11.73    0.57
  -4  -2   1  381.49   18.00
  -4  -2   1  365.19   17.88
  -4  -2   1  380.51   17.30
  -4  -2   1  382.16   16.57
  -4  -2   1  343.64   16.29
  -4   2   1  369.75   17.95
  -4   2   1  386.77   16.63
  -4   2   1  374.89   17.94
  -4   2   1  355.69   17.26
  -4   2   1  337.20   16.33
  -3  -2   1  126.87    5.98
   3  -2  -1  121.10    5.55
  -3  -2   1  118.12    5.55
  -3  -2   1  129.80    5.78
  -3  -2   1  122.27    5.55
   3  -2  -1  129.04    5.55
  -3  -2   1  125.41    6.20
   3   2  -1  123.73    5.55
  -3   2   1  126.86    6.20
  -3   2   1  123.33    6.22
  -3   2   1  117.72    5.55
  -3   2   1  122.51    5.54
  -3   2   1  124.06    6.00
  -3   2   1  125.02    5.74
   3   2  -1  124.52    5.55
  -2  -2   1   41.37    1.94
  -2  -2   1   40.84    1.85
  -2  -2   1   40.32    1.81
   2  -2  -1   41.63    1.85
   2  -2  -1   36.54    1.81
   2  -2  -1   40.89    1.85
  -2  -2   1   40.39    1.88
  -2  -2   1   40.36    1.85
   2  -2  -1   36.39    1.88
  -2   2   1   41.49    1.84
   2   2  -1   41.22    1.85
   2   2  -1   42.22    1.85
   2   2  -1   36.88    1.81
  -2   2   1   40.97    1.85
  -2   2   1   40.95    1.81
   2   2  -1   36.65    1.88
  -2   2   1   39.01    1.88
   1  -2  -1  112.42    4.92
   1  -2  -1  114.95    4.93
  -1  -2   1  113.30    4.91
  -1  -2   1  106.62    5.07
  -1  -2   1  109.83    4.92
   1  -2  -1  111.76    5.07
   1  -2  -1  112.11    5.29
  -1  -2   1  106.98    5.40
  -1  -2   1  105.62    5.27
  -1   2   1  112.80    5.08
  -1   2   1  113.17    4.91
   1   2  -1  110.22    4.91
  -1   2   1  111.54    5.31
   1   2  -1  103.76    5.26
  -1   2   1  114.14    4.92
   1   2  -1  113.87    4.92
   1   2  -1   99.05    5.32
   1   2  -1  104.64    5.03
   1  -2   1   73.85    3.80
  -1  -2  -1   81.28    3.95
  -1  -2  -1   86.68    3.83
   1  -2   1   82.45    3.67
  -1  -2  -1   87.16    3.67
  -1  -2  -1   82.14    4.10
   1  -2   1   75.70    3.65
  -1  -2  -1   84.44    3.67
   1  -2   1   89.40    3.68
  -1  -2  -1   69.43    3.80
  -1   2  -1   82.32    3.92
   1   2   1   71.82    3.80
  -1   2  -1   87.43    3.67
   1   2   1   74.38    3.64
  -1   2  -1   82.73    4.09
  -1   2  -1   81.56    3.67
   1   2   1   88.23    3.67
   1   2   1   87.22    3.67
  -1   2  -1   85.81    3.77
   2  -2   1  221.21    9.79
  -2  -2  -1  189.16    9.75
  -2  -2  -1  230.49   10.74
  -2  -2  -1  214.16    9.72
  -2  -2  -1  227.83   10.27
  -2  -2  -1  200.64   10.24
   2  -2   1  233.70    9.77
  -2  -2  -1  218.41    9.80
  -2  -2  -1  225.40    9.89
  -2   2  -1  225.26   10.28
   2   2   1  220.72    9.78
  -2   2  -1  232.73   10.72
  -2   2  -1  197.73   10.23
  -2   2  -1  219.73    9.80
  -2   2  -1  222.09    9.76
  -2   2  -1  196.06    9.75
   2   2   1  221.20    9.80
  -2   2  -1  224.90    9.90
  -3  -2  -1  108.37    4.89
   3  -2   1  108.48    4.89
  -3  -2  -1  100.13    4.87
  -3  -2  -1  108.83    5.25
  -3  -2  -1  100.51    5.11
  -3  -2  -1  106.08    4.88
  -3  -2  -1  116.65    5.05
  -3  -2  -1  115.35    5.49
  -3  -2  -1  110.95    5.42
   3  -2   1  116.40    4.90
  -3   2  -1  103.02    4.86
  -3   2  -1  113.13    5.51
  -3   2  -1  111.38    4.89
   3   2   1  112.21    4.88
  -3   2  -1  107.51    4.89
  -3   2  -1  116.07    5.27
  -3   2  -1  113.72    5.05
  -3   2  -1  100.98    5.40
  -3   2  -1  117.80    5.50
   3   2   1  105.31    4.89
  -3   2  -1  102.67    5.08
  -4  -2  -1  154.52    7.71
  -4  -2  -1  153.89    6.94
  -4  -2  -1  136.71    6.83
  -4  -2  -1  137.52    7.15
  -4  -2  -1  156.66    7.24
  -4  -2  -1  156.55    7.48
  -4   2  -1  162.59    7.71
  -4   2  -1  153.63    7.64
  -4   2  -1  156.89    7.26
  -4   2  -1  160.66    7.02
  -5  -2  -1   25.51    1.28
  -5  -2  -1   26.12    1.42
  -5  -2  -1   28.67    1.33
  -5  -2  -1   29.83    1.46
  -5  -2  -1   28.80    1.28
  -5  -2  -1   26.35    1.33
  -5   2  -1   30.53    1.46
  -5   2  -1   29.17    1.29
  -5   2  -1   29.16    1.45
  -5   2  -1   29.99    1.34
  -6  -2  -1  141.16    5.89
  -6  -2  -1  140.38    6.72
  -6  -2  -1  148.66    6.77
  -6  -2  -1  138.62    6.21
  -6  -2  -1  137.47    4.91
  -6  -2  -1  146.44    6.16
  -6  -2  -1  139.69    5.59
  -6   2  -1  141.84    6.74
  -6   2  -1  134.82    4.88
  -6   2  -1  143.87    6.21
  -6   2  -1  139.71    5.69
  -6   2  -1  143.02    6.74
  -6   2  -1  142.27    5.89
  -6   2  -1  135.96    6.18
  -6   2  -1  120.21    6.52
  -7  -2  -1   27.12    1.20
  -7  -2  -1   26.14    1.09
  -7  -2  -1   25.87    1.20
  -7  -2  -1   25.24    1.37
  -7  -2  -1   26.46    1.14
  -7  -2  -1   24.16    1.34
  -7  -2  -1   25.65    0.91
  -7   2  -1   25.40    0.92
  -7   2  -1   25.41    1.20
  -7   2  -1   26.38    1.14
  -7   2  -1   24.65    1.36
  -7   2  -1   24.80    1.35
  -7   2  -1   26.47    1.21
  -7   2  -1   26.11    1.11
  -8  -2  -1  109.46    4.40
  -8  -2  -1  109.22    3.82
  -8  -2  -1   98.41    5.30
  -8  -2  -1  111.73    4.89
  -8  -2  -1  110.48    4.64
  -8   2  -1  112.33    4.64
  -8   2  -1  108.62    3.82
  -8   2  -1  108.54    4.87
  -8   2  -1  114.12    4.49
  -9  -2  -1   20.71    0.92
  -9  -2  -1   19.89    0.97
  -9  -2  -1   20.45    0.88
  -9   2  -1   20.10    0.89
  -9   2  -1   20.02    0.97
  -9   2  -1   20.54    0.92
 -10  -2  -1   97.12    4.03
 -10  -2  -1   95.69    4.24
 -10   2  -1   93.25    4.02
 -10   2  -1   95.96    3.89
 -10   2  -1   92.29    4.22
 -11  -2  -1   12.81    0.61
 -11  -2  -1   13.02    0.58
 -11   2  -1   12.57    0.61
 -11  -3   1    4.02    0.23
 -11  -3   1    4.60    0.23
 -11   3   1    4.49    0.22
 -11   3   1    4.45    0.24
 -10  -3   1    2.40    0.18
 -10  -3   1    2.64    0.18
 -10   3   1    2.64    0.19
 -10   3   1    2.74    0.11
 -10   3   1    2.77    0.19
  -9  -3   1    1.14    0.08
  -9  -3   1    1.09    0.14
  -9  -3   1    1.13    0.15
  -9   3   1    1.18    0.13
  -9   3   1    1.07    0.12
  -9   3   1    1.11    0.08
  -9   3   1    0.93    0.13
  -8  -3   1    9.27    0.35
  -8  -3   1    9.09    0.47
  -8  -3   1    8.00    0.57
  -8  -3   1    9.32    0.44
  -8  -3   1    9.43    0.46
  -8   3   1    8.26    0.58
  -8   3   1    9.75    0.46
  -8   3   1    9.18    0.48
  -8   3   1    9.38    0.36
  -8   3   1    8.98    0.45
  -8   3   1    9.31    0.36
  -7  -3   1   18.84    0.82
  -7  -3   1   17.46    0.85
  -7  -3   1   18.08    0.99
  -7  -3   1   17.34    0.88
  -7  -3   1   18.82    0.71
  -7  -3   1   17.52    0.85
  -7  -3   1   18.89    0.66
  -7  -3   1   17.77    0.77
  -7   3   1   17.89    0.71
  -7   3   1   16.31    0.86
  -7   3   1   17.17    0.85
  -7   3   1   17.51    1.00
  -7   3   1   18.38    0.66
  -7   3   1   17.63    0.89
  -7   3   1   17.73    0.81
  -7   3   1   18.12    0.79
  -6  -3   1   77.19    3.15
  -6  -3   1   79.53    3.82
  -6  -3   1   82.13    3.33
  -6  -3   1   81.86    3.85
  -6  -3   1   81.97    3.68
  -6  -3   1   77.31    3.50
  -6  -3   1   79.74    3.00
  -6  -3   1   79.90    3.52
  -6  -3   1   79.68    2.75
  -6   3   1   80.17    3.84
  -6   3   1   75.77    3.32
  -6   3   1   68.76    3.67
  -6   3   1   76.24    2.75
  -6   3   1   72.95    3.11
  -6   3   1   73.43    3.48
  -6   3   1   79.17    3.22
  -6   3   1   79.21    3.54
  -6   3   1   79.78    3.67
  -6   3   1   80.77    3.01
  -5  -3   1   84.71    3.86
  -5  -3   1   84.39    3.71
  -5  -3   1   79.38    2.88
  -5  -3   1   87.21    4.02
  -5  -3   1   78.16    3.28
  -5  -3   1   88.10    4.00
  -5  -3   1   78.61    3.15
  -5   3   1   78.04    3.37
  -5   3   1   77.28    3.28
  -5   3   1   79.73    3.16
  -5   3   1   80.02    2.89
  -5   3   1   81.97    4.01
  -5   3   1   86.76    3.72
  -5   3   1   87.57    3.86
  -4  -3   1   69.42    3.20
  -4  -3   1   69.37    3.07
  -4  -3   1   69.93    3.33
  -4  -3   1   67.89    3.31
  -4   3   1   65.26    3.08
  -4   3   1   66.42    3.32
  -4   3   1   67.75    3.20
  -3  -3   1   12.29    0.61
  -3  -3   1   12.49    0.63
  -3  -3   1   11.36    0.68
  -3  -3   1   12.54    0.65
  -3   3   1   12.03    0.62
  -3   3   1   11.99    0.65
  -3   3   1   10.58    0.66
  -3   3   1   12.32    0.61
   2  -3  -1   37.77    1.84
  -2  -3   1   39.83    1.86
  -2  -3   1   39.82    1.91
  -2  -3   1   38.05    1.84
   2  -3  -1   39.26    1.88
   2  -3  -1   38.94    1.84
   2  -3  -1   36.83    1.79
  -2  -3   1   40.09    1.79
  -2  -3   1   37.07    1.85
  -2   3   1   38.38    1.84
  -2   3   1   37.56    1.84
   2   3  -1   37.52    1.84
   2   3  -1   38.32    1.84
  -2   3   1   40.74    1.91
  -2   3   1   39.69    1.85
  -2   3   1   40.09    1.79
   1  -3  -1    6.64    0.38
  -1  -3   1    7.33    0.39
  -1  -3   1    6.26    0.41
   1  -3  -1    6.69    0.38
   1  -3  -1    6.78    0.42
   1  -3  -1    7.30    0.38
  -1  -3   1    6.86    0.44
  -1  -3   1    6.98    0.37
  -1  -3   1    7.04    0.38
   1  -3  -1    6.89    0.43
  -1   3   1    7.02    0.38
   1   3  -1    6.82    0.43
   1   3  -1    6.64    0.36
  -1   3   1    7.23    0.38
  -1   3   1    6.92    0.38
   1   3  -1    6.90    0.38
  -1   3   1    6.70    0.43
   1   3  -1    6.60    0.42
  -1   3   1    6.88    0.42
   1   3  -1    6.65    0.37
   0  -3   1   13.08    0.71
   0  -3  -1   13.64    0.67
   0  -3  -1   13.53    0.68
   0  -3  -1   13.84    0.71
   0  -3   1   13.60    0.68
   0  -3  -1   13.28    0.72
   0  -3   1   12.94    0.68
   0  -3  -1   13.62    0.70
   0   3   1   13.82    0.72
   0   3  -1   13.68    0.72
   0   3  -1   13.00    0.71
   0   3   1   13.71    0.72
   0   3  -1   14.53    0.67
   0   3  -1   13.92    0.69
   0   3   1   12.81    0.66
   0   3  -1   13.91    0.69
   0   3   1   13.35    0.68
   0   3   1   12.85    0.68
   1  -3   1   79.54    3.77
  -1  -3  -1   87.17    3.72
  -1  -3  -1   84.06    4.08
  -1  -3  -1   80.57    3.76
  -1  -3  -1   79.13    3.75
   1  -3   1   79.07    3.76
  -1  -3  -1   89.27    4.03
  -1   3  -1   78.82    3.76
  -1   3  -1   85.99    4.09
   1   3   1   81.92    3.77
   1   3   1   85.32    3.76
  -1   3  -1   86.29    3.88
  -1   3  -1   84.33    3.72
  -1   3  -1   77.99    3.76
  -2  -3  -1  233.68   11.05
  -2  -3  -1  232.20   10.58
  -2  -3  -1  227.04   10.21
  -2  -3  -1  202.01    9.90
  -2   3  -1  224.08   10.62
  -2   3  -1  205.79    9.89
  -2   3  -1  226.49   10.96
  -2   3  -1  229.86   10.21
  -3  -3  -1   19.96    0.93
  -3  -3  -1   19.98    0.96
  -3  -3  -1   18.99    0.99
  -3  -3  -1   20.76    1.02
  -3   3  -1   17.73    0.98
  -3   3  -1   20.30    0.96
  -3   3  -1   19.01    0.93
  -3   3  -1   19.59    1.01
  -4  -3  -1  149.04    7.07
  -4  -3  -1  146.75    6.82
  -4  -3  -1  146.99    7.32
  -4  -3  -1  147.98    7.24
  -4   3  -1  139.80    7.07
  -4   3  -1  153.55    7.42
  -4   3  -1  157.98    6.93
  -5  -3  -1    1.21    0.12
  -5  -3  -1    1.05    0.13
  -5  -3  -1    1.05    0.07
  -5  -3  -1    1.08    0.11
  -5  -3  -1    1.18    0.08
  -5  -3  -1    1.12    0.12
  -5  -3  -1    1.22    0.11
  -5  -3  -1    1.30    0.19
  -5  -3  -1    1.22    0.11
  -5  -3  -1    0.95    0.11
  -5   3  -1    1.09    0.12
  -5   3  -1    1.19    0.12
  -5   3  -1    0.94    0.10
  -5   3  -1    1.05    0.15
  -5   3  -1    1.00    0.10
  -5   3  -1    1.25    0.08
  -5   3  -1    0.97    0.11
  -5   3  -1    1.13    0.12
  -5   3  -1    0.97    0.08
  -6  -3  -1   64.06    2.84
  -6  -3  -1   62.10    3.14
  -6  -3  -1   62.29    2.97
  -6  -3  -1   63.75    3.18
  -6  -3  -1   65.38    2.24
  -6  -3  -1   64.58    2.73
  -6  -3  -1   64.97    2.88
  -6  -3  -1   65.15    2.59
  -6  -3  -1   63.90    2.44
  -6  -3  -1   67.99    2.87
  -6   3  -1   67.14    2.74
  -6   3  -1   64.06    2.65
  -6   3  -1   64.40    2.87
  -6   3  -1   63.23    2.25
  -6   3  -1   60.27    3.02
  -6   3  -1   62.74    2.86
  -6   3  -1   61.66    2.98
  -6   3  -1   62.88    2.45
  -6   3  -1   62.93    3.17
  -7  -3  -1   25.27    0.90
  -7  -3  -1   25.93    1.07
  -7  -3  -1   26.19    1.19
  -7  -3  -1   23.55    1.35
  -7  -3  -1   26.98    1.13
  -7  -3  -1   23.05    1.32
  -7   3  -1   26.20    1.10
  -7   3  -1   25.67    1.19
  -7   3  -1   23.95    1.35
  -7   3  -1   26.05    1.13
  -7   3  -1   25.49    0.91
  -7   3  -1   24.08    1.23
  -8  -3  -1   57.88    2.04
  -8  -3  -1   56.96    2.38
  -8  -3  -1   59.05    2.65
  -8  -3  -1   59.12    2.52
  -8   3  -1   57.64    2.51
  -8   3  -1   57.97    2.05
  -8   3  -1   60.50    2.44
  -8   3  -1   58.09    2.64
  -9  -3  -1    0.17    0.09
  -9  -3  -1    0.07    0.06
  -9  -3  -1    0.10    0.10
  -9   3  -1    0.05    0.06
  -9   3  -1    0.06    0.06
  -9   3  -1    0.20    0.07
 -10  -3  -1    1.70    0.13
 -10  -3  -1    1.64    0.16
 -10   3  -1    1.90    0.15
 -10   3  -1    1.59    0.13
 -10  -4   1   31.90    1.29
 -10  -4   1   27.57    1.35
 -10   4   1   32.27    1.26
 -10   4   1   27.09    1.34
  -9  -4   1    2.70    0.19
  -9  -4   1    2.95    0.13
  -9  -4   1    2.94    0.19
  -9   4   1    2.85    0.13
  -9   4   1    2.99    0.19
  -9   4   1    2.53    0.19
  -8  -4   1   24.76    1.17
  -8  -4   1   26.88    1.13
  -8  -4   1   24.33    0.90
  -8  -4   1   24.07    1.05
  -8   4   1   24.48    1.17
  -8   4   1   26.38    1.10
  -8   4   1   24.45    0.91
  -8   4   1   25.40    0.97
  -7  -4   1   15.66    0.56
  -7  -4   1   16.26    0.70
  -7  -4   1   13.55    0.85
  -7  -4   1   14.53    0.66
  -7  -4   1   15.11    0.73
  -7  -4   1   15.91    0.60
  -7   4   1   15.66    0.57
  -7   4   1   13.94    0.87
  -7   4   1   13.84    0.72
  -7   4   1   15.56    0.69
  -7   4   1   13.82    0.75
  -7   4   1   15.42    0.61
  -6  -4   1   16.38    0.63
  -6  -4   1   16.27    0.59
  -6  -4   1   15.16    0.75
  -6  -4   1   14.95    0.80
  -6  -4   1   15.93    0.88
  -6  -4   1   15.23    0.88
  -6  -4   1   15.30    0.78
  -6  -4   1   16.76    0.72
  -6   4   1   14.83    0.79
  -6   4   1   15.17    0.78
  -6   4   1   15.22    0.89
  -6   4   1   15.96    0.70
  -6   4   1   15.24    0.63
  -6   4   1   15.78    0.64
  -6   4   1   14.27    0.80
  -6   4   1   15.65    0.59
  -5  -4   1   43.02    1.71
  -5  -4   1   42.55    1.66
  -5  -4   1   43.58    1.52
  -5  -4   1   43.69    2.15
  -5  -4   1   39.91    1.92
  -5  -4   1   41.94    2.05
  -5  -4   1   44.87    1.98
  -5  -4   1   44.98    2.14
  -5   4   1   41.78    1.77
  -5   4   1   42.61    2.15
  -5   4   1   43.16    1.66
  -5   4   1   43.30    1.99
  -5   4   1   41.11    1.71
  -5   4   1   39.81    1.52
  -5   4   1   40.70    2.05
  -4  -4   1  168.49    7.82
  -4  -4   1  162.86    7.42
  -4  -4   1  169.21    7.67
  -4  -4   1  152.49    6.33
  -4  -4   1  148.68    7.05
  -4  -4   1  148.20    5.55
  -4  -4   1  166.55    7.16
  -4  -4   1  151.20    6.08
  -4   4   1  143.63    5.55
  -4   4   1  167.63    7.66
  -4   4   1  153.21    6.46
  -4   4   1  154.95    6.08
  -4   4   1  170.16    7.50
  -4   4   1  158.54    6.34
  -4   4   1  168.87    7.12
  -3  -4   1  281.21   12.97
  -3  -4   1  273.55   13.47
  -3  -4   1  279.68   13.94
  -3   4   1  288.48   12.97
  -3   4   1  290.45   14.09
  -3   4   1  288.88   13.59
  -2  -4   1   15.47    0.78
   2  -4  -1   14.63    0.78
  -2  -4   1   15.08    0.76
  -2  -4   1   14.69    0.78
  -2   4   1   15.04    0.78
  -2   4   1   14.98    0.80
  -2   4   1   14.64    0.76
  -1  -4   1   32.30    1.50
   1  -4  -1   29.70    1.53
  -1  -4   1   30.06    1.45
  -1   4   1   28.94    1.49
  -1   4   1   31.32    1.53
  -1   4   1   31.39    1.46
   0  -4  -1   69.18    3.35
   0  -4  -1   68.77    3.26
   0  -4  -1   68.79    3.14
   0   4  -1   68.80    3.26
   0   4  -1   69.10    3.14
   0   4  -1   68.40    3.33
  -1  -4  -1   28.94    1.38
  -1  -4  -1   28.17    1.43
  -1   4  -1   27.45    1.38
  -1   4  -1   28.32    1.42
  -1   4  -1   28.07    1.34
  -2  -4  -1   21.01    1.04
  -2  -4  -1   21.11    1.09
  -2  -4  -1   20.98    1.01
  -2   4  -1   20.46    1.08
  -2   4  -1   20.98    1.02
  -2   4  -1   20.75    1.05
  -3  -4  -1   11.22    0.55
  -3  -4  -1   11.62    0.63
  -3  -4  -1   10.43    0.43
  -3  -4  -1   10.82    0.48
  -3  -4  -1   11.99    0.60
  -3  -4  -1   11.03    0.47
  -3  -4  -1   12.30    0.66
  -3  -4  -1   12.44    0.61
  -3   4  -1   10.80    0.48
  -3   4  -1   10.42    0.47
  -3   4  -1   11.90    0.60
  -3   4  -1   12.21    0.61
  -3   4  -1   12.66    0.66
  -3   4  -1    9.73    0.44
  -4  -4  -1   59.03    2.66
  -4  -4  -1   54.08    2.39
  -4  -4  -1   62.09    2.80
  -4  -4  -1   59.19    2.90
  -4  -4  -1   58.15    2.64
  -4  -4  -1   58.90    2.28
  -4  -4  -1   59.42    2.36
  -4  -4  -1   60.41    2.69
  -4  -4  -1   61.31    2.95
  -4  -4  -1   58.22    2.09
  -4   4  -1   59.85    2.93
  -4   4  -1   57.30    2.36
  -4   4  -1   58.91    2.28
  -4   4  -1   60.13    2.80
  -4   4  -1   55.07    2.44
  -4   4  -1   60.61    2.09
  -4   4  -1   61.60    2.70
  -5  -4  -1   88.86    2.99
  -5  -4  -1   84.81    3.26
  -5  -4  -1   85.71    4.19
  -5  -4  -1   83.61    3.83
  -5  -4  -1   84.05    3.61
  -5  -4  -1   82.65    3.99
  -5  -4  -1   86.35    3.82
  -5  -4  -1   82.70    4.14
  -5  -4  -1   89.08    3.79
  -5  -4  -1   80.45    3.43
  -5   4  -1   78.87    3.79
  -5   4  -1   86.09    3.50
  -5   4  -1   82.62    3.99
  -5   4  -1   87.10    3.27
  -5   4  -1   84.30    3.84
  -5   4  -1   87.08    4.01
  -5   4  -1   85.93    4.18
  -5   4  -1   90.49    3.00
  -6  -4  -1   53.17    2.16
  -6  -4  -1   48.52    2.37
  -6  -4  -1   53.00    2.27
  -6  -4  -1   56.60    1.87
  -6  -4  -1   49.10    2.66
  -6  -4  -1   54.17    2.03
  -6  -4  -1   55.22    2.40
  -6   4  -1   55.84    1.87
  -6   4  -1   47.41    2.39
  -6   4  -1   52.70    2.03
  -6   4  -1   55.73    2.52
  -6   4  -1   55.88    2.21
  -6   4  -1   50.95    2.38
  -6   4  -1   50.48    2.66
  -7  -4  -1   69.88    2.94
  -7  -4  -1   75.94    3.11
  -7  -4  -1   73.00    3.28
  -7  -4  -1   76.16    2.55
  -7   4  -1   76.09    3.01
  -7   4  -1   70.11    3.44
  -7   4  -1   73.00    2.56
  -7   4  -1   67.48    3.26
  -8  -4  -1    1.11    0.07
  -8  -4  -1    1.02    0.13
  -8  -4  -1    0.90    0.11
  -8  -4  -1    0.93    0.11
  -8   4  -1    1.03    0.12
  -8   4  -1    1.00    0.12
  -8   4  -1    1.00    0.08
  -9  -4  -1    3.31    0.20
  -9  -4  -1    3.08    0.20
  -9   4  -1    2.74    0.19
  -9   4  -1    3.23    0.19
 -10  -4  -1    4.33    0.22
 -10   4  -1    4.33    0.23
 -10   4  -1    4.12    0.22
  -9  -5   1   13.15    0.46
  -9  -5   1   13.81    0.59
  -9  -5   1   11.48    0.60
  -9   5   1   12.72    0.47
  -9   5   1   12.82    0.57
  -8  -5   1   18.46    0.68
  -8  -5   1   19.55    0.85
  -8  -5   1   18.38    0.89
  -8   5   1   18.00    0.69
  -8   5   1   19.23    0.82
  -7  -5   1   14.27    0.56
  -7  -5   1   14.82    0.69
  -7  -5   1   14.79    0.59
  -7  -5   1   13.77    0.72
  -7   5   1   14.79    0.75
  -7   5   1   15.23    0.68
  -7   5   1   15.33    0.57
  -7   5   1   15.42    0.60
  -6  -5   1   93.72    3.57
  -6  -5   1   90.54    4.16
  -6  -5   1   93.13    3.27
  -6  -5   1   95.59    3.95
  -6   5   1   93.54    3.27
  -6   5   1   92.70    3.58
  -6   5   1   90.12    3.82
  -6   5   1   92.88    4.37
  -5  -5   1   19.43    0.77
  -5  -5   1   18.71    0.70
  -5  -5   1   18.86    0.89
  -5  -5   1   19.82    0.77
  -5  -5   1   18.16    1.02
  -5   5   1   18.77    0.77
  -5   5   1   17.15    0.95
  -5   5   1   18.50    0.82
  -5   5   1   18.44    0.78
  -5   5   1   18.50    0.71
  -5   5   1   18.91    1.04
  -4  -5   1    1.34    0.18
  -4  -5   1    1.27    0.12
  -4  -5   1    1.49    0.13
  -4  -5   1    1.56    0.19
  -4  -5   1    1.32    0.11
  -4  -5   1    1.28    0.17
  -4  -5   1    1.28    0.12
  -4   5   1    1.46    0.12
  -4   5   1    1.19    0.18
  -4   5   1    1.26    0.12
  -4   5   1    1.30    0.16
  -4   5   1    1.32    0.19
  -4   5   1    1.40    0.11
  -3  -5   1   40.69    1.99
  -3  -5   1   40.17    1.59
  -3  -5   1   39.94    1.65
  -3  -5   1   43.06    1.93
  -3   5   1   40.23    1.93
  -3   5   1   41.05    1.99
  -3   5   1   37.02    1.59
  -3   5   1   40.53    1.66
  -3   5   1   41.79    2.05
  -2  -5   1   20.03    0.86
  -2  -5   1   20.90    1.08
  -2   5   1   19.46    0.86
  -2   5   1   20.63    1.07
   0  -5  -1   64.82    2.58
   0   5  -1   62.48    2.58
  -1  -5  -1   40.10    1.67
  -1  -5  -1   42.42    2.00
  -1  -5  -1   41.59    1.94
  -1  -5  -1   41.68    2.05
  -1   5  -1   38.84    1.67
  -1   5  -1   41.03    2.00
  -1   5  -1   40.55    1.94
  -2  -5  -1    4.03    0.21
  -2  -5  -1    4.23    0.31
  -2  -5  -1    3.88    0.29
  -2  -5  -1    3.59    0.21
  -2  -5  -1    3.59    0.30
  -2   5  -1    4.10    0.31
  -2   5  -1    4.00    0.21
  -2   5  -1    4.32    0.30
  -2   5  -1    3.93    0.21
  -2   5  -1    4.03    0.29
  -3  -5  -1   47.55    1.69
  -3  -5  -1   48.74    2.15
  -3  -5  -1   47.42    2.39
  -3  -5  -1   46.46    2.29
  -3  -5  -1   47.77    1.85
  -3  -5  -1   46.15    2.21
  -3  -5  -1   45.31    2.35
  -3  -5  -1   48.65    1.91
  -3   5  -1   49.24    1.85
  -3   5  -1   46.29    2.29
  -3   5  -1   47.82    2.38
  -3   5  -1   44.70    1.69
  -3   5  -1   47.61    1.92
  -3   5  -1   49.04    2.22
  -4  -5  -1  150.44    5.74
  -4  -5  -1  135.56    6.71
  -4  -5  -1  139.61    6.06
  -4  -5  -1  151.06    5.51
  -4  -5  -1  152.18    5.04
  -4  -5  -1  148.64    6.40
  -4   5  -1  130.27    6.71
  -4   5  -1  145.73    5.51
  -4   5  -1  147.66    5.04
  -4   5  -1  135.34    6.45
  -4   5  -1  143.16    5.86
  -4   5  -1  138.75    6.96
  -4   5  -1  148.49    5.75
  -5  -5  -1  118.03    5.03
  -5  -5  -1  124.85    4.17
  -5  -5  -1  117.64    4.55
  -5  -5  -1  105.21    5.79
  -5  -5  -1  122.45    5.31
  -5   5  -1  121.91    4.86
  -5   5  -1  107.29    5.78
  -5   5  -1  122.77    4.56
  -5   5  -1  125.60    5.59
  -5   5  -1  121.10    4.17
  -6  -5  -1   12.33    0.60
  -6  -5  -1   11.43    0.56
  -6  -5  -1   11.74    0.45
  -6  -5  -1   11.85    0.47
  -6   5  -1   12.15    0.63
  -6   5  -1   11.55    0.46
  -6   5  -1   11.74    0.48
  -6   5  -1   11.75    0.55
  -7  -5  -1    5.57    0.22
  -7  -5  -1    5.18    0.29
  -7  -5  -1    5.34    0.32
  -7   5  -1    5.03    0.31
  -7   5  -1    5.19    0.22
  -7   5  -1    5.11    0.28
  -8  -5  -1    0.43    0.04
  -8  -5  -1    0.26    0.10
  -8  -5  -1    0.31    0.06
  -8   5  -1    0.33    0.09
  -8   5  -1    0.27    0.05
  -8   5  -1    0.35    0.04
  -9  -5  -1    1.81    0.13
  -9  -5  -1    1.57    0.11
  -9   5  -1    1.93    0.12
  -8  -6   1    1.84    0.10
  -8  -6   1    1.74    0.12
  -8   6   1    1.62    0.12
  -8   6   1    1.85    0.10
  -7  -6   1   41.16    1.53
  -7  -6   1   38.50    1.81
  -7  -6   1   39.50    1.72
  -7  -6   1   40.83    1.42
  -7   6   1   38.65    1.54
  -7   6   1   41.01    1.43
  -7   6   1   39.28    1.66
  -6  -6   1    0.72    0.10
  -6  -6   1    0.95    0.09
  -6  -6   1    0.74    0.08
  -6  -6   1    0.79    0.10
  -6   6   1    0.88    0.08
  -6   6   1    0.73    0.10
  -6   6   1    0.79    0.08
  -6   6   1    0.80    0.11
  -5  -6   1   42.04    1.57
  -5  -6   1   40.61    1.44
  -5  -6   1   38.65    1.60
  -5  -6   1   39.20    1.74
  -5  -6   1   39.15    1.83
  -5   6   1   40.78    1.62
  -5   6   1   42.56    1.58
  -5   6   1   39.35    1.45
  -5   6   1   37.62    1.67
  -4  -6   1   47.84    1.87
  -4  -6   1   44.51    2.16
  -4  -6   1   49.32    1.93
  -4   6   1   48.72    1.88
  -4   6   1   47.61    1.94
  -3  -6   1   55.36    2.21
  -3  -6   1   52.36    2.13
  -3  -6   1   54.88    2.47
  -3   6   1   52.46    2.13
  -3   6   1   56.89    2.22
  -2  -6   1    8.14    0.38
  -2   6   1    7.72    0.38
  -1  -6   1   13.51    0.61
  -1   6   1   13.97    0.62
   0  -6  -1    4.78    0.26
   0   6  -1    4.41    0.25
  -1  -6  -1  103.65    4.14
  -1   6  -1  101.98    4.14
  -2  -6  -1   67.00    3.62
  -2  -6  -1   79.34    3.06
  -2  -6  -1   86.35    3.18
  -2   6  -1   78.06    3.06
  -2   6  -1   82.64    3.18
  -3  -6  -1   51.23    2.18
  -3  -6  -1   51.82    1.94
  -3  -6  -1   55.97    2.46
  -3  -6  -1   54.80    2.11
  -3   6  -1   53.96    2.12
  -3   6  -1   56.94    2.19
  -4  -6  -1    4.40    0.21
  -4  -6  -1    4.32    0.27
  -4  -6  -1    3.84    0.23
  -4  -6  -1    4.05    0.22
  -4   6  -1    4.33    0.29
  -4   6  -1    4.01    0.21
  -4   6  -1    4.01    0.19
  -4   6  -1    4.09    0.22
  -5  -6  -1    1.43    0.14
  -5  -6  -1    1.40    0.12
  -5  -6  -1    1.46    0.11
  -5  -6  -1    1.40    0.12
  -5   6  -1    1.32    0.12
  -5   6  -1    1.46    0.14
  -5   6  -1    1.33    0.11
  -6  -6  -1   85.17    2.90
  -6  -6  -1   76.24    3.14
  -6  -6  -1   78.42    3.50
  -6  -6  -1   85.70    3.70
  -6   6  -1   87.16    3.16
  -6   6  -1   79.27    3.39
  -6   6  -1   85.88    3.90
  -7  -6  -1    0.57    0.09
  -7  -6  -1    0.41    0.06
  -7  -6  -1    0.52    0.06
  -7   6  -1    0.49    0.05
  -7   6  -1    0.35    0.06
  -7   6  -1    0.48    0.07
  -8  -6  -1   10.69    0.53
  -8   6  -1   11.78    0.40
  -7  -7   1   36.24    1.26
  -7   7   1   34.98    1.26
  -6  -7   1   23.79    0.92
  -6  -7   1   23.11    0.86
  -6   7   1   23.41    0.93
  -6   7   1   24.41    1.15
  -5  -7   1   31.69    1.18
  -5  -7   1   28.00    1.37
  -5  -7   1   29.55    1.09
  -5  -7   1   29.31    1.30
  -5   7   1   30.59    1.45
  -5   7   1   30.82    1.19
  -4  -7   1   49.31    2.04
  -4  -7   1   52.40    1.99
  -4  -7   1   49.62    2.30
  -4   7   1   50.68    1.99
  -4   7   1   52.64    2.05
  -3  -7   1   29.09    1.39
  -3  -7   1   31.81    1.24
  -3  -7   1   29.21    1.20
  -3   7   1   29.10    1.21
  -3   7   1   31.09    1.24
  -2  -7   1    8.99    0.41
  -2  -7   1    8.50    0.46
  -2   7   1    8.83    0.42
   1  -7  -1    7.80    0.40
  -1  -7   1    8.31    0.39
   1   7  -1    8.14    0.40
  -1   7   1    8.27    0.40
   0  -7   1   75.53    3.20
   0  -7  -1   79.01    3.19
   0   7  -1   82.34    3.20
  -1  -7  -1    1.24    0.12
  -1  -7  -1    1.37    0.13
  -1   7  -1    1.17    0.13
  -2  -7  -1    8.14    0.43
  -2  -7  -1    8.17    0.37
  -2  -7  -1    7.96    0.37
  -2   7  -1    7.64    0.37
  -2   7  -1    8.55    0.37
  -3  -7  -1   22.21    0.94
  -3  -7  -1   23.68    0.94
  -3  -7  -1   23.24    1.09
  -3   7  -1   23.11    0.95
  -3   7  -1   23.40    0.94
  -3   7  -1   23.85    1.15
  -4  -7  -1    4.06    0.24
  -4  -7  -1    4.06    0.20
  -4  -7  -1    3.67    0.20
  -4   7  -1    4.01    0.19
  -4   7  -1    4.20    0.21
  -4   7  -1    3.70    0.25
  -5  -7  -1    8.99    0.36
  -5  -7  -1    9.17    0.35
  -5  -7  -1    8.20    0.45
  -5   7  -1    8.53    0.35
  -5   7  -1    9.44    0.48
  -5   7  -1    9.45    0.37
  -6  -7  -1   37.58    1.73
  -6  -7  -1   37.66    1.35
  -6   7  -1   39.89    1.36
  -6   7  -1   37.89    1.82
  -4  -8   1    3.90    0.18
  -4   8   1    3.71    0.23
  -4   8   1    4.47    0.20
  -3  -8   1   27.53    1.15
  -3  -8   1   30.14    1.13
   3  -8  -1   26.69    1.18
  -3   8   1   27.10    1.16
  -3   8   1   29.26    1.14
  -3   8   1   31.57    1.39
  -2  -8   1    5.96    0.26
   2  -8  -1    5.55    0.27
  -2  -8   1    5.40    0.27
   2   8  -1    5.25    0.28
  -2   8   1    5.82    0.26
  -1  -8   1   11.50    0.62
  -1  -8   1   13.82    0.57
   1  -8  -1   13.53    0.57
  -1   8   1   13.38    0.57
   1   8  -1   13.34    0.57
   0  -8  -1    7.63    0.33
   0  -8   1    7.15    0.34
   0   8  -1    7.11    0.33
   0   8  -1    7.00    0.38
   0   8   1    6.92    0.34
   1  -8   1    0.30    0.08
  -1  -8  -1    0.53    0.10
  -1  -8  -1    0.40    0.06
  -1  -8  -1    0.38    0.08
  -1   8  -1    0.26    0.06
  -1   8  -1    0.35    0.05
  -2  -8  -1   21.46    1.01
  -2  -8  -1   22.53    0.87
  -2   8  -1   20.41    0.88
  -2   8  -1   21.80    0.87
  -2   8  -1   22.44    1.06
  -3  -8  -1   17.56    0.69
  -3  -8  -1   16.83    0.80
  -3   8  -1   17.83    0.85
  -3   8  -1   16.87    0.69
  -4  -8  -1    5.07    0.20
  -4  -8  -1    4.68    0.25
  -4   8  -1    4.79    0.20
 -12   0   2    0.02    0.04
 -12   0   2   -0.01    0.05
 -11   0   2    5.69    0.31
 -11   0   2    5.89    0.34
 -10   0   2   16.32    0.76
 -10   0   2   15.95    0.80
 -10   0   2   16.84    0.60
 -10   0   2   17.09    0.82
  -9   0   2    3.19    0.32
  -9   0   2    3.67    0.26
  -9   0   2    3.62    0.22
  -9   0   2    3.51    0.16
  -9   0   2    3.46    0.24
  -8   0   2   79.10    3.78
  -8   0   2   80.57    3.44
  -8   0   2   83.98    2.84
  -8   0   2   83.33    3.97
  -8   0   2   81.06    3.62
  -8   0   2   76.06    3.62
  -8   0   2   84.30    3.63
  -8   0   2   78.95    3.10
  -7   0   2   89.93    3.12
  -7   0   2   86.21    3.42
  -7   0   2   87.65    3.97
  -7   0   2   94.40    4.34
  -7   0   2   92.79    4.26
  -7   0   2   84.24    3.78
  -7   0   2   91.07    4.00
  -7   0   2   87.83    3.99
  -6   0   2    3.30    0.21
  -6   0   2    2.80    0.21
  -6   0   2    2.93    0.24
  -6   0   2    3.69    0.21
  -5   0   2  228.40   10.24
  -5   0   2  225.37   10.69
  -5   0   2  226.56   11.09
  -5   0   2  220.38   11.01
  -4   0   2  232.69   10.26
  -4   0   2  249.37   10.73
   4   0  -2  235.83   10.19
  -4   0   2  191.01   10.11
  -4   0   2  219.13   10.18
   4   0  -2  224.52   10.13
  -4   0   2  220.35   10.14
  -4   0   2  236.70   11.09
   3   0  -2   11.75    0.60
   3   0  -2   10.76    0.58
  -3   0   2   11.64    0.59
   3   0  -2   12.35    0.59
  -3   0   2   11.62    0.58
   3   0  -2   11.11    0.56
  -3   0   2   12.41    0.56
  -3   0   2   11.14    0.60
  -3   0   2   12.48    0.59
   2   0  -2  368.62   17.41
   2   0  -2  378.18   16.69
  -2   0  -2  277.99   13.11
  -2   0  -2  269.84   13.26
  -2   0  -2  271.09   13.16
  -2   0  -2  266.34   13.15
  -3   0  -2    3.86    0.24
  -3   0  -2    3.90    0.25
  -3   0  -2    4.15    0.25
  -3   0  -2    4.19    0.25
  -4   0  -2  123.52    6.21
  -4   0  -2  122.70    6.19
  -4   0  -2  127.93    6.27
  -4   0  -2  128.69    6.27
  -5   0  -2    0.60    0.10
  -5   0  -2    0.56    0.10
  -5   0  -2    0.54    0.11
  -6   0  -2   40.99    1.82
  -6   0  -2   44.70    1.79
  -6   0  -2   41.49    1.97
  -6   0  -2   45.03    2.19
  -6   0  -2   46.14    1.89
  -6   0  -2   42.86    1.98
  -6   0  -2   45.66    1.99
  -7   0  -2   34.75    1.50
  -7   0  -2   29.86    1.36
  -7   0  -2   32.70    1.49
  -7   0  -2   32.87    1.35
  -7   0  -2   31.29    1.47
  -7   0  -2   33.99    1.42
  -7   0  -2   31.09    1.66
  -8   0  -2   16.78    0.75
  -8   0  -2   14.60    0.71
  -8   0  -2   16.83    0.72
  -8   0  -2   14.13    0.90
  -8   0  -2   17.51    0.80
  -8   0  -2   16.73    0.79
  -9   0  -2    7.58    0.41
  -9   0  -2    7.46    0.41
  -9   0  -2    7.41    0.38
 -10   0  -2    1.57    0.15
 -10   0  -2    1.56    0.17
 -10   0  -2    1.66    0.14
 -11   0  -2    1.18    0.09
 -11   0  -2    1.06    0.10
 -12  -1   2    1.24    0.09
 -12  -1   2    1.21    0.10
 -12   1   2    1.35    0.11
 -11  -1   2   26.19    1.18
 -11  -1   2   25.06    1.11
 -11  -1   2   24.66    1.17
 -11   1   2   26.17    1.18
 -11   1   2   24.61    1.11
 -10  -1   2   58.70    2.07
 -10  -1   2   59.09    2.53
 -10  -1   2   57.72    2.66
 -10  -1   2   62.20    2.66
 -10   1   2   56.08    2.43
 -10   1   2   57.69    2.52
 -10   1   2   58.21    2.66
 -10   1   2   61.09    2.07
  -9  -1   2   78.06    4.20
  -9  -1   2   88.66    3.00
  -9  -1   2   86.69    3.84
  -9  -1   2   88.03    3.65
  -9  -1   2   88.89    3.83
  -9   1   2   76.94    4.20
  -9   1   2   86.72    3.00
  -9   1   2   90.78    3.85
  -9   1   2   84.97    3.64
  -9   1   2   81.52    3.52
  -9   1   2   89.03    3.83
  -8  -1   2   72.25    2.46
  -8  -1   2   69.54    3.15
  -8  -1   2   69.63    3.27
  -8  -1   2   69.66    3.14
  -8  -1   2   70.28    2.68
  -8  -1   2   73.51    2.99
  -8  -1   2   69.57    3.45
  -8  -1   2   68.05    3.14
  -8   1   2   65.76    3.27
  -8   1   2   72.07    2.68
  -8   1   2   69.31    3.46
  -8   1   2   68.09    3.14
  -8   1   2   68.44    2.88
  -8   1   2   70.40    3.14
  -8   1   2   72.01    3.15
  -8   1   2   68.94    2.99
  -8   1   2   71.17    2.46
  -7  -1   2   24.42    1.16
  -7  -1   2   24.45    1.16
  -7  -1   2   24.78    1.11
  -7  -1   2   24.12    0.98
  -7  -1   2   24.89    1.22
  -7  -1   2   25.16    0.90
  -7  -1   2   25.78    1.06
  -7  -1   2   26.38    1.31
  -7  -1   2   25.68    1.17
  -7   1   2   25.55    0.99
  -7   1   2   23.64    1.07
  -7   1   2   24.81    1.30
  -7   1   2   24.78    1.17
  -7   1   2   26.18    1.18
  -7   1   2   26.09    1.31
  -7   1   2   25.55    1.17
  -7   1   2   26.10    1.22
  -7   1   2   24.89    1.10
  -7   1   2   24.92    0.90
  -6  -1   2    6.70    0.35
  -6  -1   2    6.76    0.36
  -6  -1   2    6.69    0.41
  -6   1   2    6.46    0.35
  -6   1   2    6.44    0.40
  -6   1   2    6.24    0.36
  -6   1   2    6.50    0.40
  -5  -1   2   74.62    3.51
  -5  -1   2   76.08    3.75
  -5  -1   2   75.52    3.77
  -5   1   2   79.80    3.72
  -5   1   2   75.44    3.68
  -5   1   2   77.35    3.72
  -5   1   2   79.65    3.60
  -4  -1   2   16.51    0.85
  -4  -1   2   17.23    0.82
   4  -1  -2   15.55    0.83
   4  -1  -2   16.20    0.83
  -4  -1   2   19.38    0.85
  -4   1   2   16.08    0.79
  -4   1   2   14.89    0.82
  -4   1   2   15.24    0.81
   4   1  -2   18.92    0.84
   4   1  -2   16.52    0.84
  -4   1   2   17.08    0.85
   3  -1  -2    0.68    0.12
  -3  -1   2    0.50    0.07
  -3  -1   2    0.46    0.11
  -3  -1   2    0.53    0.09
   3  -1  -2    0.50    0.08
  -3  -1   2    0.50    0.09
   3   1  -2    0.47    0.10
  -3   1   2    0.62    0.09
   3   1  -2    0.37    0.07
   3   1  -2    0.62    0.11
  -3   1   2    0.50    0.08
  -3   1   2    0.58    0.10
   3   1  -2    0.39    0.07
   2  -1  -2   47.44    2.60
  -2  -1   2   53.24    2.40
   2  -1  -2   49.87    2.37
   2  -1  -2   51.64    2.47
  -2  -1   2   54.17    2.40
  -2  -1   2   54.55    2.49
   2  -1  -2   54.45    2.40
  -2  -1   2   51.93    2.37
   2  -1  -2   57.90    2.40
  -2   1   2   52.17    2.39
  -2   1   2   51.43    2.53
  -2   1   2   55.39    2.40
  -2   1   2   55.60    2.40
   2   1  -2   50.39    2.37
   2   1  -2   53.65    2.40
   2   1  -2   51.75    2.47
  -2   1   2   50.67    2.60
   2   1  -2   54.71    2.41
   0  -1  -2  259.11   13.39
   0  -1   2  295.78   13.41
   0   1   2  306.52   13.40
  -3  -1  -2   66.61    3.10
  -3  -1  -2   60.12    3.07
  -3  -1  -2   66.90    3.12
   3  -1   2   63.31    2.84
   3  -1   2   57.67    2.84
  -3  -1  -2   62.23    3.06
  -3   1  -2   66.86    3.08
  -3   1  -2   63.09    3.13
  -3   1  -2   65.57    2.88
  -3   1  -2   62.69    2.84
  -3   1  -2   66.09    3.00
  -3   1  -2   61.72    2.84
  -3   1  -2   65.70    2.87
  -3   1  -2   64.52    3.09
  -3   1  -2   63.53    2.99
  -4  -1  -2   57.15    2.79
  -4  -1  -2   57.92    2.76
  -4  -1  -2   54.17    2.75
  -4   1  -2   59.99    2.78
  -4   1  -2   53.48    2.77
  -4   1  -2   59.41    2.78
  -5  -1  -2    6.69    0.40
  -5  -1  -2    6.84    0.42
  -5   1  -2    6.80    0.41
  -5   1  -2    6.72    0.42
  -6  -1  -2   85.68    3.17
  -6  -1  -2   92.67    3.66
  -6  -1  -2   91.44    3.86
  -6  -1  -2   85.17    3.96
  -6  -1  -2   83.46    4.04
  -6  -1  -2   93.07    4.41
  -6  -1  -2   93.02    4.03
  -6  -1  -2   97.18    4.45
  -6  -1  -2   95.07    4.07
  -6   1  -2   82.04    4.27
  -6   1  -2   90.44    4.42
  -6   1  -2   95.65    4.43
  -6   1  -2   93.84    3.73
  -6   1  -2   96.11    3.86
  -6   1  -2   92.82    4.05
  -6   1  -2   96.82    4.07
  -6   1  -2   89.79    3.65
  -6   1  -2   83.05    3.18
  -7  -1  -2   57.83    2.43
  -7  -1  -2   58.92    2.31
  -7  -1  -2   57.57    2.55
  -7  -1  -2   52.75    2.54
  -7  -1  -2   51.49    2.80
  -7  -1  -2   58.53    2.57
  -7   1  -2   57.52    2.57
  -7   1  -2   56.79    2.56
  -7   1  -2   56.90    2.35
  -7   1  -2   57.23    2.31
  -7   1  -2   58.24    2.44
  -7   1  -2   55.54    2.82
  -8  -1  -2    8.20    0.40
  -8  -1  -2    7.93    0.39
  -8  -1  -2    7.52    0.41
  -8  -1  -2    6.76    0.49
  -8  -1  -2    7.98    0.43
  -8   1  -2    8.19    0.42
  -8   1  -2    8.14    0.42
  -8   1  -2    6.45    0.50
  -8   1  -2    7.74    0.38
  -8   1  -2    7.84    0.41
  -9  -1  -2   32.15    1.41
  -9  -1  -2   33.05    1.49
  -9  -1  -2   30.57    1.47
  -9  -1  -2   32.38    1.34
  -9   1  -2   32.81    1.49
  -9   1  -2   31.76    1.41
  -9   1  -2   33.31    1.49
  -9   1  -2   30.57    1.36
 -10  -1  -2    2.26    0.16
 -10  -1  -2    2.37    0.16
 -10  -1  -2    2.52    0.18
 -10   1  -2    2.43    0.16
 -10   1  -2    2.45    0.18
 -11   1  -2    4.67    0.24
 -11  -2   2   16.40    0.78
 -11  -2   2   17.65    0.75
 -11  -2   2   15.11    0.77
 -11   2   2   18.01    0.79
 -11   2   2   16.17    0.71
 -11   2   2   15.58    0.73
 -10  -2   2    6.14    0.23
 -10  -2   2    5.97    0.32
 -10  -2   2    5.76    0.33
 -10  -2   2    6.12    0.34
 -10   2   2    5.46    0.30
 -10   2   2    5.77    0.31
 -10   2   2    6.07    0.24
 -10   2   2    5.80    0.35
  -9  -2   2   24.62    1.19
  -9  -2   2   24.93    1.19
  -9  -2   2   25.32    1.14
  -9  -2   2   25.83    0.91
  -9   2   2   25.08    1.12
  -9   2   2   26.73    1.20
  -9   2   2   25.58    0.92
  -9   2   2   24.81    1.10
  -8  -2   2   69.38    3.12
  -8  -2   2   66.54    3.11
  -8  -2   2   64.96    3.24
  -8  -2   2   73.06    2.44
  -8  -2   2   74.09    2.97
  -8  -2   2   68.33    3.42
  -8  -2   2   69.06    3.11
  -8  -2   2   70.62    2.66
  -8   2   2   71.25    2.44
  -8   2   2   68.17    3.25
  -8   2   2   69.93    2.96
  -8   2   2   64.23    3.12
  -8   2   2   69.81    2.66
  -8   2   2   65.31    3.42
  -8   2   2   66.81    3.43
  -8   2   2   71.96    3.11
  -8   2   2   73.26    2.87
  -7  -2   2   33.09    1.37
  -7  -2   2   31.43    1.51
  -7  -2   2   32.95    1.53
  -7  -2   2   32.57    1.52
  -7  -2   2   33.09    1.18
  -7  -2   2   33.20    1.70
  -7  -2   2   32.84    1.60
  -7  -2   2   33.14    1.45
  -7  -2   2   33.23    1.29
  -7   2   2   31.20    1.44
  -7   2   2   33.56    1.54
  -7   2   2   35.00    1.19
  -7   2   2   33.29    1.52
  -7   2   2   33.37    1.60
  -7   2   2   33.79    1.40
  -7   2   2   32.25    1.29
  -7   2   2   33.93    1.71
  -7   2   2   34.97    1.71
  -6  -2   2   51.08    1.83
  -6  -2   2   49.70    2.08
  -6  -2   2   55.81    2.57
  -6  -2   2   49.83    2.00
  -6  -2   2   46.56    2.11
  -6  -2   2   55.09    2.37
  -6  -2   2   54.61    2.47
  -6  -2   2   52.42    2.22
  -6   2   2   54.75    2.58
  -6   2   2   55.59    2.58
  -6   2   2   55.21    2.47
  -6   2   2   50.96    2.01
  -6   2   2   49.96    1.84
  -6   2   2   53.90    2.37
  -6   2   2   48.91    2.08
  -6   2   2   48.13    2.33
  -5  -2   2  380.08   17.76
  -5  -2   2  391.23   18.54
  -5  -2   2  399.25   19.16
  -5   2   2  401.49   19.25
  -5   2   2  388.15   19.18
  -5   2   2  390.82   17.78
  -5   2   2  397.36   18.51
  -4  -2   2  306.65   13.43
  -4  -2   2  294.33   14.41
  -4  -2   2  305.19   13.98
  -4  -2   2  272.51   13.06
  -4  -2   2  292.63   14.42
  -4   2   2  289.59   14.40
  -4   2   2  310.61   13.45
  -4   2   2  278.29   13.06
  -4   2   2  301.21   13.95
  -3  -2   2   68.23    3.04
  -3  -2   2   70.71    3.30
   3  -2  -2   63.39    3.04
   3  -2  -2   72.42    3.09
   3  -2  -2   63.12    3.17
  -3  -2   2   70.86    3.24
  -3  -2   2   66.46    3.09
   3  -2  -2   70.16    3.09
  -3  -2   2   66.26    3.09
  -3   2   2   71.13    3.26
   3   2  -2   67.26    3.08
   3   2  -2   64.92    3.17
   3   2  -2   60.15    3.04
  -3   2   2   70.77    3.05
   3   2  -2   68.39    3.10
  -3   2   2   67.66    3.32
  -3   2   2   69.66    3.08
  -3   2   2   67.61    3.09
   2  -2  -2  238.49   10.14
   2  -2  -2  208.42   10.61
  -2  -2   2  231.51   10.11
   2  -2  -2  215.03   10.21
  -2  -2   2  217.63   10.10
  -2  -2   2  214.74   10.90
   2  -2  -2  221.53   10.10
  -2  -2   2  226.01   10.66
  -2  -2   2  229.26   10.24
  -2   2   2  221.90   10.23
  -2   2   2  224.01   10.64
  -2   2   2  222.88   10.09
   2   2  -2  222.23   10.20
   2   2  -2  232.56   10.12
  -2   2   2  242.29   10.16
   2   2  -2  226.33   10.66
   2   2  -2  219.02   10.07
  -1  -2   2  120.46    5.87
  -1  -2   2  132.25    5.82
   1  -2  -2  133.21    5.85
   1  -2  -2  133.85    6.04
   1  -2  -2  134.61    5.82
  -1  -2   2  132.40    5.82
  -1  -2   2  118.82    6.30
  -1  -2   2  125.30    6.23
   1  -2  -2  132.60    6.24
  -1   2   2  123.09    5.94
   1   2  -2  131.92    6.27
   1   2  -2  132.00    5.81
  -1   2   2  136.98    5.83
  -1   2   2  135.86    5.82
   1   2  -2  131.62    5.82
  -1   2   2  130.69    6.22
   1   2  -2  129.41    6.38
   1   2  -2  127.29    5.90
  -1  -2  -2   50.57    2.38
   1  -2   2   49.04    2.24
  -1  -2  -2   42.93    2.19
  -1  -2  -2   50.00    2.22
   1  -2   2   51.09    2.23
   1  -2   2   41.58    2.30
  -1  -2  -2   45.73    2.29
  -1  -2  -2   53.64    2.42
  -1  -2  -2   49.49    2.23
  -1  -2  -2   49.41    2.23
  -1   2  -2   44.15    2.29
   1   2   2   50.76    2.23
  -1   2  -2   49.38    2.23
  -1   2  -2   44.57    2.20
   1   2   2   51.82    2.23
  -1   2  -2   53.20    2.38
  -1   2  -2   48.29    2.34
  -1   2  -2   50.89    2.23
  -1   2  -2   52.47    2.20
  -2  -2  -2   71.41    3.60
  -2  -2  -2   70.34    3.43
  -2  -2  -2   70.97    3.31
  -2  -2  -2   76.24    3.31
  -2  -2  -2   77.70    3.71
  -2  -2  -2   70.27    3.29
   2  -2   2   76.16    3.32
   2  -2   2   71.95    3.33
  -2  -2  -2   79.15    3.45
  -2  -2  -2   75.50    3.60
  -2   2  -2   69.21    3.31
  -2   2  -2   68.63    3.29
  -2   2  -2   71.03    3.67
   2   2   2   79.82    3.32
  -2   2  -2   77.63    3.57
  -2   2  -2   74.90    3.32
  -2   2  -2   67.16    3.43
   2   2   2   72.61    3.32
  -2   2  -2   76.86    3.69
  -2   2  -2   77.27    3.45
  -3  -2  -2  150.96    6.57
  -3  -2  -2  134.28    6.52
  -3  -2  -2  136.49    6.81
  -3  -2  -2  130.46    6.26
  -3  -2  -2  148.38    6.94
  -3  -2  -2  141.19    6.32
  -3  -2  -2  132.08    6.13
  -3   2  -2  146.97    6.92
  -3   2  -2  136.94    6.85
  -3   2  -2  143.42    6.32
  -3   2  -2  144.10    6.59
  -3   2  -2  134.18    6.27
  -3   2  -2  131.55    6.14
  -3   2  -2  125.26    6.52
  -4  -2  -2   27.10    1.34
  -4  -2  -2   25.11    1.22
  -4  -2  -2   24.90    1.17
  -4  -2  -2   25.25    1.30
  -4  -2  -2   26.98    1.22
  -4  -2  -2   25.88    1.17
  -4   2  -2   27.44    1.23
  -4   2  -2   27.14    1.18
  -4   2  -2   26.99    1.33
  -4   2  -2   24.80    1.18
  -4   2  -2   24.60    1.22
  -5  -2  -2   24.72    1.04
  -5  -2  -2   24.26    1.15
  -5  -2  -2   24.31    1.27
  -5  -2  -2   26.33    1.31
  -5  -2  -2   23.78    1.09
  -5  -2  -2   25.74    1.16
  -5  -2  -2   24.14    0.88
  -5  -2  -2   24.80    1.13
  -5   2  -2   26.93    1.30
  -5   2  -2   25.46    1.16
  -5   2  -2   24.33    0.89
  -5   2  -2   26.20    1.07
  -5   2  -2   24.09    1.15
  -5   2  -2   26.25    1.10
  -5   2  -2   26.52    1.30
  -5   2  -2   22.60    1.21
  -6  -2  -2   30.81    1.40
  -6  -2  -2   30.97    1.09
  -6  -2  -2   30.07    1.57
  -6  -2  -2   31.12    1.36
  -6  -2  -2   31.98    1.62
  -6  -2  -2   31.03    1.30
  -6  -2  -2   32.35    1.43
  -6  -2  -2   30.86    1.43
  -6   2  -2   31.71    1.43
  -6   2  -2   31.29    1.61
  -6   2  -2   29.21    1.10
  -6   2  -2   31.88    1.36
  -6   2  -2   29.61    1.50
  -6   2  -2   31.49    1.43
  -6   2  -2   31.84    1.32
  -7  -2  -2  170.12    9.03
  -7  -2  -2  193.10    8.38
  -7  -2  -2  200.81    7.53
  -7  -2  -2  180.36    6.57
  -7  -2  -2  181.70    9.10
  -7  -2  -2  189.38    7.99
  -7  -2  -2  198.86    8.30
  -7   2  -2  198.05    7.68
  -7   2  -2  196.87    8.00
  -7   2  -2  174.43    9.07
  -7   2  -2  198.86    8.38
  -7   2  -2  197.02    8.34
  -7   2  -2  182.29    6.60
  -7   2  -2  175.48    8.80
  -8  -2  -2   51.06    2.12
  -8  -2  -2   51.85    2.35
  -8  -2  -2   52.03    2.23
  -8   2  -2   52.47    2.35
  -8   2  -2   51.39    2.23
  -8   2  -2   50.72    2.16
  -9  -2  -2    2.93    0.21
  -9  -2  -2    2.60    0.18
  -9  -2  -2    2.72    0.22
  -9   2  -2    2.87    0.20
  -9   2  -2    2.57    0.20
  -9   2  -2    2.68    0.20
 -10  -2  -2   68.62    3.08
 -10  -2  -2   69.34    2.93
 -10   2  -2   70.01    3.07
 -10   2  -2   67.77    2.93
 -10   2  -2   67.77    2.82
 -11  -3   2    9.85    0.44
 -11   3   2    8.85    0.42
 -10  -3   2    7.59    0.29
 -10  -3   2    7.81    0.38
 -10  -3   2    7.07    0.39
 -10   3   2    8.04    0.38
 -10   3   2    7.75    0.29
 -10   3   2    7.11    0.39
  -9  -3   2    7.42    0.41
  -9  -3   2    7.90    0.39
  -9  -3   2    8.12    0.30
  -9   3   2    7.66    0.42
  -9   3   2    8.00    0.40
  -9   3   2    7.18    0.38
  -9   3   2    7.38    0.30
  -8  -3   2   51.06    1.91
  -8  -3   2   48.69    2.25
  -8  -3   2   52.08    2.15
  -8  -3   2   50.48    1.76
  -8  -3   2   45.83    2.49
  -8   3   2   51.38    1.76
  -8   3   2   52.98    2.08
  -8   3   2   47.48    2.24
  -8   3   2   51.32    1.92
  -8   3   2   45.33    2.50
  -8   3   2   47.32    2.13
  -7  -3   2   35.08    1.32
  -7  -3   2   34.46    1.65
  -7  -3   2   32.61    1.55
  -7  -3   2   35.68    1.22
  -7  -3   2   33.48    1.40
  -7  -3   2   34.00    1.58
  -7  -3   2   35.06    1.48
  -7  -3   2   33.36    1.74
  -7   3   2   33.48    1.22
  -7   3   2   33.35    1.76
  -7   3   2   33.88    1.33
  -7   3   2   33.64    1.64
  -7   3   2   32.46    1.59
  -7   3   2   36.05    1.44
  -7   3   2   32.66    1.55
  -7   3   2   32.56    1.47
  -6  -3   2   42.30    2.07
  -6  -3   2   46.10    2.11
  -6  -3   2   45.31    1.84
  -6  -3   2   44.98    1.78
  -6  -3   2   46.15    1.63
  -6  -3   2   46.93    1.98
  -6  -3   2   47.44    2.20
  -6  -3   2   41.84    1.86
  -6  -3   2   47.96    2.30
  -6   3   2   42.96    2.06
  -6   3   2   46.63    1.91
  -6   3   2   45.49    1.78
  -6   3   2   45.47    1.63
  -6   3   2   48.13    2.13
  -6   3   2   49.31    2.32
  -6   3   2   47.10    2.20
  -5  -3   2   14.29    0.72
  -5  -3   2   12.03    0.54
  -5  -3   2   14.19    0.72
  -5  -3   2   13.09    0.68
  -5  -3   2   11.55    0.52
  -5  -3   2   13.17    0.66
  -5   3   2   12.78    0.66
  -5   3   2   12.89    0.73
  -5   3   2   13.44    0.68
  -5   3   2   11.86    0.54
  -4  -3   2   36.91    1.77
  -4  -3   2   35.87    1.69
  -4  -3   2   35.99    1.82
  -4   3   2   36.76    1.70
  -4   3   2   38.16    1.76
  -4   3   2   35.79    1.83
  -3  -3   2   27.70    1.30
  -3  -3   2   24.79    1.32
   3  -3  -2   24.75    1.30
  -3  -3   2   27.36    1.25
  -3  -3   2   26.32    1.32
  -3   3   2   26.71    1.34
  -3   3   2   27.96    1.25
  -3   3   2   27.57    1.29
  -3   3   2   23.97    1.31
  -2  -3   2  100.84    4.59
   2  -3  -2  105.90    4.54
   2  -3  -2   97.38    4.57
  -2  -3   2  108.00    4.73
  -2  -3   2   95.92    4.90
   2  -3  -2   99.39    4.59
  -2  -3   2   96.41    4.59
  -2  -3   2  102.25    4.53
   2  -3  -2  100.11    4.72
  -2   3   2  106.32    4.53
   2   3  -2   99.43    4.58
  -2   3   2  100.36    4.59
   2   3  -2  104.97    4.73
  -2   3   2  103.25    4.72
  -2   3   2   98.36    4.57
   2   3  -2  100.59    4.59
   2   3  -2   96.28    4.53
  -1  -3   2   41.80    1.94
   1  -3  -2   43.47    2.07
   1  -3  -2   40.84    1.99
   1  -3  -2   43.44    1.94
   1  -3  -2   43.46    2.01
  -1  -3   2   42.36    2.00
   1  -3  -2   44.14    1.99
  -1  -3   2   41.22    2.01
  -1  -3   2   41.11    1.99
  -1  -3   2   38.69    2.04
  -1   3   2   41.93    1.94
  -1   3   2   43.72    1.99
  -1   3   2   41.76    1.99
   1   3  -2   43.95    1.94
   1   3  -2   42.72    2.01
   1   3  -2   42.40    2.05
  -1   3   2   41.04    2.01
   1   3  -2   43.37    1.99
   1   3  -2   41.64    1.99
   0  -3  -2  174.71    7.97
   0  -3  -2  183.66    8.25
   0  -3   2  172.74    7.98
   0  -3  -2  187.05    8.59
   0  -3   2  176.66    7.97
   0  -3  -2  167.89    7.96
   0  -3  -2  175.75    8.82
   0   3  -2  186.55    8.82
   0   3   2  175.31    7.96
   0   3  -2  192.00    8.61
   0   3   2  178.08    7.97
   0   3  -2  186.20    8.25
   0   3  -2  171.39    7.97
   0   3  -2  171.42    7.97
  -1  -3  -2  499.98   21.55
  -1  -3  -2  465.20   23.18
  -1  -3  -2  441.75   21.24
   1  -3   2  453.92   21.29
  -1  -3  -2  475.30   22.37
  -1   3  -2  510.56   22.46
  -1   3  -2  450.34   21.24
  -1   3  -2  497.46   21.53
  -1   3  -2  501.56   23.15
  -2  -3  -2   41.57    2.14
  -2  -3  -2   44.73    2.09
  -2  -3  -2   45.23    2.19
  -2   3  -2   44.12    2.01
  -2   3  -2   44.22    2.09
  -2   3  -2   44.98    2.17
  -3  -3  -2   20.66    1.08
  -3  -3  -2   20.82    0.97
  -3  -3  -2   20.30    1.00
  -3  -3  -2   19.18    1.04
  -3   3  -2   21.38    1.08
  -3   3  -2   21.54    1.01
  -3   3  -2   20.55    1.05
  -3   3  -2   20.96    0.98
  -4  -3  -2  226.71   11.36
  -4  -3  -2  226.14    9.26
  -4  -3  -2  241.56   11.67
  -4  -3  -2  238.00   10.56
  -4  -3  -2  249.88   11.03
  -4  -3  -2  214.24    8.93
  -4  -3  -2  229.96    8.20
  -4  -3  -2  236.28   10.21
  -4  -3  -2  221.08   10.33
  -4   3  -2  243.50   10.59
  -4   3  -2  236.04    9.81
  -4   3  -2  227.46   10.25
  -4   3  -2  249.79   11.67
  -4   3  -2  229.58    9.44
  -4   3  -2  225.02   10.86
  -4   3  -2  228.78    8.95
  -4   3  -2  235.34   11.01
  -4   3  -2  232.34    8.19
  -5  -3  -2    2.97    0.18
  -5  -3  -2    3.14    0.22
  -5  -3  -2    2.84    0.13
  -5  -3  -2    3.02    0.14
  -5  -3  -2    3.17    0.20
  -5  -3  -2    2.99    0.17
  -5  -3  -2    3.27    0.30
  -5  -3  -2    3.34    0.19
  -5  -3  -2    3.11    0.25
  -5  -3  -2    3.09    0.17
  -5   3  -2    3.29    0.21
  -5   3  -2    3.05    0.21
  -5   3  -2    3.06    0.20
  -5   3  -2    3.33    0.19
  -5   3  -2    3.11    0.20
  -5   3  -2    3.69    0.14
  -5   3  -2    3.01    0.28
  -5   3  -2    3.00    0.14
  -5   3  -2    3.74    0.19
  -6  -3  -2    2.81    0.21
  -6  -3  -2    2.76    0.22
  -6  -3  -2    3.06    0.30
  -6  -3  -2    2.86    0.13
  -6  -3  -2    2.91    0.19
  -6  -3  -2    2.74    0.18
  -6   3  -2    2.97    0.13
  -6   3  -2    3.04    0.19
  -6   3  -2    2.74    0.26
  -6   3  -2    3.37    0.22
  -6   3  -2    3.01    0.21
  -6   3  -2    2.69    0.20
  -7  -3  -2   32.86    1.41
  -7  -3  -2   28.74    1.68
  -7  -3  -2   33.77    1.50
  -7  -3  -2   33.06    1.13
  -7  -3  -2   32.33    1.34
  -7  -3  -2   32.24    1.49
  -7   3  -2   31.11    1.56
  -7   3  -2   33.45    1.38
  -7   3  -2   33.74    1.42
  -7   3  -2   32.26    1.14
  -7   3  -2   33.02    1.49
  -7   3  -2   27.86    1.67
  -8  -3  -2   44.98    1.92
  -8  -3  -2   44.39    2.03
  -8  -3  -2   43.30    1.82
  -8   3  -2   43.53    2.02
  -8   3  -2   44.71    1.93
  -8   3  -2   44.85    1.87
  -9  -3  -2    1.79    0.18
  -9  -3  -2    1.92    0.14
  -9  -3  -2    1.79    0.17
  -9   3  -2    1.55    0.15
  -9   3  -2    1.63    0.16
 -10  -3  -2   11.97    0.57
 -10  -3  -2   12.60    0.60
 -10   3  -2   12.94    0.56
 -10   3  -2   13.18    0.61
 -10  -4   2    8.07    0.33
 -10  -4   2    9.33    0.43
 -10   4   2    9.89    0.42
 -10   4   2    8.98    0.33
  -9  -4   2    5.71    0.34
  -9  -4   2    6.55    0.26
  -9  -4   2    6.69    0.34
  -9   4   2    6.70    0.33
  -9   4   2    6.34    0.26
  -8  -4   2    7.12    0.30
  -8  -4   2    6.95    0.38
  -8  -4   2    7.64    0.39
  -8  -4   2    7.42    0.31
  -8   4   2    7.29    0.31
  -8   4   2    7.76    0.39
  -8   4   2    7.10    0.31
  -7  -4   2    0.88    0.11
  -7  -4   2    0.86    0.08
  -7  -4   2    0.88    0.11
  -7  -4   2    0.97    0.10
  -7  -4   2    0.85    0.16
  -7   4   2    0.94    0.10
  -7   4   2    0.87    0.16
  -7   4   2    0.95    0.11
  -7   4   2    0.90    0.10
  -6  -4   2   43.65    2.19
  -6  -4   2   44.33    1.74
  -6  -4   2   43.87    1.55
  -6  -4   2   42.64    2.10
  -6  -4   2   45.63    1.88
  -6  -4   2   41.91    1.97
  -6  -4   2   42.55    2.02
  -6  -4   2   46.20    1.69
  -6   4   2   40.94    2.09
  -6   4   2   44.48    1.82
  -6   4   2   43.41    1.55
  -6   4   2   40.25    2.03
  -6   4   2   42.52    1.75
  -6   4   2   43.03    2.21
  -6   4   2   43.68    1.70
  -5  -4   2    0.23    0.11
  -5  -4   2    0.29    0.05
  -5  -4   2    0.20    0.07
  -5  -4   2    0.18    0.04
  -5  -4   2    0.15    0.07
  -5  -4   2    0.38    0.12
  -5  -4   2    0.23    0.05
  -5   4   2    0.15    0.06
  -5   4   2    0.14    0.08
  -5   4   2    0.13    0.09
  -5   4   2    0.19    0.09
  -5   4   2    0.17    0.05
  -4  -4   2   71.31    2.95
  -4  -4   2   76.63    3.49
  -4  -4   2   75.91    3.59
  -4  -4   2   66.81    2.83
  -4  -4   2   64.34    3.28
  -4  -4   2   76.21    3.35
  -4   4   2   77.71    3.48
  -4   4   2   79.57    3.61
  -4   4   2   72.59    2.95
  -4   4   2   68.75    2.84
  -4   4   2   78.01    3.36
  -3  -4   2  130.22    6.18
  -3  -4   2  131.23    5.92
  -3   4   2  131.54    6.17
  -3   4   2  134.60    6.36
  -3   4   2  131.95    5.93
   2  -4  -2   32.62    1.59
  -2  -4   2   30.36    1.49
  -2  -4   2   31.68    1.55
  -2   4   2   32.47    1.59
  -2   4   2   31.69    1.50
  -2   4   2   30.60    1.54
   1  -4  -2    2.78    0.22
   1  -4  -2    3.29    0.23
   1  -4  -2    3.24    0.24
   1   4  -2    2.81    0.23
   1   4  -2    2.88    0.23
  -1   4   2    2.88    0.21
   0  -4  -2   38.83    1.83
   0  -4  -2   38.58    1.95
   0  -4  -2   40.01    1.89
   0   4  -2   39.56    1.90
   0   4  -2   38.60    1.93
   0   4  -2   39.09    1.83
  -1  -4  -2   29.07    1.46
  -1  -4  -2   29.68    1.42
  -1  -4  -2   30.11    1.52
  -1   4  -2   29.26    1.46
  -1   4  -2   30.37    1.42
  -1   4  -2   30.99    1.51
  -2  -4  -2   43.72    2.08
  -2  -4  -2   43.88    2.18
  -2  -4  -2   39.09    1.75
  -2  -4  -2   44.37    2.01
  -2   4  -2   41.05    1.75
  -2   4  -2   44.73    2.09
  -2   4  -2   45.57    2.01
  -2   4  -2   45.60    2.17
  -3  -4  -2    1.46    0.09
  -3  -4  -2    1.49    0.12
  -3  -4  -2    1.33    0.11
  -3  -4  -2    1.41    0.13
  -3  -4  -2    2.20    0.22
  -3  -4  -2    1.27    0.12
  -3  -4  -2    1.41    0.15
  -3  -4  -2    1.56    0.16
  -3  -4  -2    1.48    0.09
  -3  -4  -2    1.70    0.15
  -3   4  -2    1.56    0.09
  -3   4  -2    1.49    0.10
  -3   4  -2    1.59    0.16
  -3   4  -2    2.12    0.21
  -3   4  -2    1.47    0.15
  -3   4  -2    1.46    0.11
  -3   4  -2    1.54    0.11
  -4  -4  -2    5.11    0.29
  -4  -4  -2    5.16    0.30
  -4  -4  -2    5.18    0.38
  -4  -4  -2    5.08    0.31
  -4  -4  -2    5.09    0.22
  -4  -4  -2    4.98    0.26
  -4  -4  -2    4.73    0.29
  -4  -4  -2    4.53    0.26
  -4  -4  -2    5.17    0.23
  -4   4  -2    4.98    0.27
  -4   4  -2    5.52    0.32
  -4   4  -2    5.50    0.31
  -4   4  -2    5.31    0.31
  -4   4  -2    5.48    0.24
  -4   4  -2    4.87    0.29
  -4   4  -2    5.20    0.38
  -5  -4  -2   70.51    2.86
  -5  -4  -2   71.15    2.48
  -5  -4  -2   69.17    3.01
  -5  -4  -2   69.03    3.51
  -5  -4  -2   73.47    2.70
  -5  -4  -2   67.94    3.16
  -5  -4  -2   75.36    3.16
  -5  -4  -2   68.07    3.30
  -5  -4  -2   73.91    3.18
  -5   4  -2   68.12    3.16
  -5   4  -2   73.81    2.49
  -5   4  -2   74.89    3.35
  -5   4  -2   69.90    3.50
  -5   4  -2   68.17    2.71
  -5   4  -2   74.08    2.92
  -5   4  -2   68.41    3.31
  -5   4  -2   62.51    3.17
  -6  -4  -2  153.59    6.52
  -6  -4  -2  130.31    7.09
  -6  -4  -2  147.34    6.17
  -6  -4  -2  149.15    5.15
  -6  -4  -2  147.88    5.85
  -6   4  -2  145.02    6.47
  -6   4  -2  155.83    6.85
  -6   4  -2  142.04    5.12
  -6   4  -2  133.54    7.08
  -6   4  -2  155.14    5.97
  -7  -4  -2   24.98    1.06
  -7  -4  -2   24.51    1.11
  -7  -4  -2   25.15    0.89
  -7  -4  -2   25.02    1.18
  -7   4  -2   24.88    0.89
  -7   4  -2   24.97    1.23
  -7   4  -2   24.11    1.17
  -7   4  -2   25.92    1.09
  -8  -4  -2    7.33    0.37
  -8  -4  -2    7.13    0.35
  -8  -4  -2    7.92    0.40
  -8   4  -2    6.92    0.36
  -8   4  -2    7.39    0.40
  -8   4  -2    7.18    0.40
  -8   4  -2    7.17    0.26
  -9  -4  -2    0.70    0.08
  -9  -4  -2    0.59    0.09
  -9  -4  -2    0.63    0.08
  -9   4  -2    0.54    0.08
  -9   4  -2    0.64    0.09
 -10  -5   2    7.80    0.35
 -10   5   2    6.90    0.34
  -9  -5   2    9.86    0.38
  -9  -5   2   10.23    0.48
  -9   5   2   10.34    0.47
  -9   5   2   10.05    0.38
  -8  -5   2   33.14    1.30
  -8  -5   2   34.06    1.48
  -8  -5   2   33.05    1.21
  -8   5   2   33.34    1.22
  -8   5   2   34.71    1.31
  -8   5   2   34.23    1.43
  -7  -5   2   19.30    1.01
  -7  -5   2   22.95    0.80
  -7  -5   2   22.15    0.86
  -7  -5   2   21.80    0.98
  -7   5   2   20.29    1.07
  -7   5   2   22.47    0.81
  -7   5   2   22.60    0.95
  -7   5   2   21.90    0.87
  -6  -5   2  140.59    5.42
  -6  -5   2  142.62    5.63
  -6  -5   2  143.31    4.96
  -6  -5   2  147.79    5.99
  -6  -5   2  136.92    6.30
  -6   5   2  141.01    5.43
  -6   5   2  143.15    5.78
  -6   5   2  139.53    4.97
  -6   5   2  138.51    5.64
  -5  -5   2    8.60    0.45
  -5  -5   2    8.86    0.37
  -5  -5   2    9.16    0.39
  -5  -5   2    8.83    0.56
  -5  -5   2    9.74    0.40
  -5  -5   2    8.23    0.51
  -5   5   2    8.15    0.53
  -5   5   2    8.76    0.43
  -5   5   2    8.46    0.56
  -5   5   2    9.22    0.40
  -5   5   2    8.92    0.40
  -4  -5   2   55.03    2.57
  -4  -5   2   57.29    2.22
  -4  -5   2   57.95    2.31
  -4  -5   2   55.32    2.65
  -4  -5   2   57.54    2.76
  -4   5   2   58.90    2.85
  -4   5   2   57.06    2.36
  -4   5   2   52.51    2.74
  -4   5   2   59.73    2.32
  -4   5   2   58.52    2.23
  -3  -5   2   64.50    2.52
  -3   5   2   62.15    3.08
  -3   5   2   59.89    2.52
  -2  -5   2   93.47    3.85
  -2   5   2   98.01    4.65
   1  -5  -2    8.21    0.41
   1  -5  -2    9.38    0.53
   0  -5  -2    0.74    0.14
   0  -5  -2    0.61    0.13
   0  -5  -2    0.74    0.09
   0   5  -2    0.76    0.10
  -1  -5  -2   14.09    0.59
  -1  -5  -2   14.26    0.78
  -1  -5  -2   14.03    0.74
  -1  -5  -2   14.47    0.75
  -1  -5  -2   13.22    0.58
  -1   5  -2   13.11    0.59
  -1   5  -2   14.04    0.73
  -1   5  -2   13.87    0.75
  -1   5  -2   12.65    0.57
  -2  -5  -2   66.44    3.27
  -2  -5  -2   65.48    2.55
  -2  -5  -2   68.36    2.65
  -2  -5  -2   67.80    3.14
  -2  -5  -2   66.10    2.34
  -2  -5  -2   65.01    3.03
  -2   5  -2   63.94    2.34
  -2   5  -2   64.61    3.14
  -2   5  -2   62.95    3.03
  -2   5  -2   66.87    2.65
  -2   5  -2   68.80    3.26
  -2   5  -2   63.73    2.55
  -3  -5  -2   93.75    4.36
  -3  -5  -2   97.82    3.39
  -3  -5  -2  100.18    3.70
  -3  -5  -2   94.19    4.53
  -3  -5  -2  100.30    4.31
  -3  -5  -2  101.29    3.84
  -3  -5  -2   92.09    4.72
  -3   5  -2   94.87    4.36
  -3   5  -2  100.12    3.71
  -3   5  -2   95.81    3.84
  -3   5  -2   94.35    4.54
  -3   5  -2   91.77    3.39
  -3   5  -2   93.69    4.71
  -4  -5  -2   51.46    2.21
  -4  -5  -2   55.74    2.11
  -4  -5  -2   57.18    2.48
  -4  -5  -2   50.91    2.33
  -4  -5  -2   51.38    2.74
  -4  -5  -2   57.66    1.94
  -4   5  -2   58.41    2.61
  -4   5  -2   55.37    2.26
  -4   5  -2   54.86    1.94
  -4   5  -2   50.89    2.50
  -4   5  -2   52.35    2.74
  -4   5  -2   56.18    2.11
  -5  -5  -2   71.51    2.54
  -5  -5  -2   66.39    2.91
  -5  -5  -2   74.54    3.25
  -5  -5  -2   65.45    3.06
  -5  -5  -2   74.00    2.76
  -5   5  -2   75.54    2.55
  -5   5  -2   70.55    2.97
  -5   5  -2   71.94    2.77
  -5   5  -2   77.79    3.42
  -6  -5  -2    0.92    0.10
  -6  -5  -2    0.76    0.10
  -6  -5  -2    0.90    0.12
  -6  -5  -2    1.07    0.09
  -6   5  -2    1.02    0.11
  -6   5  -2    1.00    0.15
  -6   5  -2    0.97    0.09
  -7  -5  -2    1.81    0.14
  -7  -5  -2    2.24    0.19
  -7  -5  -2    1.87    0.09
  -7  -5  -2    1.59    0.13
  -7   5  -2    1.86    0.10
  -7   5  -2    1.79    0.14
  -7   5  -2    1.79    0.15
  -8  -5  -2    3.12    0.18
  -8  -5  -2    3.20    0.19
  -8  -5  -2    3.60    0.23
  -8   5  -2    3.57    0.19
  -9  -5  -2    1.95    0.13
  -9   5  -2    1.93    0.12
  -9  -6   2   15.77    0.56
  -8  -6   2    7.71    0.36
  -8  -6   2    7.18    0.29
  -8   6   2    7.68    0.30
  -8   6   2    7.17    0.35
  -7  -6   2   16.83    0.77
  -7  -6   2   17.20    0.67
  -7  -6   2   17.20    0.63
  -7   6   2   16.22    0.84
  -7   6   2   17.23    0.68
  -7   6   2   16.86    0.74
  -7   6   2   17.25    0.64
  -6  -6   2   60.23    2.48
  -6  -6   2   58.43    2.24
  -6  -6   2   58.09    2.06
  -6   6   2   54.31    2.30
  -6   6   2   60.57    2.25
  -6   6   2   58.43    2.75
  -6   6   2   55.66    2.06
  -6   6   2   56.68    2.39
  -5  -6   2  110.97    4.37
  -5  -6   2  110.81    4.21
  -5   6   2  101.98    4.48
  -5   6   2  112.31    4.22
  -5   6   2  111.09    4.38
  -4  -6   2   73.21    2.89
  -4  -6   2   76.01    3.00
  -4   6   2   79.20    3.01
  -4   6   2   69.13    2.89
  -3  -6   2   85.74    3.49
  -3  -6   2   82.31    3.87
  -3   6   2   91.65    3.50
  -2  -6   2   16.15    0.68
  -2   6   2   14.87    0.68
   1  -6  -2    0.94    0.12
   1   6  -2    0.58    0.10
   0  -6  -2   31.28    1.30
   0   6  -2   31.29    1.30
  -1  -6  -2   23.43    0.99
  -1  -6  -2   24.72    1.02
  -1   6  -2   24.90    1.02
  -1   6  -2   23.79    0.99
  -2  -6  -2    5.04    0.24
  -2  -6  -2    4.78    0.23
  -2  -6  -2    4.87    0.26
  -2   6  -2    4.90    0.25
  -2   6  -2    4.99    0.25
  -3  -6  -2    7.07    0.38
  -3  -6  -2    6.55    0.29
  -3  -6  -2    6.62    0.29
  -3  -6  -2    6.78    0.32
  -3   6  -2    6.76    0.30
  -3   6  -2    6.82    0.39
  -3   6  -2    6.86    0.32
  -4  -6  -2   15.74    0.61
  -4  -6  -2   16.02    0.65
  -4  -6  -2   15.91    0.79
  -4   6  -2   15.60    0.66
  -4   6  -2   17.20    0.83
  -5  -6  -2   49.65    1.75
  -5  -6  -2   49.17    2.24
  -5  -6  -2   48.24    1.89
  -5   6  -2   50.48    2.36
  -5   6  -2   48.63    1.90
  -5   6  -2   49.18    1.75
  -6  -6  -2   21.45    0.79
  -6  -6  -2   22.42    1.03
  -6   6  -2   21.66    0.79
  -6   6  -2   22.83    1.08
  -6   6  -2   20.41    0.93
  -7  -6  -2    6.04    0.22
  -7  -6  -2    6.19    0.32
  -7   6  -2    5.69    0.28
  -7   6  -2    6.48    0.23
  -7   6  -2    5.69    0.33
  -7  -7   2   22.35    0.97
  -7   7   2   22.18    0.86
  -6  -7   2   27.53    1.02
  -6  -7   2   28.44    1.11
  -6  -7   2   28.43    1.23
  -6   7   2   28.95    1.12
  -6   7   2   28.45    1.36
  -5  -7   2   16.08    0.74
  -5  -7   2   16.44    0.67
  -5   7   2   16.25    0.67
  -5   7   2   17.67    0.68
  -5   7   2   15.75    0.82
  -4  -7   2   19.76    0.84
  -4  -7   2   19.82    0.83
  -4   7   2   21.22    0.84
  -4   7   2   20.47    0.85
  -3  -7   2   12.29    0.53
  -3   7   2   11.67    0.53
   2  -7  -2   33.51    1.43
  -2  -7   2   34.73    1.42
   2   7  -2   34.86    1.43
  -2   7   2   34.47    1.43
   1  -7  -2   34.14    1.42
  -1  -7   2   34.47    1.42
  -1   7   2   33.68    1.42
   1   7  -2   33.80    1.41
   0  -7  -2   30.01    1.24
   0   7  -2   29.69    1.24
  -1  -7  -2   45.12    1.73
  -1  -7  -2   43.68    1.78
  -1   7  -2   41.56    1.73
  -1   7  -2   44.90    2.11
  -1   7  -2   44.10    1.79
  -2  -7  -2   20.91    0.98
  -2  -7  -2   20.82    0.84
  -2  -7  -2   19.70    0.85
  -2   7  -2   21.35    0.86
  -2   7  -2   21.59    1.03
  -2   7  -2   19.68    0.84
  -3  -7  -2    8.23    0.35
  -3  -7  -2    8.75    0.37
  -3  -7  -2    8.70    0.44
  -3   7  -2    8.68    0.38
  -3   7  -2    7.70    0.35
  -3   7  -2    8.68    0.46
  -4  -7  -2   67.07    2.36
  -4  -7  -2   67.66    2.57
  -4  -7  -2   67.19    3.01
  -4   7  -2   65.92    3.17
  -4   7  -2   69.33    2.58
  -4   7  -2   64.63    2.37
  -5  -7  -2    2.52    0.19
  -5  -7  -2    2.53    0.13
  -5   7  -2    2.55    0.17
  -5   7  -2    2.12    0.10
  -6  -7  -2   14.50    0.51
  -6   7  -2   14.03    0.70
  -6   7  -2   14.33    0.52
  -5  -8   2    5.64    0.26
  -5   8   2    6.80    0.33
   4  -8  -2    5.84    0.28
  -4  -8   2    6.31    0.26
  -4   8   2    4.99    0.31
  -4   8   2    5.82    0.27
  -3  -8   2    2.72    0.16
  -3  -8   2    2.85    0.14
   3  -8  -2    2.96    0.17
  -3   8   2    3.33    0.16
   3   8  -2    3.20    0.18
   2  -8  -2   14.16    0.61
  -2  -8   2   14.10    0.60
  -2   8   2   14.34    0.60
   2   8  -2   13.64    0.60
   1  -8  -2   16.45    0.67
  -1  -8   2   15.15    0.67
   1   8  -2   16.18    0.67
  -1   8   2   15.49    0.67
   0  -8  -2   21.16    0.83
   0  -8   2   20.07    0.86
   0  -8  -2   20.77    0.84
   0  -8  -2   21.24    0.96
   0   8   2   19.37    0.86
   0   8  -2   20.56    0.85
   0   8  -2   19.62    0.99
  -1  -8  -2   12.35    0.54
  -1  -8  -2   13.50    0.55
  -1  -8  -2   13.60    0.65
  -1   8  -2   13.77    0.67
  -1   8  -2   13.17    0.55
  -1   8  -2   13.71    0.55
  -2  -8  -2   23.61    1.09
  -2  -8  -2   24.56    0.93
  -2   8  -2   24.25    1.14
  -2   8  -2   21.82    0.93
  -3  -8  -2   10.68    0.40
  -3  -8  -2   11.37    0.42
  -3  -8  -2   10.79    0.51
  -3   8  -2    9.66    0.53
  -3   8  -2   10.03    0.42
 -12   0   3   21.97    1.01
 -12   0   3   24.93    1.08
 -11   0   3   15.03    0.53
 -11   0   3   15.95    0.73
 -11   0   3   13.44    0.67
 -10   0   3   10.01    0.50
 -10   0   3   10.24    0.39
 -10   0   3   10.81    0.55
  -9   0   3  460.33   20.17
  -9   0   3  439.60   20.11
  -9   0   3  478.92   17.25
  -9   0   3  416.98   21.74
  -9   0   3  452.17   15.84
  -9   0   3  447.72   19.11
  -8   0   3   30.08    1.42
  -8   0   3   31.53    1.20
  -8   0   3   31.82    1.42
  -8   0   3   29.82    1.49
  -8   0   3   31.05    1.59
  -8   0   3   31.66    1.11
  -8   0   3   29.68    1.34
  -8   0   3   30.33    1.44
  -7   0   3    9.91    0.41
  -7   0   3    9.37    0.47
  -7   0   3   10.40    0.58
  -7   0   3   10.82    0.52
  -7   0   3    9.46    0.49
  -7   0   3    9.73    0.41
  -7   0   3   10.55    0.54
  -7   0   3   10.03    0.50
  -7   0   3    9.77    0.38
  -6   0   3   17.70    0.93
  -6   0   3   18.32    0.90
  -6   0   3   18.26    0.95
  -6   0   3   18.02    0.87
  -5   0   3    0.63    0.09
  -5   0   3    0.91    0.11
  -5   0   3    1.08    0.11
  -4   0   3   53.81    2.29
  -4   0   3   48.42    2.33
   4   0  -3   45.26    2.45
  -4   0   3   51.08    2.46
   4   0  -3   52.70    2.34
  -4   0   3   52.92    2.39
   4   0  -3   49.58    2.35
  -4   0   3   52.34    2.33
  -3   0   3  149.70    7.04
   3   0  -3  140.71    7.00
  -3   0   3  139.16    7.16
   3   0  -3  137.39    7.17
   3   0  -3  153.46    6.58
   3   0  -3  141.31    6.67
  -3   0   3  150.90    6.75
   3   0  -3  154.26    6.60
  -3   0   3  149.56    6.61
  -3   0   3  151.12    6.59
   2   0  -3  110.07    5.09
   2   0  -3  105.89    5.29
  -2   0   3  104.71    5.38
   2   0  -3  114.84    5.02
  -2   0   3  108.58    5.09
  -2   0   3  115.19    5.02
  -2   0   3  105.11    5.29
  -2   0   3  118.00    5.01
   2   0  -3  115.21    4.97
   2   0  -3  106.86    5.47
   1   0  -3   55.28    2.70
  -1   0   3   60.08    2.51
   1   0  -3   56.81    2.51
  -1   0   3   50.38    2.59
  -1   0   3   52.12    2.48
   1   0  -3   56.79    2.58
   1   0  -3   59.22    2.50
   1   0  -3   52.53    2.74
  -1   0   3   55.97    2.50
   0   0  -3   54.59    2.69
   0   0   3   57.30    2.50
   0   0  -3   52.46    2.60
   0   0  -3   52.71    2.51
   0   0  -3   55.22    2.49
   0   0  -3   56.41    2.56
   0   0  -3   56.39    2.49
   0   0   3   56.74    2.49
   0   0  -3   55.30    2.81
   0   0  -3   57.11    2.77
  -2   0  -3   50.95    2.37
  -2   0  -3   49.84    2.38
  -2   0  -3   46.36    2.36
  -2   0  -3   47.96    2.35
  -3   0  -3   26.93    1.33
  -3   0  -3   26.07    1.34
  -3   0  -3   27.40    1.34
  -3   0  -3   27.15    1.35
  -4   0  -3   41.48    2.07
  -4   0  -3   41.64    2.06
  -4   0  -3   42.51    2.06
  -4   0  -3   41.63    2.06
  -5   0  -3    9.98    0.58
  -5   0  -3   11.64    0.59
  -5   0  -3    9.80    0.46
  -5   0  -3    9.94    0.57
  -5   0  -3   10.47    0.50
  -5   0  -3   10.66    0.48
  -5   0  -3    9.57    0.57
  -5   0  -3    9.94    0.51
  -6   0  -3   13.82    0.72
  -6   0  -3   14.51    0.77
  -6   0  -3   15.89    0.85
  -6   0  -3   14.69    0.74
  -6   0  -3   15.35    0.68
  -6   0  -3   16.65    0.71
  -6   0  -3   15.94    0.74
  -6   0  -3   16.57    0.68
  -6   0  -3   16.30    0.75
  -7   0  -3  121.72    4.92
  -7   0  -3  112.68    4.74
  -7   0  -3  112.39    5.13
  -7   0  -3  124.04    5.19
  -7   0  -3  118.51    4.66
  -7   0  -3  121.44    5.16
  -7   0  -3  101.47    5.61
  -8   0  -3    0.28    0.10
  -8   0  -3    0.34    0.08
  -8   0  -3    0.26    0.11
  -8   0  -3    0.41    0.07
  -8   0  -3    0.46    0.09
  -9   0  -3    0.80    0.11
  -9   0  -3    0.90    0.12
  -9   0  -3    0.80    0.12
 -10   0  -3   46.38    1.96
 -10   0  -3   45.12    2.06
 -12  -1   3    4.10    0.24
 -12   1   3    4.94    0.26
 -11  -1   3   15.38    0.55
 -11  -1   3   15.13    0.69
 -11  -1   3   15.76    0.74
 -11   1   3   15.51    0.55
 -11   1   3   15.38    0.74
 -11   1   3   14.17    0.68
 -10  -1   3    8.61    0.44
 -10  -1   3    9.32    0.34
 -10  -1   3    9.16    0.48
 -10  -1   3    8.02    0.45
 -10   1   3    9.53    0.47
 -10   1   3    8.60    0.43
 -10   1   3    9.20    0.35
 -10   1   3    8.19    0.41
  -9  -1   3  152.14    6.46
  -9  -1   3  158.73    5.43
  -9  -1   3  159.22    6.78
  -9  -1   3  142.15    7.38
  -9  -1   3  151.57    6.80
  -9  -1   3  155.05    5.91
  -9   1   3  149.55    6.45
  -9   1   3  138.25    7.38
  -9   1   3  155.04    5.91
  -9   1   3  160.36    6.78
  -9   1   3  165.62    5.47
  -9   1   3  146.92    6.23
  -8  -1   3    4.93    0.21
  -8  -1   3    4.41    0.27
  -8  -1   3    4.41    0.29
  -8  -1   3    4.66    0.22
  -8  -1   3    4.32    0.26
  -8  -1   3    4.37    0.29
  -8  -1   3    5.21    0.29
  -8  -1   3    4.65    0.36
  -8   1   3    4.67    0.25
  -8   1   3    4.76    0.21
  -8   1   3    4.87    0.29
  -8   1   3    4.67    0.29
  -8   1   3    4.53    0.25
  -8   1   3    4.56    0.30
  -8   1   3    4.74    0.22
  -8   1   3    4.83    0.29
  -8   1   3    5.30    0.38
  -7  -1   3    6.57    0.32
  -7  -1   3    6.54    0.28
  -7  -1   3    6.40    0.29
  -7  -1   3    6.90    0.26
  -7  -1   3    6.74    0.43
  -7  -1   3    7.30    0.39
  -7  -1   3    6.89    0.37
  -7  -1   3    6.05    0.34
  -7   1   3    6.64    0.35
  -7   1   3    5.93    0.32
  -7   1   3    6.87    0.38
  -7   1   3    6.34    0.28
  -7   1   3    6.53    0.41
  -7   1   3    6.17    0.26
  -7   1   3    6.28    0.34
  -7   1   3    6.74    0.38
  -7   1   3    6.92    0.43
  -7   1   3    6.27    0.29
  -6  -1   3   57.25    2.71
  -6  -1   3   57.20    2.59
  -6  -1   3   55.63    2.80
  -6   1   3   56.71    2.80
  -6   1   3   59.20    2.80
  -6   1   3   56.63    2.70
  -6   1   3   57.57    2.60
  -5  -1   3   27.78    1.47
  -5  -1   3   28.45    1.42
  -5  -1   3   29.71    1.37
  -5   1   3   31.51    1.43
  -5   1   3   29.75    1.47
  -5   1   3   29.96    1.37
   4  -1  -3   90.10    4.12
   4  -1  -3   96.60    4.14
  -4  -1   3   86.24    4.12
  -4  -1   3   92.92    4.26
  -4  -1   3   94.51    4.43
  -4  -1   3   91.45    4.58
  -4  -1   3   86.95    4.12
  -4   1   3   96.44    4.59
  -4   1   3   90.33    4.43
   4   1  -3   86.46    4.13
  -4   1   3   95.59    4.25
  -4   1   3   91.44    4.12
  -4   1   3   88.89    4.12
   4   1  -3   89.04    4.12
   3  -1  -3  558.66   24.61
   3  -1  -3  527.79   24.70
  -3  -1   3  572.60   24.65
  -3  -1   3  562.33   24.63
   3  -1  -3  548.16   24.62
  -3  -1   3  557.42   24.72
   3  -1  -3  545.15   25.77
   3   1  -3  528.57   25.79
  -3   1   3  547.36   24.59
   3   1  -3  590.62   24.69
   3   1  -3  522.88   24.68
   3   1  -3  564.19   24.59
  -3   1   3  550.99   24.62
   1  -1  -3   28.81    1.38
  -1  -1   3   26.41    1.38
  -1  -1   3   30.72    1.37
   1  -1  -3   30.28    1.33
  -1  -1   3   31.35    1.36
   1  -1  -3   28.93    1.43
  -1  -1   3   27.61    1.33
   1  -1  -3   28.91    1.35
   1  -1  -3   29.66    1.35
  -1   1   3   26.80    1.32
  -1   1   3   29.09    1.35
   1   1  -3   29.74    1.35
   1   1  -3   31.66    1.37
   1   1  -3   29.06    1.38
  -1   1   3   30.00    1.36
   1   1  -3   27.43    1.42
   1   1  -3   29.26    1.33
  -1   1   3   26.41    1.38
  -1  -1  -3  161.20    8.01
  -1  -1  -3  164.16    7.27
  -1  -1  -3  169.95    7.62
   1  -1   3  173.48    7.30
  -1  -1  -3  152.54    7.78
  -1  -1  -3  157.21    7.62
  -1  -1  -3  167.81    7.33
  -1  -1  -3  159.06    7.25
   1  -1   3  163.71    7.27
  -1  -1  -3  165.88    8.11
  -1  -1  -3  153.22    7.28
   1   1   3  163.32    7.26
  -1   1  -3  145.59    7.80
  -1   1  -3  158.28    7.62
  -1   1  -3  161.67    8.00
  -1   1  -3  171.76    8.06
  -1   1  -3  157.61    7.26
  -1   1  -3  164.47    7.28
   1   1   3  173.29    7.30
  -1   1  -3  149.17    7.30
  -1   1  -3  174.89    7.34
  -1   1  -3  158.96    7.63
  -2  -1  -3  212.16   10.03
  -2  -1  -3  209.70    9.96
   2  -1   3  205.27    8.94
   2  -1   3  205.89    8.94
  -2  -1  -3  195.96    9.72
  -2   1  -3  184.54    9.71
  -2   1  -3  204.89    9.93
   2   1   3  195.76    8.92
  -2   1  -3  195.95    8.93
  -2   1  -3  204.17    9.96
  -2   1  -3  197.84    8.92
  -2   1  -3  200.25    8.98
  -2   1  -3  200.47    9.36
  -3  -1  -3   29.08    1.46
  -3  -1  -3   29.95    1.47
  -3  -1  -3   29.39    1.44
  -3  -1  -3   28.72    1.43
  -3   1  -3   31.27    1.45
  -3   1  -3   26.81    1.43
  -3   1  -3   28.16    1.45
  -3   1  -3   30.42    1.46
  -4  -1  -3   35.42    1.82
  -4  -1  -3   37.33    1.86
  -4  -1  -3   38.01    1.87
  -4  -1  -3   35.89    1.83
  -4   1  -3   36.45    1.84
  -4   1  -3   38.16    1.86
  -4   1  -3   39.29    1.85
  -5  -1  -3    9.26    0.47
  -5  -1  -3   10.06    0.56
  -5  -1  -3    9.31    0.46
  -5  -1  -3    8.90    0.45
  -5  -1  -3    9.34    0.42
  -5  -1  -3    8.77    0.43
  -5  -1  -3    9.45    0.53
  -5   1  -3    9.41    0.45
  -5   1  -3    8.61    0.48
  -5   1  -3    9.49    0.47
  -5   1  -3    9.45    0.54
  -5   1  -3    9.27    0.54
  -5   1  -3    9.01    0.43
  -5   1  -3    9.55    0.47
  -6  -1  -3   20.70    0.94
  -6  -1  -3   19.11    0.91
  -6  -1  -3   18.41    0.92
  -6  -1  -3   19.68    1.06
  -6  -1  -3   19.79    0.94
  -6  -1  -3   18.38    1.04
  -6  -1  -3   20.34    0.89
  -6  -1  -3   20.43    0.85
  -6   1  -3   19.48    1.06
  -6   1  -3   20.93    0.94
  -6   1  -3   19.69    0.86
  -6   1  -3   21.27    0.94
  -6   1  -3   20.51    0.90
  -6   1  -3   19.19    0.84
  -6   1  -3   20.41    1.07
  -6   1  -3   18.73    0.98
  -7  -1  -3    8.50    0.39
  -7  -1  -3    7.24    0.40
  -7  -1  -3    7.89    0.42
  -7  -1  -3    7.72    0.41
  -7  -1  -3    8.10    0.40
  -7  -1  -3    7.84    0.42
  -7   1  -3    7.04    0.50
  -7   1  -3    7.55    0.38
  -7   1  -3    7.35    0.43
  -7   1  -3    8.28    0.42
  -7   1  -3    7.93    0.43
  -7   1  -3    7.48    0.37
  -7   1  -3    8.87    0.41
  -8  -1  -3   19.90    0.93
  -8  -1  -3   18.16    0.91
  -8  -1  -3   18.81    0.92
  -8  -1  -3   19.31    0.88
  -8  -1  -3   19.77    0.84
  -8   1  -3   19.36    0.92
  -8   1  -3   19.36    0.93
  -8   1  -3   19.34    0.85
  -8   1  -3   19.90    0.88
  -9  -1  -3   20.24    0.90
  -9  -1  -3   20.47    0.95
  -9  -1  -3   17.99    0.93
  -9  -1  -3   20.26    0.85
  -9   1  -3   19.03    0.86
  -9   1  -3   20.73    0.90
  -9   1  -3   20.40    0.95
 -10  -1  -3   41.88    1.94
 -10  -1  -3   43.63    1.85
 -10   1  -3   42.72    1.85
 -10   1  -3   43.73    1.94
 -12  -2   3   17.19    0.75
 -12   2   3   17.18    0.79
 -11  -2   3    9.89    0.48
 -11  -2   3   10.12    0.37
 -11  -2   3   10.15    0.50
 -11   2   3    9.98    0.46
 -11   2   3   10.57    0.37
 -11   2   3   10.50    0.51
 -10  -2   3   35.34    1.25
 -10  -2   3   35.52    1.61
 -10  -2   3   34.41    1.53
 -10  -2   3   32.07    1.60
 -10   2   3   36.26    1.48
 -10   2   3   35.43    1.61
 -10   2   3   35.94    1.25
  -9  -2   3   27.75    1.06
  -9  -2   3   27.93    1.21
  -9  -2   3   27.63    0.99
  -9  -2   3   25.37    1.26
  -9  -2   3   26.76    1.27
  -9   2   3   27.04    1.07
  -9   2   3   27.80    0.99
  -9   2   3   28.50    1.28
  -9   2   3   26.82    1.17
  -8  -2   3    9.98    0.41
  -8  -2   3    9.13    0.49
  -8  -2   3    9.40    0.60
  -8  -2   3    9.47    0.54
  -8  -2   3   10.54    0.38
  -8  -2   3    9.92    0.48
  -8  -2   3    9.30    0.51
  -8  -2   3   10.15    0.50
  -8   2   3   10.09    0.39
  -8   2   3    9.46    0.60
  -8   2   3    9.63    0.61
  -8   2   3   10.01    0.51
  -8   2   3    9.74    0.42
  -8   2   3   10.32    0.47
  -8   2   3    9.59    0.53
  -7  -2   3   37.53    1.66
  -7  -2   3   39.90    1.78
  -7  -2   3   38.99    1.94
  -7  -2   3   39.65    1.49
  -7  -2   3   38.27    1.37
  -7  -2   3   38.30    1.85
  -7  -2   3   37.58    1.54
  -7   2   3   38.47    1.85
  -7   2   3   36.72    1.37
  -7   2   3   38.37    1.94
  -7   2   3   39.76    1.50
  -7   2   3   35.89    1.74
  -7   2   3   39.92    1.96
  -7   2   3   36.58    1.54
  -7   2   3   39.08    1.79
  -6  -2   3   49.68    2.04
  -6  -2   3   54.44    2.41
  -6  -2   3   56.69    2.61
  -6  -2   3   57.05    2.52
  -6  -2   3   49.96    2.12
  -6  -2   3   48.53    1.86
  -6  -2   3   50.81    2.26
  -6   2   3   55.78    2.62
  -6   2   3   51.29    2.13
  -6   2   3   51.53    2.05
  -6   2   3   49.45    1.88
  -6   2   3   54.76    2.43
  -6   2   3   55.94    2.61
  -6   2   3   56.20    2.52
  -6   2   3   51.35    2.38
  -5  -2   3    5.92    0.34
  -5  -2   3    5.65    0.35
  -5  -2   3    5.90    0.37
  -5   2   3    6.53    0.35
  -5   2   3    6.44    0.38
  -5   2   3    5.60    0.35
  -4  -2   3  151.98    6.97
   4  -2  -3  142.02    6.41
  -4  -2   3  131.69    6.41
  -4  -2   3  152.07    6.55
  -4  -2   3  140.70    7.10
   4   2  -3  135.61    6.44
  -4   2   3  152.89    6.94
  -4   2   3  138.65    6.96
  -4   2   3  147.01    6.51
  -4   2   3  135.10    6.41
   3  -2  -3   93.33    4.44
  -3  -2   3   96.88    4.26
   3  -2  -3   97.12    4.30
  -3  -2   3   95.64    4.31
   3  -2  -3   93.15    4.26
  -3  -2   3  102.25    4.55
   3  -2  -3   94.70    4.31
  -3  -2   3   92.26    4.31
  -3   2   3   96.90    4.31
  -3   2   3   97.69    4.47
   3   2  -3   96.12    4.33
  -3   2   3   98.11    4.30
   3   2  -3   93.11    4.30
   3   2  -3   94.49    4.45
  -3   2   3   97.61    4.26
   3   2  -3   91.47    4.26
  -3   2   3   85.89    4.62
   2  -2  -3   94.84    4.46
  -2  -2   3   92.26    4.37
   2  -2  -3   91.81    4.19
   2  -2  -3   94.81    4.22
  -2  -2   3   96.90    4.24
  -2  -2   3   93.15    4.23
  -2  -2   3   93.18    4.19
   2  -2  -3   91.21    4.23
  -2   2   3   91.69    4.39
  -2   2   3   95.29    4.22
   2   2  -3   96.49    4.19
   2   2  -3   96.31    4.23
  -2   2   3   93.75    4.23
  -2   2   3   87.87    4.19
  -1  -2   3    1.17    0.14
   1  -2  -3    1.22    0.12
  -1  -2   3    1.16    0.11
   1  -2  -3    1.50    0.15
   1  -2  -3    1.54    0.12
  -1  -2   3    1.16    0.12
   1  -2  -3    1.37    0.16
   1  -2  -3    1.41    0.13
  -1  -2   3    1.19    0.15
  -1   2   3    1.40    0.15
   1   2  -3    1.26    0.13
   1   2  -3    1.14    0.11
   1   2  -3    1.02    0.14
  -1   2   3    1.28    0.15
  -1   2   3    1.22    0.12
   1   2  -3    1.18    0.11
   1   2  -3    1.25    0.15
  -1   2   3    1.37    0.12
   0  -2  -3  167.13    7.47
   0  -2  -3  150.33    6.97
   0  -2  -3  164.67    7.86
   0  -2   3  157.14    6.98
   0  -2  -3  133.96    6.95
   0  -2   3  157.92    6.98
   0  -2  -3  151.95    7.79
   0  -2  -3  161.98    7.22
   0   2   3  155.49    6.98
   0   2  -3  151.90    6.97
   0   2  -3  154.94    6.98
   0   2  -3  158.58    7.78
   0   2   3  159.22    7.01
   0   2  -3  165.98    7.53
   0   2  -3  156.66    7.17
  -1  -2  -3    8.16    0.42
  -1  -2  -3    7.49    0.43
  -1  -2  -3    7.93    0.39
   1  -2   3    7.22    0.41
  -1  -2  -3    6.39    0.37
  -1  -2  -3    7.45    0.38
  -1  -2  -3    6.39    0.36
  -1  -2  -3    6.92    0.42
  -1  -2  -3    6.97    0.40
   1  -2   3    8.97    0.43
   1   2   3    8.59    0.42
   1   2   3    7.33    0.40
  -1   2  -3    7.49    0.38
  -1   2  -3    7.98    0.43
  -1   2  -3    6.29    0.38
  -1   2  -3    8.02    0.41
  -1   2  -3    7.30    0.37
  -1   2  -3    7.26    0.40
  -1   2  -3    7.34    0.41
  -2  -2  -3    3.83    0.22
  -2  -2  -3    4.83    0.25
  -2  -2  -3    4.26    0.23
  -2  -2  -3    4.49    0.28
  -2  -2  -3    3.48    0.23
  -2  -2  -3    4.70    0.22
  -2  -2  -3    4.40    0.27
  -2  -2  -3    3.78    0.25
  -2   2  -3    4.34    0.22
  -2   2  -3    4.35    0.26
  -2   2  -3    3.74    0.22
   2   2   3    3.71    0.25
  -2   2  -3    3.84    0.25
  -2   2  -3    4.42    0.23
  -2   2  -3    3.79    0.22
  -2   2  -3    4.16    0.27
  -3  -2  -3   74.26    3.36
  -3  -2  -3   66.89    3.17
  -3  -2  -3   73.29    3.23
  -3  -2  -3   75.76    3.44
  -3  -2  -3   64.88    3.37
  -3  -2  -3   66.38    3.30
  -3   2  -3   65.69    3.26
  -3   2  -3   69.46    3.42
  -3   2  -3   72.90    3.43
  -3   2  -3   73.12    3.23
  -3   2  -3   69.15    3.13
  -3   2  -3   72.47    3.37
  -4  -2  -3   12.36    0.69
  -4  -2  -3   12.92    0.61
  -4  -2  -3   11.09    0.64
  -4  -2  -3   11.34    0.54
  -4   2  -3   11.67    0.44
  -4   2  -3   12.60    0.69
  -4   2  -3   13.62    0.58
  -4   2  -3   12.07    0.55
  -5  -2  -3   16.92    0.81
  -5  -2  -3   17.14    0.79
  -5  -2  -3   17.60    0.94
  -5  -2  -3   17.51    0.81
  -5  -2  -3   16.78    0.60
  -5  -2  -3   17.77    0.73
  -5  -2  -3   15.99    0.75
  -5  -2  -3   16.26    0.88
  -5  -2  -3   14.51    0.83
  -5   2  -3   16.54    0.60
  -5   2  -3   16.62    0.80
  -5   2  -3   17.14    0.93
  -5   2  -3   16.86    0.84
  -5   2  -3   17.51    0.77
  -5   2  -3   17.63    0.75
  -5   2  -3   17.80    0.81
  -6  -2  -3    3.32    0.22
  -6  -2  -3    3.19    0.21
  -6  -2  -3    3.43    0.24
  -6  -2  -3    3.41    0.22
  -6  -2  -3    3.21    0.12
  -6  -2  -3    3.19    0.30
  -6  -2  -3    3.35    0.24
  -6   2  -3    3.62    0.31
  -6   2  -3    3.54    0.21
  -6   2  -3    3.66    0.24
  -6   2  -3    3.64    0.23
  -6   2  -3    3.59    0.23
  -6   2  -3    3.60    0.23
  -7  -2  -3   20.08    1.21
  -7  -2  -3   23.45    1.07
  -7  -2  -3   24.00    0.97
  -7  -2  -3   22.96    1.01
  -7  -2  -3   23.52    1.07
  -7   2  -3   23.32    1.02
  -7   2  -3   19.25    1.20
  -7   2  -3   20.84    1.11
  -7   2  -3   23.50    1.07
  -7   2  -3   23.52    0.99
  -8  -2  -3   50.99    2.19
  -8  -2  -3   49.42    2.31
  -8  -2  -3   50.38    2.08
  -8   2  -3   50.40    2.30
  -8   2  -3   51.12    2.12
  -8   2  -3   51.66    2.19
  -9  -2  -3   90.06    4.01
  -9  -2  -3   89.56    3.61
  -9  -2  -3   90.69    3.81
  -9   2  -3   90.72    4.00
  -9   2  -3   82.49    3.80
  -9   2  -3   94.09    3.68
 -10  -2  -3    7.10    0.32
 -10  -2  -3    5.64    0.33
 -10   2  -3    6.25    0.30
 -10   2  -3    6.97    0.34
 -11  -3   3    8.92    0.40
 -11  -3   3    8.41    0.30
 -11   3   3    8.67    0.39
 -11   3   3    8.64    0.31
 -11   3   3    7.34    0.41
 -10  -3   3   24.72    1.09
 -10  -3   3   25.44    0.89
 -10   3   3   25.42    1.06
 -10   3   3   23.10    1.14
 -10   3   3   24.64    0.89
  -9  -3   3   29.04    1.25
  -9  -3   3   28.80    1.09
  -9  -3   3   28.34    1.02
  -9  -3   3   26.09    1.30
  -9   3   3   29.63    1.22
  -9   3   3   27.15    1.31
  -9   3   3   28.04    1.10
  -9   3   3   28.54    1.02
  -8  -3   3   50.48    1.95
  -8  -3   3   53.42    2.19
  -8  -3   3   53.67    1.80
  -8  -3   3   48.99    2.28
  -8  -3   3   47.47    2.54
  -8   3   3   54.86    2.12
  -8   3   3   49.60    2.28
  -8   3   3   49.39    1.80
  -8   3   3   46.41    2.55
  -8   3   3   50.33    1.96
  -7  -3   3   39.36    1.59
  -7  -3   3   36.60    1.79
  -7  -3   3   39.85    2.02
  -7  -3   3   41.97    1.42
  -7  -3   3   38.98    1.84
  -7  -3   3   40.66    1.54
  -7  -3   3   37.92    1.92
  -7  -3   3   41.16    1.72
  -7   3   3   41.12    1.67
  -7   3   3   39.80    1.42
  -7   3   3   38.97    1.85
  -7   3   3   39.80    1.55
  -7   3   3   38.57    1.91
  -7   3   3   38.04    1.79
  -7   3   3   39.63    2.03
  -6  -3   3    8.91    0.40
  -6  -3   3    8.95    0.37
  -6  -3   3    9.27    0.52
  -6  -3   3   10.22    0.57
  -6  -3   3    9.28    0.41
  -6  -3   3    9.76    0.54
  -6   3   3    9.64    0.42
  -6   3   3   10.54    0.53
  -6   3   3    9.15    0.41
  -6   3   3    9.88    0.53
  -6   3   3    8.89    0.37
  -6   3   3    9.98    0.58
  -5  -3   3   51.58    2.20
  -5  -3   3   56.53    2.62
  -5  -3   3   55.84    2.69
  -5  -3   3   54.24    2.51
  -5   3   3   55.82    2.52
  -5   3   3   57.65    2.71
  -5   3   3   49.33    2.20
  -5   3   3   56.71    2.61
  -4  -3   3   38.52    1.81
  -4  -3   3   39.19    1.88
  -4   3   3   39.81    1.82
  -4   3   3   38.25    1.88
  -3  -3   3   27.41    1.40
  -3  -3   3   28.77    1.37
  -3  -3   3   30.70    1.32
   3  -3  -3   25.97    1.37
  -3   3   3   28.49    1.32
  -3   3   3   29.96    1.37
  -3   3   3   25.00    1.42
   3   3  -3   25.84    1.39
  -2  -3   3   10.78    0.64
   2  -3  -3   11.17    0.58
   2  -3  -3   10.41    0.63
  -2  -3   3   10.89    0.66
   2  -3  -3   11.64    0.58
   2  -3  -3   10.34    0.61
  -2  -3   3   10.76    0.59
  -2  -3   3   11.60    0.57
   2   3  -3   11.65    0.57
   2   3  -3   11.03    0.63
  -2   3   3   10.71    0.62
   2   3  -3   10.72    0.64
  -2   3   3   11.44    0.58
   2   3  -3   11.01    0.59
  -2   3   3   11.35    0.58
   1  -3  -3   39.13    1.92
   1  -3  -3   38.22    1.85
   1  -3  -3   41.62    1.80
   1  -3  -3   38.78    1.85
  -1  -3   3   36.77    1.85
   1   3  -3   39.39    1.79
  -1   3   3   37.85    1.84
   1   3  -3   37.33    1.84
   1   3  -3   39.32    1.90
   1   3  -3   35.48    1.85
   1   3  -3   41.47    1.87
   0  -3  -3  337.41   17.26
   0  -3  -3  318.64   15.64
   0  -3  -3  371.07   16.66
   0  -3  -3  368.45   16.10
   0   3  -3  335.93   15.64
   0   3  -3  367.59   17.24
   0   3  -3  368.60   16.06
   0   3  -3  358.37   16.72
  -1  -3  -3   25.89    1.21
  -1  -3  -3   26.04    1.32
  -1  -3  -3   25.71    1.25
  -1  -3  -3   23.32    1.27
  -1   3  -3   27.06    1.26
  -1   3  -3   26.88    1.32
  -1   3  -3   26.81    1.21
  -2  -3  -3   81.92    3.75
  -2  -3  -3   80.37    4.03
  -2  -3  -3   84.63    3.99
  -2   3  -3   84.49    3.76
  -2   3  -3   80.26    4.03
  -2   3  -3   81.98    3.93
  -2   3  -3   85.66    4.02
  -3  -3  -3  322.48   14.40
  -3  -3  -3  298.39   13.63
  -3  -3  -3  302.04   10.74
  -3  -3  -3  305.67   13.26
  -3  -3  -3  306.91   13.84
  -3  -3  -3  278.89   11.73
  -3  -3  -3  321.30   15.18
  -3   3  -3  324.54   15.07
  -3   3  -3  321.87   14.43
  -3   3  -3  319.87   13.83
  -3   3  -3  299.59   14.94
  -3   3  -3  287.77   10.73
  -3   3  -3  300.35   14.37
  -3   3  -3  290.32   11.71
  -4  -3  -3   63.26    3.06
  -4  -3  -3   57.86    2.35
  -4  -3  -3   62.03    2.16
  -4  -3  -3   63.06    2.87
  -4  -3  -3   62.73    2.75
  -4  -3  -3   63.98    2.75
  -4  -3  -3   52.03    2.61
  -4  -3  -3   61.68    2.77
  -4  -3  -3   64.40    2.71
  -4  -3  -3   61.29    2.50
  -4   3  -3   60.92    2.76
  -4   3  -3   62.62    2.54
  -4   3  -3   63.93    2.64
  -4   3  -3   62.40    2.76
  -4   3  -3   58.20    2.36
  -4   3  -3   64.39    2.88
  -4   3  -3   61.71    2.91
  -4   3  -3   63.80    3.05
  -4   3  -3   59.94    2.16
  -5  -3  -3    4.15    0.34
  -5  -3  -3    4.32    0.24
  -5  -3  -3    3.98    0.23
  -5  -3  -3    4.32    0.18
  -5  -3  -3    4.48    0.28
  -5  -3  -3    4.81    0.28
  -5   3  -3    4.48    0.18
  -5   3  -3    4.60    0.26
  -5   3  -3    4.30    0.26
  -5   3  -3    4.36    0.36
  -5   3  -3    4.62    0.28
  -5   3  -3    4.63    0.25
  -6  -3  -3    2.19    0.18
  -6  -3  -3    2.12    0.17
  -6  -3  -3    2.00    0.10
  -6  -3  -3    1.82    0.22
  -6  -3  -3    1.81    0.15
  -6  -3  -3    2.01    0.18
  -6   3  -3    2.13    0.17
  -6   3  -3    1.98    0.16
  -6   3  -3    2.13    0.16
  -6   3  -3    2.67    0.20
  -6   3  -3    1.99    0.23
  -7  -3  -3   17.14    0.81
  -7  -3  -3   16.88    0.74
  -7  -3  -3   16.59    0.81
  -7  -3  -3   15.93    0.76
  -7   3  -3   16.85    0.75
  -7   3  -3   16.64    0.81
  -7   3  -3   15.82    0.58
  -7   3  -3   16.62    0.84
  -7   3  -3   16.53    0.77
  -8  -3  -3   71.00    3.09
  -8  -3  -3   67.68    2.78
  -8  -3  -3   69.23    2.92
  -8   3  -3   67.67    3.07
  -8   3  -3   71.67    2.84
  -8   3  -3   63.73    3.23
  -9  -3  -3   17.79    0.85
  -9  -3  -3   19.59    0.91
  -9  -3  -3   20.08    0.83
  -9   3  -3   18.61    0.90
  -9   3  -3   20.20    0.84
 -10  -3  -3    4.07    0.25
 -10   3  -3    5.25    0.26
 -10   3  -3    5.11    0.23
 -11  -4   3   12.66    0.55
 -11   4   3   12.08    0.54
 -10  -4   3    7.36    0.28
 -10  -4   3    7.40    0.37
 -10   4   3    7.47    0.36
 -10   4   3    6.96    0.28
  -9  -4   3   25.82    0.93
  -9  -4   3   25.81    0.99
  -9  -4   3   26.57    1.15
  -9   4   3   25.66    1.11
  -9   4   3   25.82    1.00
  -9   4   3   24.95    0.94
  -8  -4   3   10.66    0.52
  -8  -4   3   10.47    0.44
  -8  -4   3   10.76    0.41
  -8   4   3   10.46    0.45
  -8   4   3   10.50    0.42
  -8   4   3   10.79    0.51
  -7  -4   3    2.00    0.10
  -7  -4   3    1.98    0.17
  -7  -4   3    2.07    0.13
  -7  -4   3    2.08    0.13
  -7  -4   3    1.67    0.24
  -7   4   3    1.98    0.14
  -7   4   3    1.99    0.15
  -7   4   3    2.04    0.11
  -7   4   3    1.75    0.22
  -7   4   3    1.87    0.13
  -6  -4   3    5.68    0.27
  -6  -4   3    6.00    0.27
  -6  -4   3    5.65    0.25
  -6  -4   3    6.01    0.40
  -6  -4   3    5.64    0.37
  -6  -4   3    5.39    0.38
  -6   4   3    5.51    0.25
  -6   4   3    5.50    0.37
  -6   4   3    5.69    0.42
  -6   4   3    5.61    0.28
  -6   4   3    5.43    0.38
  -5  -4   3    3.69    0.19
  -5  -4   3    3.81    0.29
  -5  -4   3    3.62    0.20
  -5  -4   3    3.92    0.29
  -5  -4   3    3.72    0.28
  -5   4   3    4.47    0.33
  -5   4   3    3.52    0.29
  -5   4   3    3.21    0.19
  -5   4   3    3.57    0.28
  -5   4   3    3.42    0.20
  -4  -4   3    2.04    0.21
  -4  -4   3    1.99    0.13
  -4  -4   3    1.64    0.14
  -4  -4   3    2.30    0.21
  -4   4   3    1.88    0.21
  -4   4   3    2.04    0.20
  -4   4   3    1.75    0.13
  -4   4   3    1.91    0.21
  -3  -4   3  103.73    4.82
  -3  -4   3  108.10    5.03
  -3   4   3  108.35    5.17
  -2   4   3    2.56    0.21
   1  -4  -3   48.55    2.21
   1  -4  -3   46.41    2.28
   1  -4  -3   47.87    2.36
   1   4  -3   48.46    2.21
   1   4  -3   46.81    2.29
   0  -4  -3   84.56    4.23
   0  -4  -3   86.59    4.08
   0  -4  -3   86.50    3.93
   0   4  -3   88.85    3.93
   0   4  -3   88.47    4.09
   0   4  -3   85.81    4.20
  -1  -4  -3  170.96    7.61
  -1  -4  -3  168.35    8.35
  -1  -4  -3  172.79    8.13
  -1  -4  -3  160.67    6.69
  -1   4  -3  171.75    7.99
  -1   4  -3  162.31    6.69
  -1   4  -3  170.44    7.60
  -1   4  -3  166.66    8.06
  -2  -4  -3   23.04    0.84
  -2  -4  -3   24.33    1.23
  -2  -4  -3   22.86    0.92
  -2  -4  -3   21.90    0.97
  -2  -4  -3   24.76    1.15
  -2  -4  -3   22.83    0.94
  -2  -4  -3   23.70    1.11
  -2   4  -3   24.68    1.15
  -2   4  -3   23.39    1.20
  -2   4  -3   23.51    1.12
  -2   4  -3   24.31    1.22
  -2   4  -3   21.76    0.84
  -2   4  -3   22.81    0.95
  -2   4  -3   22.21    0.92
  -2   4  -3   22.34    1.13
  -2   4  -3   22.37    1.08
  -3  -4  -3   28.98    1.37
  -3  -4  -3   27.13    1.17
  -3  -4  -3   29.10    1.48
  -3  -4  -3   28.99    1.31
  -3  -4  -3   28.81    1.11
  -3  -4  -3   28.61    1.02
  -3  -4  -3   26.62    1.29
  -3  -4  -3   29.38    1.33
  -3   4  -3   28.03    1.37
  -3   4  -3   28.72    1.02
  -3   4  -3   26.62    1.29
  -3   4  -3   26.94    1.19
  -3   4  -3   28.78    1.37
  -3   4  -3   27.66    1.13
  -3   4  -3   28.19    1.33
  -3   4  -3   28.61    1.47
  -3   4  -3   27.60    1.11
  -4  -4  -3  128.26    6.43
  -4  -4  -3  122.42    6.15
  -4  -4  -3  134.37    5.84
  -4  -4  -3  136.54    5.89
  -4  -4  -3  139.31    4.62
  -4  -4  -3  128.50    5.88
  -4  -4  -3  133.98    5.29
  -4  -4  -3  132.96    5.08
  -4   4  -3  129.84    5.90
  -4   4  -3  131.87    5.39
  -4   4  -3  132.96    5.85
  -4   4  -3  131.02    6.41
  -4   4  -3  125.19    6.14
  -4   4  -3  138.65    4.62
  -4   4  -3  138.03    6.20
  -4   4  -3  128.80    5.05
  -5  -4  -3   55.70    2.41
  -5  -4  -3   49.67    2.67
  -5  -4  -3   53.96    2.16
  -5  -4  -3   52.94    1.87
  -5  -4  -3   49.20    2.26
  -5  -4  -3   55.97    2.39
  -5   4  -3   54.45    1.87
  -5   4  -3   48.84    2.36
  -5   4  -3   54.88    2.53
  -5   4  -3   53.94    2.21
  -5   4  -3   53.77    2.39
  -5   4  -3   53.95    2.02
  -5   4  -3   49.19    2.66
  -6  -4  -3  155.26    5.61
  -6  -4  -3  161.51    7.11
  -6  -4  -3  149.00    6.73
  -6  -4  -3  158.16    6.39
  -6  -4  -3  172.97    7.05
  -6   4  -3  158.09    7.07
  -6   4  -3  158.19    6.52
  -6   4  -3  163.83    7.48
  -7  -4  -3    3.04    0.21
  -7  -4  -3    2.46    0.18
  -7  -4  -3    2.90    0.21
  -7   4  -3    3.06    0.21
  -7   4  -3    2.94    0.12
  -7   4  -3    3.00    0.19
  -7   4  -3    3.19    0.21
  -8  -4  -3    6.82    0.33
  -8  -4  -3    7.33    0.38
  -8  -4  -3    6.37    0.33
  -8   4  -3    6.75    0.38
  -8   4  -3    7.53    0.35
  -8   4  -3    6.76    0.37
  -9  -4  -3   37.54    1.69
  -9  -4  -3   37.01    1.52
 -10  -5   3    3.27    0.13
 -10   5   3    3.37    0.18
 -10   5   3    3.29    0.14
  -9  -5   3    2.01    0.12
  -9  -5   3    2.32    0.15
  -9   5   3    2.16    0.16
  -9   5   3    2.29    0.13
  -8  -5   3   32.02    1.13
  -8  -5   3   30.48    1.37
  -8  -5   3   30.54    1.22
  -8   5   3   30.33    1.23
  -8   5   3   31.83    1.33
  -8   5   3   32.39    1.14
  -7  -5   3   19.95    0.83
  -7  -5   3   21.27    0.77
  -7  -5   3   21.66    0.93
  -7   5   3   20.89    0.90
  -7   5   3   18.84    0.82
  -7   5   3   20.05    0.77
  -7   5   3   21.23    0.84
  -6  -5   3    1.27    0.10
  -6  -5   3    1.13    0.10
  -6  -5   3    1.25    0.13
  -6   5   3    1.19    0.12
  -6   5   3    1.31    0.13
  -6   5   3    1.27    0.12
  -5  -5   3   26.88    1.05
  -5  -5   3   25.20    1.37
  -5  -5   3   27.73    1.08
  -5  -5   3   24.49    1.29
  -5   5   3   25.74    1.05
  -5   5   3   24.84    1.38
  -5   5   3   26.10    1.08
  -5   5   3   26.05    1.11
  -4  -5   3   15.62    0.68
  -4   5   3   16.11    0.90
  -3  -5   3  137.63    5.53
  -3   5   3  142.80    6.67
  -3   5   3  133.46    5.53
   2  -5  -3   58.62    2.84
   2  -5  -3   55.71    2.33
   1  -5  -3    5.76    0.30
   1  -5  -3    6.34    0.42
   1   5  -3    6.26    0.30
   0  -5  -3   11.56    0.64
   0  -5  -3   10.03    0.47
   0  -5  -3   10.72    0.60
   0  -5  -3   10.74    0.48
   0  -5  -3   11.19    0.62
   0   5  -3   11.23    0.61
   0   5  -3   10.32    0.61
   0   5  -3   11.17    0.48
   0   5  -3    9.57    0.46
  -1  -5  -3   11.62    0.64
  -1  -5  -3   11.01    0.45
  -1  -5  -3   11.47    0.50
  -1  -5  -3   11.83    0.68
  -1   5  -3   11.59    0.63
  -1   5  -3   11.92    0.50
  -1   5  -3   11.60    0.65
  -1   5  -3   11.07    0.49
  -2  -5  -3   32.80    1.69
  -2  -5  -3   33.64    1.18
  -2  -5  -3   32.63    1.31
  -2  -5  -3   30.31    1.34
  -2  -5  -3   31.93    1.59
  -2  -5  -3   30.64    1.54
  -2  -5  -3   31.83    1.28
  -2   5  -3   32.48    1.28
  -2   5  -3   31.80    1.55
  -2   5  -3   32.45    1.60
  -2   5  -3   33.12    1.32
  -2   5  -3   34.24    1.57
  -2   5  -3   32.34    1.67
  -3  -5  -3    8.34    0.56
  -3  -5  -3    9.32    0.46
  -3  -5  -3    9.01    0.37
  -3  -5  -3    8.78    0.35
  -3  -5  -3    8.12    0.48
  -3  -5  -3    8.33    0.40
  -3   5  -3    8.96    0.47
  -3   5  -3    7.35    0.50
  -3   5  -3    8.04    0.55
  -3   5  -3    8.66    0.37
  -3   5  -3    8.08    0.48
  -3   5  -3    8.67    0.35
  -4  -5  -3    3.08    0.16
  -4  -5  -3    2.97    0.20
  -4  -5  -3    2.96    0.31
  -4  -5  -3    3.08    0.23
  -4  -5  -3    2.92    0.20
  -4  -5  -3    3.19    0.16
  -4   5  -3    2.61    0.29
  -4   5  -3    3.18    0.22
  -4   5  -3    2.90    0.20
  -4   5  -3    3.04    0.16
  -5  -5  -3    9.24    0.45
  -5  -5  -3    8.43    0.33
  -5  -5  -3    7.84    0.40
  -5   5  -3    8.54    0.34
  -5   5  -3    7.43    0.43
  -5   5  -3    8.50    0.47
  -5   5  -3    8.28    0.33
  -5   5  -3    8.16    0.41
  -6  -5  -3   14.58    0.68
  -6  -5  -3   15.94    0.57
  -6  -5  -3   16.32    0.77
  -6   5  -3   16.66    0.80
  -6   5  -3   16.12    0.58
  -6   5  -3   14.51    0.75
  -6   5  -3   15.45    0.70
  -7  -5  -3   13.36    0.64
  -7  -5  -3   12.61    0.57
  -7   5  -3   13.31    0.58
  -7   5  -3   11.92    0.62
  -7   5  -3   13.18    0.47
  -7   5  -3   13.58    0.67
  -8  -5  -3    2.47    0.16
  -8  -5  -3    2.15    0.13
  -8   5  -3    2.22    0.14
  -8   5  -3    2.11    0.14
  -9  -6   3    3.36    0.14
  -9   6   3    3.72    0.15
  -8  -6   3   13.86    0.55
  -8  -6   3   14.45    0.64
  -8  -6   3   14.24    0.52
  -8   6   3   14.06    0.53
  -8   6   3   13.60    0.55
  -7  -6   3    3.35    0.21
  -7  -6   3    3.12    0.17
  -7  -6   3    3.16    0.15
  -7   6   3    2.97    0.19
  -7   6   3    3.37    0.18
  -7   6   3    3.12    0.17
  -7   6   3    2.61    0.19
  -6  -6   3   35.62    1.33
  -6  -6   3   34.74    1.47
  -6  -6   3   33.01    1.36
  -6   6   3   32.77    1.36
  -6   6   3   33.08    1.42
  -6   6   3   32.76    1.34
  -5  -6   3   26.03    1.00
  -5  -6   3   26.31    1.03
  -5   6   3   23.56    1.06
  -5   6   3   23.14    1.01
  -5   6   3   24.69    1.03
  -4  -6   3   66.67    2.64
  -4  -6   3   61.21    2.54
  -4   6   3   67.41    2.64
  -3  -6   3  131.63    5.27
  -3   6   3  131.23    5.28
  -2  -6   3   11.87    0.53
   2  -6  -3   11.67    0.54
   2   6  -3   11.54    0.53
   1  -6  -3    3.82    0.22
   1   6  -3    3.31    0.21
   0  -6  -3   26.19    1.09
   0  -6  -3   28.77    1.13
   0   6  -3   27.05    1.13
   0   6  -3   26.17    1.09
  -1  -6  -3    0.60    0.09
  -1  -6  -3    0.50    0.08
  -1   6  -3    0.48    0.09
  -1   6  -3    0.67    0.10
  -1   6  -3    0.64    0.08
  -2  -6  -3   51.63    2.15
  -2  -6  -3   54.09    1.92
  -2  -6  -3   54.63    2.10
  -2  -6  -3   56.21    2.45
  -2   6  -3   52.79    2.09
  -2   6  -3   55.28    2.57
  -2   6  -3   51.52    1.92
  -2   6  -3   53.28    2.16
  -3  -6  -3    7.27    0.31
  -3  -6  -3    7.24    0.40
  -3  -6  -3    7.10    0.32
  -3   6  -3    7.11    0.33
  -3   6  -3    6.82    0.30
  -3   6  -3    7.52    0.42
  -4  -6  -3   58.77    2.66
  -4  -6  -3   55.85    2.25
  -4  -6  -3   58.55    2.08
  -4   6  -3   58.57    2.08
  -4   6  -3   59.14    2.79
  -4   6  -3   60.59    2.26
  -5  -6  -3    4.52    0.20
  -5  -6  -3    4.49    0.27
  -5   6  -3    4.85    0.20
  -5   6  -3    4.61    0.30
  -6  -6  -3    6.46    0.34
  -6  -6  -3    6.41    0.24
  -6   6  -3    5.82    0.30
  -6   6  -3    6.57    0.25
  -6   6  -3    6.36    0.35
  -7  -6  -3   20.31    0.89
  -7   6  -3   20.25    0.93
  -7   6  -3   16.67    0.80
  -7  -7   3   14.91    0.57
  -7  -7   3   13.94    0.64
  -7   7   3   14.66    0.57
  -6  -7   3    2.58    0.17
  -6  -7   3    2.68    0.14
  -6   7   3    2.31    0.17
  -6   7   3    2.87    0.16
  -5  -7   3   22.38    0.92
  -5  -7   3   24.20    0.92
  -5   7   3   22.48    0.93
  -5   7   3   21.99    0.92
  -4  -7   3    1.13    0.14
  -4  -7   3    1.38    0.11
  -4   7   3    1.22    0.10
  -3  -7   3   17.94    0.77
   3  -7  -3   17.35    0.78
   3   7  -3   18.11    0.78
  -3   7   3   18.42    0.78
  -2  -7   3    2.11    0.16
   2  -7  -3    1.78    0.16
   2   7  -3    1.86    0.16
  -2   7   3    1.85    0.16
   1  -7  -3   10.56    0.48
   1   7  -3   10.40    0.47
   0  -7  -3    7.23    0.33
   0  -7  -3    6.91    0.34
   0   7  -3    6.76    0.39
   0   7  -3    6.59    0.33
   0   7  -3    6.68    0.33
  -1  -7  -3    2.21    0.15
  -1  -7  -3    2.14    0.12
  -1  -7  -3    2.14    0.17
  -1   7  -3    2.24    0.18
  -1   7  -3    2.17    0.14
  -1   7  -3    2.00    0.13
  -2  -7  -3    6.00    0.34
  -2  -7  -3    5.85    0.27
  -2  -7  -3    5.59    0.26
  -2   7  -3    6.22    0.28
  -2   7  -3    5.65    0.25
  -2   7  -3    6.06    0.34
  -3  -7  -3    3.12    0.16
  -3  -7  -3    3.08    0.23
  -3  -7  -3    2.66    0.15
  -3   7  -3    3.02    0.21
  -3   7  -3    2.88    0.17
  -3   7  -3    3.02    0.17
  -4  -7  -3   19.92    1.00
  -4  -7  -3   22.81    0.78
  -4  -7  -3   18.44    0.82
  -4   7  -3   23.28    0.78
  -4   7  -3   21.46    0.83
  -4   7  -3   22.58    1.05
  -5  -7  -3    7.36    0.29
  -5  -7  -3    7.80    0.39
  -5   7  -3    7.78    0.30
  -5   7  -3    8.00    0.41
  -4  -8   3    7.86    0.33
  -4  -8   3    7.68    0.36
   4  -8  -3    7.44    0.35
  -4   8   3    8.23    0.41
  -4   8   3    7.62    0.34
  -4   8   3    7.89    0.33
   4   8  -3    7.86    0.35
   3  -8  -3    1.86    0.12
  -3  -8   3    1.56    0.11
  -3   8   3    1.72    0.10
   3   8  -3    1.82    0.12
  -2  -8   3    2.67    0.16
   2  -8  -3    2.65    0.15
  -2   8   3    2.39    0.16
   2   8  -3    2.76    0.16
  -1  -8   3   24.30    1.03
   1  -8  -3   25.59    1.01
   1  -8  -3   24.66    0.99
   1   8  -3   25.93    1.02
  -1   8   3   23.18    1.03
   0  -8  -3   14.02    0.60
   0  -8  -3   13.21    0.70
   0  -8  -3   16.12    0.62
   0   8  -3   15.21    0.61
   0   8  -3   15.56    0.61
  -1  -8  -3    6.71    0.36
  -1  -8  -3    7.15    0.31
  -2  -8  -3   38.17    1.46
  -2  -8  -3   39.76    1.59
  -2  -8  -3   43.82    1.86
  -2   8  -3   42.46    1.59
  -2   8  -3   41.51    1.95
  -3  -8  -3   17.64    0.80
  -3   8  -3   17.03    0.83
  -3   8  -3   16.79    0.66
 -12   0   4    5.31    0.30
 -11   0   4   40.38    1.35
 -11   0   4   40.01    1.75
 -11   0   4   33.97    1.64
 -10   0   4   52.87    2.33
 -10   0   4   48.57    2.20
 -10   0   4   51.17    1.82
 -10   0   4   52.36    1.97
  -9   0   4  103.89    3.85
  -9   0   4  107.91    3.53
  -9   0   4  107.40    4.49
  -9   0   4   88.36    4.48
  -9   0   4   93.63    4.90
  -9   0   4  100.90    4.26
  -8   0   4   45.91    1.65
  -8   0   4   45.28    2.22
  -8   0   4   48.30    1.80
  -8   0   4   46.70    1.85
  -8   0   4   46.29    2.14
  -8   0   4   42.70    1.99
  -8   0   4   47.89    2.11
  -8   0   4   47.59    2.33
  -7   0   4  257.82   11.98
  -7   0   4  220.91   10.10
  -7   0   4  226.66    9.64
  -7   0   4  239.40    9.28
  -7   0   4  257.06   11.12
  -7   0   4  255.32   11.52
  -7   0   4  230.49    8.38
  -6   0   4  105.39    4.84
  -6   0   4  110.74    5.20
  -6   0   4  107.84    5.10
  -5   0   4   11.24    0.59
  -5   0   4   11.00    0.57
  -5   0   4   11.75    0.61
   4   0  -4  149.89    6.76
   4   0  -4  153.20    6.75
   4   0  -4  148.17    7.00
   4   0  -4  149.02    6.71
  -4   0   4  150.49    7.43
  -4   0   4  146.61    6.74
   4   0  -4  141.83    7.37
  -4   0   4  156.10    7.29
  -4   0   4  158.43    7.01
  -4   0   4  150.84    6.74
  -3   0   4  102.64    4.96
   3   0  -4  105.71    4.67
  -3   0   4  105.02    4.74
   3   0  -4  104.80    4.97
  -3   0   4  102.24    4.67
  -3   0   4  101.47    5.13
  -3   0   4  106.61    4.67
   3   0  -4  103.73    4.68
   3   0  -4  106.11    4.74
   3   0  -4   99.54    5.16
  -2   0   4    0.00    0.08
   2   0  -4    0.06    0.08
   2   0  -4    0.05    0.08
  -2   0   4   -0.01    0.06
   2   0  -4   -0.05    0.04
  -2   0   4    0.04    0.08
  -2   0   4    0.02    0.04
  -2   0   4    0.04    0.06
   2   0  -4    0.09    0.06
   2   0  -4    0.09    0.06
   1   0  -4  282.72   11.86
  -1   0   4  276.90   11.84
  -1   0   4  232.24   12.35
   1   0  -4  264.66   11.83
   1   0  -4  229.89   12.34
   1   0  -4  279.60   11.93
   1   0  -4  275.40   12.93
  -1   0   4  229.55   11.84
  -1   0   4  288.83   11.86
   1   0  -4  277.87   12.42
   0   0  -4    0.21    0.06
   0   0  -4    0.26    0.05
   0   0  -4    0.26    0.04
   0   0  -4    0.22    0.04
   0   0  -4    0.26    0.05
   0   0  -4    0.25    0.06
   0   0   4    0.22    0.06
   0   0   4    0.19    0.06
   0   0  -4    0.23    0.07
  -1   0  -4   24.37    1.15
  -1   0  -4   23.61    1.10
  -1   0  -4   23.31    1.12
  -1   0  -4   23.63    1.21
   1   0   4   22.52    1.09
  -1   0  -4   26.20    1.20
  -1   0  -4   23.27    1.08
   1   0   4   24.68    1.10
  -1   0  -4   23.71    1.09
  -1   0  -4   24.29    1.08
  -1   0  -4   23.82    1.18
  -2   0  -4   25.58    1.25
  -2   0  -4   25.24    1.26
  -2   0  -4   24.74    1.23
  -2   0  -4   23.87    1.22
  -3   0  -4  202.23    9.73
  -3   0  -4  190.51    9.55
  -3   0  -4  192.02    9.60
  -3   0  -4  191.99    9.53
  -4   0  -4  139.01    6.99
  -4   0  -4  144.35    6.99
  -4   0  -4  150.82    7.03
  -4   0  -4  147.48    7.13
  -5   0  -4   38.35    1.99
  -5   0  -4   39.73    1.98
  -5   0  -4   38.88    1.63
  -5   0  -4   39.59    1.79
  -5   0  -4   40.22    1.76
  -5   0  -4   38.91    1.97
  -5   0  -4   39.91    1.98
  -5   0  -4   40.56    1.66
  -5   0  -4   39.94    1.71
  -5   0  -4   40.45    1.81
  -5   0  -4   40.01    1.90
  -5   0  -4   39.60    1.80
  -6   0  -4   48.69    2.17
  -6   0  -4   49.28    2.07
  -6   0  -4   47.36    1.99
  -6   0  -4   48.68    1.96
  -6   0  -4   49.34    2.18
  -6   0  -4   45.99    2.12
  -6   0  -4   47.49    2.29
  -6   0  -4   46.46    2.16
  -7   0  -4   49.99    2.30
  -7   0  -4   54.81    2.33
  -7   0  -4   52.18    2.31
  -7   0  -4   51.99    2.09
  -7   0  -4   50.18    2.12
  -7   0  -4   53.36    2.21
  -7   0  -4   45.12    2.43
  -8   0  -4   27.29    1.24
  -8   0  -4   24.21    1.12
  -8   0  -4   27.18    1.12
  -8   0  -4   26.59    1.23
  -8   0  -4   27.33    1.18
  -9   0  -4    5.94    0.33
  -9   0  -4    5.83    0.30
  -9   0  -4    5.94    0.32
 -10   0  -4   17.24    0.76
 -12  -1   4   13.37    0.64
 -12  -1   4   15.97    0.69
 -11  -1   4   15.02    0.72
 -11  -1   4   16.36    0.59
 -11  -1   4   16.74    0.78
 -11   1   4   15.90    0.59
 -11   1   4   16.22    0.78
 -10  -1   4   12.81    0.61
 -10  -1   4   13.22    0.50
 -10  -1   4   13.62    0.52
 -10  -1   4   13.57    0.66
 -10   1   4   12.92    0.50
 -10   1   4   12.76    0.52
 -10   1   4   13.55    0.67
  -9  -1   4    0.74    0.11
  -9  -1   4    0.91    0.09
  -9  -1   4    0.79    0.10
  -9  -1   4    0.77    0.08
  -9  -1   4    0.58    0.16
  -9   1   4    0.73    0.09
  -9   1   4    0.80    0.09
  -9   1   4    0.83    0.17
  -9   1   4    0.69    0.08
  -9   1   4    1.21    0.13
  -8  -1   4   67.08    2.53
  -8  -1   4   65.77    2.79
  -8  -1   4   65.50    2.31
  -8  -1   4   68.45    2.94
  -8  -1   4   65.01    3.23
  -8  -1   4   64.42    3.10
  -8  -1   4   63.23    2.61
  -8  -1   4   65.21    2.98
  -8   1   4   65.22    3.10
  -8   1   4   66.64    2.94
  -8   1   4   66.98    2.31
  -8   1   4   65.81    2.61
  -8   1   4   63.41    2.70
  -8   1   4   63.57    2.99
  -8   1   4   65.38    3.23
  -8   1   4   61.90    3.22
  -8   1   4   67.17    2.53
  -7  -1   4   88.01    4.15
  -7  -1   4   86.62    4.02
  -7  -1   4   79.33    3.61
  -7  -1   4   86.16    3.27
  -7  -1   4   85.05    3.41
  -7  -1   4   86.30    2.99
  -7  -1   4   88.64    3.85
  -7   1   4   87.76    4.15
  -7   1   4   84.14    3.79
  -7   1   4   83.44    4.01
  -7   1   4   85.17    3.85
  -7   1   4   84.11    2.99
  -7   1   4   88.29    4.15
  -7   1   4   80.24    3.27
  -7   1   4   83.94    3.41
  -6  -1   4   14.37    0.73
  -6  -1   4   14.25    0.76
  -6  -1   4   14.59    0.79
  -6  -1   4   13.36    0.61
  -6   1   4   14.55    0.74
  -6   1   4   15.82    0.79
  -6   1   4   15.67    0.76
  -5  -1   4  224.98   10.43
  -5  -1   4  225.14   11.20
  -5  -1   4  234.42   10.89
  -5   1   4  226.46   10.33
  -5   1   4  215.12   10.74
  -5   1   4  229.12   11.12
   4  -1  -4  135.79    6.26
   4  -1  -4  137.16    6.21
  -4  -1   4  141.46    6.26
  -4  -1   4  140.93    6.43
   4  -1  -4  138.43    6.27
  -4  -1   4  140.74    6.92
  -4  -1   4  132.38    6.25
  -4  -1   4  148.93    6.75
   4  -1  -4  127.55    6.49
  -4   1   4  138.65    6.62
  -4   1   4  134.54    6.25
  -4   1   4  138.32    6.25
  -4   1   4  141.92    6.87
   4   1  -4  141.42    6.28
  -4   1   4  148.82    6.46
   3  -1  -4  164.47    7.62
  -3  -1   4  157.23    7.07
  -3  -1   4  157.71    7.51
   3  -1  -4  151.88    7.74
  -3  -1   4  156.61    7.26
  -3  -1   4  160.64    7.07
   3  -1  -4  156.97    7.18
   3  -1  -4  164.32    7.08
   3  -1  -4  155.90    7.06
  -3   1   4  155.25    7.15
   3   1  -4  158.54    7.25
  -3   1   4  154.13    7.06
   3   1  -4  158.29    7.08
   3   1  -4  161.73    7.07
  -3   1   4  160.33    7.61
  -3   1   4  152.51    7.66
  -3   1   4  159.34    7.06
   3   1  -4  158.53    7.50
   2  -1  -4   49.43    2.22
   2  -1  -4   47.38    2.35
  -2  -1   4   46.34    2.18
  -2  -1   4   43.72    2.27
  -2  -1   4   46.23    2.22
   2  -1  -4   50.89    2.27
  -2  -1   4   49.14    2.23
   2  -1  -4   50.27    2.18
   2  -1  -4   48.31    2.22
  -2   1   4   45.94    2.18
  -2   1   4   49.95    2.22
  -2   1   4   49.63    2.22
   2   1  -4   47.93    2.36
  -2   1   4   45.95    2.27
   2   1  -4   48.06    2.28
   2   1  -4   49.67    2.18
   2   1  -4   49.19    2.24
   2   1  -4   49.05    2.22
  -1  -1   4  931.65   42.28
  -1  -1   4 1000.00   44.17
   1  -1  -4  906.19   44.13
  -1   1   4  930.59   42.29
  -1   1   4  988.10   44.14
   0  -1  -4  283.11   12.09
   0  -1  -4  272.91   12.08
   0  -1  -4  284.80   12.17
   0  -1  -4  248.57   12.62
   0  -1  -4  287.78   13.29
   0  -1  -4  268.05   13.17
   0  -1  -4  246.26   12.09
   0  -1   4  281.71   12.10
   0  -1   4  270.68   12.08
   0   1  -4  249.84   12.60
   0   1  -4  273.92   12.11
   0   1  -4  273.90   13.24
   0   1  -4  245.96   12.13
   0   1  -4  270.90   12.14
   0   1   4  280.61   12.09
   0   1  -4  274.26   12.67
   0   1  -4  234.59   12.92
   0   1  -4  295.33   13.22
   0   1   4  281.20   12.09
   0   1  -4  263.47   12.03
   1  -1   4    5.50    0.31
  -1  -1  -4    5.32    0.30
  -1  -1  -4    6.05    0.34
  -1  -1  -4    5.86    0.29
  -1  -1  -4    5.19    0.28
  -1  -1  -4    5.32    0.29
  -1  -1  -4    5.43    0.31
   1  -1   4    5.81    0.31
  -1  -1  -4    5.96    0.29
  -1  -1  -4    6.23    0.35
  -1   1  -4    5.66    0.31
  -1   1  -4    6.05    0.29
  -1   1  -4    6.31    0.35
  -1   1  -4    5.44    0.29
   1   1   4    5.83    0.30
  -1   1  -4    5.54    0.29
   1   1   4    5.75    0.31
  -1   1  -4    5.51    0.29
  -1   1  -4    6.03    0.30
  -1   1  -4    5.81    0.33
  -1   1  -4    5.69    0.31
  -2  -1  -4   87.51    3.88
   2  -1   4   70.90    3.66
  -2  -1  -4   83.21    3.71
  -2  -1  -4   86.37    4.05
  -2  -1  -4   79.39    3.66
  -2  -1  -4   77.48    3.96
  -2  -1  -4   87.15    4.10
  -2   1  -4   84.35    3.75
  -2   1  -4   88.68    3.75
  -2   1  -4   86.23    3.90
  -2   1  -4   86.28    4.11
  -2   1  -4   90.57    4.12
  -2   1  -4   78.62    3.66
   2   1   4   78.48    3.67
  -2   1  -4   77.82    3.67
  -2   1  -4   81.70    3.89
  -3  -1  -4    1.37    0.16
  -3  -1  -4    1.37    0.15
  -3  -1  -4    1.36    0.12
  -3   1  -4    1.33    0.15
  -3   1  -4    1.30    0.14
  -4  -1  -4   16.74    0.88
  -4  -1  -4   15.15    0.83
  -4  -1  -4   16.24    0.69
  -4  -1  -4   16.61    0.75
  -4  -1  -4   16.19    0.76
  -4  -1  -4   16.23    0.87
  -4   1  -4   16.78    0.87
  -4   1  -4   15.98    0.85
  -4   1  -4   16.46    0.76
  -4   1  -4   15.88    0.72
  -4   1  -4   15.68    0.70
  -4   1  -4   15.74    0.80
  -5  -1  -4   41.11    2.01
  -5  -1  -4   42.75    1.72
  -5  -1  -4   42.11    1.81
  -5  -1  -4   42.64    2.11
  -5  -1  -4   37.62    1.74
  -5  -1  -4   39.30    1.89
  -5  -1  -4   43.04    1.91
  -5  -1  -4   42.68    1.87
  -5  -1  -4   43.60    1.90
  -5   1  -4   39.11    1.85
  -5   1  -4   44.44    1.91
  -5   1  -4   43.70    1.76
  -5   1  -4   40.00    2.01
  -5   1  -4   43.61    2.11
  -5   1  -4   39.63    1.71
  -5   1  -4   45.11    1.82
  -5   1  -4   42.88    1.91
  -6  -1  -4   40.96    2.21
  -6  -1  -4   45.56    2.00
  -6  -1  -4   44.09    1.96
  -6  -1  -4   45.62    1.81
  -6  -1  -4   41.59    1.99
  -6  -1  -4   45.54    2.01
  -6  -1  -4   42.83    2.10
  -6  -1  -4   45.23    1.90
  -6   1  -4   41.04    2.21
  -6   1  -4   43.62    2.11
  -6   1  -4   45.52    1.85
  -6   1  -4   46.05    2.01
  -6   1  -4   46.18    1.91
  -6   1  -4   44.35    2.00
  -6   1  -4   41.51    1.80
  -7  -1  -4   11.98    0.61
  -7  -1  -4   10.97    0.59
  -7  -1  -4   12.86    0.56
  -7  -1  -4   11.70    0.57
  -7  -1  -4   12.15    0.61
  -7  -1  -4   11.49    0.59
  -7   1  -4   12.29    0.56
  -7   1  -4   11.58    0.54
  -7   1  -4   12.12    0.61
  -7   1  -4   12.97    0.58
  -7   1  -4   11.75    0.62
  -7   1  -4   12.29    0.60
  -8  -1  -4   11.24    0.52
  -8  -1  -4   11.44    0.56
  -8  -1  -4   11.74    0.57
  -8  -1  -4   11.11    0.54
  -8   1  -4   10.93    0.52
  -8   1  -4   11.73    0.55
  -8   1  -4   10.64    0.57
  -8   1  -4   11.38    0.58
  -9  -1  -4    6.18    0.31
  -9  -1  -4    5.92    0.32
  -9  -1  -4    5.75    0.30
  -9   1  -4    5.77    0.33
  -9   1  -4    5.96    0.31
  -9   1  -4    5.26    0.28
 -10  -1  -4   20.08    0.88
 -12   2   4    4.96    0.26
 -11  -2   4   21.75    1.03
 -11  -2   4   22.46    0.79
 -11  -2   4   21.74    0.98
 -11   2   4   22.71    0.80
 -11   2   4   21.53    0.94
 -11   2   4   22.50    1.03
 -10  -2   4    3.01    0.20
 -10  -2   4    3.07    0.13
 -10  -2   4    3.11    0.21
 -10  -2   4    3.19    0.16
 -10   2   4    2.86    0.16
 -10   2   4    3.03    0.19
 -10   2   4    3.17    0.14
 -10   2   4    3.67    0.22
  -9  -2   4   41.65    1.62
  -9  -2   4   41.37    1.81
  -9  -2   4   40.73    1.49
  -9  -2   4   41.64    1.90
  -9   2   4   42.62    1.49
  -9   2   4   40.45    1.62
  -9   2   4   41.54    1.90
  -9   2   4   42.85    1.75
  -8  -2   4   69.09    3.01
  -8  -2   4   64.57    3.05
  -8  -2   4   67.80    2.86
  -8  -2   4   62.04    3.17
  -8  -2   4   69.75    2.58
  -8  -2   4   69.16    2.36
  -8  -2   4   68.07    2.66
  -8  -2   4   63.76    3.31
  -8   2   4   63.62    3.06
  -8   2   4   70.11    2.77
  -8   2   4   70.48    2.59
  -8   2   4   64.56    3.30
  -8   2   4   63.25    3.31
  -8   2   4   70.72    2.37
  -8   2   4   61.96    3.17
  -8   2   4   66.90    3.00
  -8   2   4   69.46    2.67
  -7  -2   4    1.53    0.12
  -7  -2   4    1.66    0.18
  -7  -2   4    1.89    0.19
  -7  -2   4    1.57    0.10
  -7  -2   4    1.67    0.11
  -7  -2   4    1.53    0.13
  -7  -2   4    1.72    0.18
  -7   2   4    1.61    0.10
  -7   2   4    1.75    0.20
  -7   2   4    1.57    0.14
  -7   2   4    1.67    0.16
  -7   2   4    1.72    0.21
  -7   2   4    1.62    0.11
  -7   2   4    1.64    0.12
  -7   2   4    1.76    0.18
  -6  -2   4  111.82    4.91
  -6  -2   4  109.60    4.46
  -6  -2   4  123.85    5.23
  -6  -2   4  119.42    5.46
  -6  -2   4  102.13    4.08
  -6  -2   4  120.63    4.65
  -6  -2   4  124.81    5.62
  -6   2   4  108.99    5.15
  -6   2   4  122.73    5.61
  -6   2   4  123.56    5.46
  -6   2   4  120.24    5.24
  -6   2   4  120.22    4.65
  -6   2   4  105.56    4.46
  -5  -2   4   71.23    3.45
  -5  -2   4   75.22    3.22
  -5  -2   4   69.15    3.35
  -5   2   4   71.60    3.35
  -5   2   4   68.87    3.22
  -5   2   4   69.80    3.44
   4  -2  -4  109.44    5.09
  -4  -2   4  120.23    5.25
  -4  -2   4  102.75    5.09
  -4  -2   4  111.85    5.56
  -4  -2   4  113.48    5.03
  -4   2   4  121.11    5.04
  -4   2   4  109.29    5.09
   4   2  -4  110.47    5.12
  -4   2   4  108.51    5.41
  -4   2   4  113.54    5.24
  -3  -2   4   63.55    3.11
   3  -2  -4   68.51    3.11
   3  -2  -4   67.06    3.18
  -3  -2   4   64.84    3.05
   3  -2  -4   65.63    3.10
   3  -2  -4   69.64    3.05
  -3  -2   4   69.86    3.18
  -3  -2   4   67.26    3.12
  -3   2   4   70.69    3.06
  -3   2   4   65.97    3.17
  -3   2   4   65.23    3.10
   3   2  -4   64.79    3.10
   3   2  -4   68.68    3.14
  -3   2   4   69.86    3.12
   3   2  -4   67.90    3.05
   3   2  -4   69.48    3.18
  -2  -2   4   25.19    1.24
   2  -2  -4   24.68    1.22
   2  -2  -4   27.07    1.18
   2  -2  -4   25.29    1.25
   2  -2  -4   25.97    1.23
  -2  -2   4   23.17    1.17
  -2  -2   4   24.20    1.22
  -2  -2   4   24.36    1.23
   2  -2  -4   27.35    1.22
   2   2  -4   24.03    1.22
   2   2  -4   26.25    1.22
  -2   2   4   24.55    1.23
   2   2  -4   26.10    1.17
   2   2  -4   24.57    1.25
  -2   2   4   23.11    1.17
  -2   2   4   24.59    1.21
  -2   2   4   25.14    1.22
   1  -2  -4  257.70   11.78
  -1  -2   4  249.35   11.05
   1  -2  -4  255.98   11.40
   1  -2  -4  242.22   11.08
  -1  -2   4  244.97   11.05
   1  -2  -4  236.77   11.04
   1  -2  -4  252.88   12.32
   1   2  -4  237.45   11.03
   1   2  -4  258.39   11.39
   1   2  -4  272.60   11.89
   1   2  -4  240.29   11.05
   1   2  -4  250.37   12.16
  -1   2   4  244.40   11.05
  -1   2   4  240.06   11.04
   0  -2   4  199.78    8.84
   0  -2  -4  190.42    8.82
   0  -2  -4  198.53    9.07
   0  -2  -4  203.72    9.47
   0  -2  -4  180.64    8.83
   0  -2  -4  200.44    9.87
   0  -2  -4  199.24    9.91
   0   2  -4  218.44    9.52
   0   2  -4  192.51    8.84
   0   2  -4  208.67    9.11
   0   2  -4  191.75    8.83
   0   2  -4  191.96    9.87
   0   2   4  198.65    8.83
   0   2  -4  207.92    9.83
  -1  -2  -4  251.84   11.52
  -1  -2  -4  245.07   12.20
  -1  -2  -4  225.26   11.05
  -1  -2  -4  241.31   12.08
  -1   2  -4  239.82   12.09
  -1   2  -4  247.67   12.01
  -1   2  -4  258.28   11.12
  -1   2  -4  245.03   11.56
  -2  -2  -4   51.16    2.49
  -2  -2  -4   45.66    2.36
  -2  -2  -4   53.39    2.46
  -2  -2  -4   53.81    2.51
  -2  -2  -4   46.60    2.26
  -2  -2  -4   50.62    2.26
  -2   2  -4   51.68    2.41
  -2   2  -4   50.97    2.49
  -2   2  -4   50.69    2.48
  -3  -2  -4  138.49    6.69
  -3  -2  -4  144.57    6.83
  -3   2  -4  138.43    6.37
  -3   2  -4  138.30    6.12
  -3   2  -4  130.91    6.10
  -3   2  -4  137.78    6.62
  -3   2  -4  134.01    6.66
  -3   2  -4  125.68    6.35
  -4  -2  -4   19.24    0.88
  -4  -2  -4   18.56    0.87
  -4  -2  -4   19.11    0.87
  -4  -2  -4   18.65    0.92
  -4  -2  -4   18.20    0.66
  -4  -2  -4   18.64    0.80
  -4  -2  -4   19.66    1.01
  -4   2  -4   16.93    0.84
  -4   2  -4   18.59    0.92
  -4   2  -4   16.57    0.87
  -4   2  -4   19.84    1.01
  -4   2  -4   19.32    0.84
  -4   2  -4   19.44    0.88
  -4   2  -4   18.57    0.81
  -4   2  -4   18.15    0.66
  -5  -2  -4   11.08    0.67
  -5  -2  -4   10.97    0.55
  -5  -2  -4   10.28    0.39
  -5  -2  -4   11.89    0.51
  -5  -2  -4   10.55    0.58
  -5  -2  -4   10.48    0.51
  -5  -2  -4   11.57    0.57
  -5  -2  -4   11.45    0.55
  -5   2  -4   11.12    0.66
  -5   2  -4   11.12    0.56
  -5   2  -4   11.48    0.54
  -5   2  -4   10.74    0.55
  -5   2  -4   10.80    0.40
  -5   2  -4   11.44    0.52
  -5   2  -4   12.51    0.59
  -6  -2  -4   62.10    2.69
  -6  -2  -4   56.66    3.03
  -6  -2  -4   62.97    2.49
  -6  -2  -4   62.67    2.75
  -6  -2  -4   62.56    2.74
  -6  -2  -4   58.22    2.60
  -6   2  -4   61.55    2.61
  -6   2  -4   63.43    2.53
  -6   2  -4   62.30    2.75
  -6   2  -4   60.35    2.90
  -6   2  -4   56.43    3.03
  -7  -2  -4   27.76    1.31
  -7  -2  -4   26.77    1.23
  -7  -2  -4   28.17    1.31
  -7  -2  -4   27.79    1.18
  -7   2  -4   28.53    1.24
  -7   2  -4   28.87    1.21
  -7   2  -4   28.58    1.31
  -7   2  -4   27.62    1.37
  -8  -2  -4    6.30    0.35
  -8  -2  -4    6.44    0.33
  -8  -2  -4    6.38    0.32
  -8   2  -4    6.21    0.33
  -8   2  -4    5.77    0.35
  -8   2  -4    6.78    0.33
  -8   2  -4    6.27    0.36
  -9  -2  -4    1.68    0.14
  -9  -2  -4    1.63    0.14
  -9  -2  -4    1.63    0.13
  -9   2  -4    1.68    0.14
  -9   2  -4    1.53    0.14
 -11  -3   4    2.28    0.10
 -11  -3   4    2.13    0.14
 -11   3   4    1.95    0.13
 -11   3   4    2.33    0.11
 -11   3   4    2.06    0.14
 -10  -3   4    9.24    0.44
 -10  -3   4    8.32    0.45
 -10  -3   4    8.95    0.35
 -10   3   4    9.35    0.43
 -10   3   4    9.13    0.35
 -10   3   4    8.53    0.45
  -9  -3   4   23.19    0.83
  -9  -3   4   23.39    1.02
  -9  -3   4   22.49    0.90
  -9  -3   4   21.82    1.06
  -9   3   4   21.94    0.90
  -9   3   4   21.55    1.06
  -9   3   4   24.21    1.00
  -9   3   4   23.39    0.84
  -8  -3   4    7.36    0.40
  -8  -3   4    7.65    0.39
  -8  -3   4    8.00    0.34
  -8  -3   4    7.14    0.50
  -8  -3   4    7.51    0.32
  -8   3   4    7.94    0.38
  -8   3   4    7.53    0.34
  -8   3   4    6.82    0.51
  -8   3   4    7.66    0.32
  -8   3   4    7.61    0.32
  -8   3   4    7.80    0.40
  -7  -3   4   17.16    0.79
  -7  -3   4   17.98    0.71
  -7  -3   4   17.17    0.88
  -7  -3   4   17.34    0.72
  -7  -3   4   18.06    0.97
  -7  -3   4   17.88    0.65
  -7  -3   4   17.07    0.91
  -7   3   4   17.06    0.91
  -7   3   4   17.55    0.98
  -7   3   4   16.60    0.65
  -7   3   4   16.34    0.88
  -7   3   4   17.46    0.71
  -7   3   4   17.52    0.73
  -6  -3   4   59.48    2.24
  -6  -3   4   66.48    3.12
  -6  -3   4   59.96    2.55
  -6  -3   4   65.19    3.03
  -6  -3   4   61.47    2.45
  -6  -3   4   63.07    2.90
  -6   3   4   63.63    2.55
  -6   3   4   63.90    3.02
  -6   3   4   66.07    3.14
  -6   3   4   61.67    2.46
  -6   3   4   65.34    2.92
  -5  -3   4   10.43    0.56
  -5  -3   4   10.40    0.58
  -5  -3   4   10.74    0.60
  -5  -3   4    9.59    0.45
  -5   3   4    9.40    0.45
  -5   3   4   10.55    0.57
  -5   3   4   10.39    0.57
  -4  -3   4  104.45    4.81
  -4  -3   4  100.38    4.60
  -4   3   4  102.65    4.62
  -4   3   4  101.11    4.80
  -3  -3   4   19.65    0.94
   3  -3  -4   19.11    0.95
   3  -3  -4   18.94    0.96
  -3  -3   4   18.74    0.97
   2  -3  -4    0.19    0.11
  -2  -3   4    0.40    0.13
   2  -3  -4    0.14    0.08
   2  -3  -4    0.16    0.08
   2   3  -4    0.50    0.10
   2   3  -4    0.20    0.13
   2   3  -4    0.22    0.08
   1  -3  -4  304.07   14.42
   1  -3  -4  297.46   14.95
   1  -3  -4  315.37   13.89
   1   3  -4  303.47   13.77
   1   3  -4  293.69   14.78
   1   3  -4  303.97   14.42
   0  -3  -4   10.37    0.56
   0  -3  -4   10.90    0.57
   0  -3  -4   10.97    0.61
   0   3  -4   10.93    0.60
   0   3  -4   10.71    0.55
   0   3  -4   11.44    0.58
  -1  -3  -4   73.39    3.55
  -1  -3  -4   70.04    3.27
  -1  -3  -4   73.17    3.47
  -1   3  -4   73.18    3.54
  -1   3  -4   71.73    3.55
  -1   3  -4   74.21    3.27
  -1   3  -4   72.13    3.41
  -2  -3  -4   70.83    2.95
  -2  -3  -4   76.22    2.71
  -2  -3  -4   79.89    3.71
  -2  -3  -4   77.84    3.77
  -2  -3  -4   77.85    3.46
  -2   3  -4   80.89    3.46
  -2   3  -4   77.60    3.77
  -2   3  -4   81.19    3.77
  -2   3  -4   72.49    3.62
  -2   3  -4   71.61    2.95
  -2   3  -4   81.13    3.61
  -3  -3  -4   80.03    3.57
  -3  -3  -4   77.72    3.55
  -3  -3  -4   82.72    3.93
  -3  -3  -4   82.01    3.83
  -3  -3  -4   80.86    2.80
  -3  -3  -4   78.91    3.22
  -3  -3  -4   75.79    3.06
  -3  -3  -4   83.46    3.50
  -3  -3  -4   77.49    3.58
  -3   3  -4   78.75    3.77
  -3   3  -4   83.69    3.57
  -3   3  -4   74.78    3.48
  -3   3  -4   83.12    3.92
  -3   3  -4   85.43    3.58
  -3   3  -4   77.84    3.91
  -3   3  -4   78.63    3.73
  -3   3  -4   78.13    3.28
  -3   3  -4   80.56    3.06
  -4  -3  -4   65.06    2.85
  -4  -3  -4   63.69    2.22
  -4  -3  -4   64.12    2.57
  -4  -3  -4   69.18    2.80
  -4  -3  -4   65.90    2.84
  -4  -3  -4   64.54    3.16
  -4   3  -4   62.47    2.22
  -4   3  -4   56.65    2.76
  -4   3  -4   62.99    3.14
  -4   3  -4   60.77    2.92
  -4   3  -4   60.58    2.80
  -4   3  -4   65.49    2.85
  -4   3  -4   63.76    2.62
  -4   3  -4   63.91    3.00
  -4   3  -4   60.35    2.41
  -5  -3  -4  122.38    5.13
  -5  -3  -4  110.49    5.73
  -5  -3  -4  116.92    4.12
  -5  -3  -4  119.08    5.25
  -5  -3  -4  118.17    4.72
  -5  -3  -4  118.96    5.21
  -5   3  -4  110.77    5.72
  -5   3  -4  118.74    5.22
  -5   3  -4  114.37    4.13
  -5   3  -4  121.88    5.52
  -5   3  -4  119.50    4.81
  -6  -3  -4  102.11    4.83
  -6  -3  -4  114.57    5.08
  -6  -3  -4  117.68    5.12
  -6  -3  -4  115.05    4.60
  -6   3  -4  119.75    5.39
  -6   3  -4  118.67    5.10
  -6   3  -4  109.97    3.99
  -6   3  -4  117.45    4.69
  -7  -3  -4   16.70    0.78
  -7  -3  -4   15.78    0.70
  -7  -3  -4   16.51    0.77
  -7  -3  -4   14.35    0.71
  -7   3  -4   16.14    0.71
  -7   3  -4   15.88    0.78
  -7   3  -4   15.66    0.81
  -8  -3  -4   33.78    1.59
  -8  -3  -4   37.96    1.53
  -8  -3  -4   36.10    1.69
  -8   3  -4   38.86    1.56
  -8   3  -4   38.56    1.69
  -8   3  -4   36.34    1.77
  -9  -3  -4   14.80    0.63
  -9   3  -4   14.88    0.70
  -9   3  -4   14.49    0.64
 -11  -4   4   18.51    0.65
 -11  -4   4   18.31    0.81
 -11   4   4   18.45    0.65
 -10  -4   4    7.46    0.37
 -10  -4   4    7.36    0.29
 -10   4   4    7.49    0.30
 -10   4   4    7.86    0.36
  -9  -4   4   35.49    1.41
  -9  -4   4   37.65    1.59
  -9  -4   4   35.84    1.30
  -9   4   4   34.48    1.42
  -9   4   4   37.50    1.54
  -9   4   4   37.47    1.31
  -8  -4   4   24.53    1.11
  -8  -4   4   24.24    0.92
  -8  -4   4   24.57    0.99
  -8   4   4   26.14    1.00
  -8   4   4   24.73    0.92
  -8   4   4   25.67    1.08
  -7  -4   4   31.25    1.34
  -7  -4   4   28.00    1.58
  -7  -4   4   31.62    1.11
  -7  -4   4   30.64    1.24
  -7  -4   4   31.81    1.21
  -7   4   4   30.54    1.30
  -7   4   4   30.66    1.21
  -7   4   4   29.72    1.11
  -7   4   4   28.21    1.60
  -6  -4   4    1.06    0.17
  -6  -4   4    1.36    0.18
  -6  -4   4    1.76    0.12
  -6  -4   4    1.63    0.13
  -6  -4   4    1.58    0.20
  -6   4   4    1.32    0.13
  -6   4   4    1.32    0.19
  -6   4   4    1.25    0.18
  -6   4   4    1.48    0.22
  -6   4   4    1.43    0.12
  -5  -4   4    4.70    0.24
  -5  -4   4    5.36    0.37
  -5  -4   4    4.64    0.23
  -5  -4   4    4.73    0.33
  -5  -4   4    4.72    0.34
  -5   4   4    4.63    0.34
  -5   4   4    4.78    0.35
  -5   4   4    4.56    0.25
  -5   4   4    4.08    0.35
  -4  -4   4   27.96    1.21
  -4   4   4   27.34    1.21
  -4   4   4   32.57    1.52
   2  -4  -4   33.96    1.65
   2  -4  -4   31.74    1.59
   2  -4  -4   31.42    1.55
   1  -4  -4    2.86    0.24
   1  -4  -4    3.26    0.26
   1  -4  -4    2.72    0.21
   1  -4  -4    2.97    0.16
   1   4  -4    2.48    0.23
   1   4  -4    2.40    0.16
   1   4  -4    2.42    0.22
   0  -4  -4    3.26    0.27
   0  -4  -4    2.78    0.16
   0  -4  -4    3.25    0.23
   0  -4  -4    3.05    0.16
   0  -4  -4    3.29    0.25
   0  -4  -4    2.99    0.17
   0   4  -4    3.26    0.24
   0   4  -4    2.58    0.16
   0   4  -4    2.99    0.24
   0   4  -4    2.80    0.16
   0   4  -4    2.92    0.23
   0   4  -4    2.62    0.18
  -1  -4  -4   37.95    1.65
  -1  -4  -4   41.36    1.94
  -1  -4  -4   40.41    1.58
  -1  -4  -4   42.43    2.05
  -1  -4  -4   40.88    1.63
  -1  -4  -4   38.19    1.44
  -1  -4  -4   41.47    1.88
  -1   4  -4   41.15    1.88
  -1   4  -4   44.04    2.04
  -1   4  -4   38.11    1.63
  -1   4  -4   38.96    1.93
  -1   4  -4   38.89    1.44
  -1   4  -4   42.07    2.04
  -1   4  -4   37.95    1.57
  -1   4  -4   42.39    1.96
  -2  -4  -4   64.72    2.56
  -2  -4  -4   67.63    2.34
  -2  -4  -4   63.94    2.64
  -2  -4  -4   67.59    3.29
  -2  -4  -4   70.38    3.13
  -2  -4  -4   62.47    2.95
  -2  -4  -4   65.58    2.68
  -2  -4  -4   66.56    3.02
  -2  -4  -4   66.78    2.99
  -2   4  -4   69.20    3.28
  -2   4  -4   68.34    3.14
  -2   4  -4   69.55    3.02
  -2   4  -4   61.45    2.73
  -2   4  -4   62.95    2.34
  -2   4  -4   69.61    3.14
  -2   4  -4   66.41    2.65
  -2   4  -4   63.79    2.97
  -2   4  -4   66.77    2.56
  -2   4  -4   67.56    3.28
  -3  -4  -4   51.86    2.58
  -3  -4  -4   52.72    2.42
  -3  -4  -4   49.31    2.32
  -3  -4  -4   51.57    1.97
  -3  -4  -4   49.18    2.30
  -3  -4  -4   49.69    1.81
  -3  -4  -4   49.98    2.09
  -3  -4  -4   52.25    2.32
  -3   4  -4   50.87    2.57
  -3   4  -4   52.07    1.97
  -3   4  -4   52.02    2.43
  -3   4  -4   48.40    2.25
  -3   4  -4   50.93    2.12
  -3   4  -4   51.36    2.33
  -3   4  -4   51.27    2.31
  -3   4  -4   52.06    1.81
  -3   4  -4   53.10    2.44
  -4  -4  -4   74.48    3.15
  -4  -4  -4   66.87    3.47
  -4  -4  -4   65.13    3.10
  -4  -4  -4   72.92    2.45
  -4  -4  -4   69.74    2.66
  -4  -4  -4   73.94    2.83
  -4  -4  -4   64.36    3.23
  -4  -4  -4   70.94    3.12
  -4   4  -4   71.83    2.88
  -4   4  -4   65.03    3.25
  -4   4  -4   70.91    2.45
  -4   4  -4   71.27    3.31
  -4   4  -4   71.72    2.67
  -4   4  -4   72.02    3.13
  -4   4  -4   66.55    3.46
  -4   4  -4   67.09    3.12
  -5  -4  -4    0.32    0.09
  -5  -4  -4    0.20    0.04
  -5  -4  -4    0.34    0.08
  -5  -4  -4    0.17    0.10
  -5   4  -4    0.22    0.05
  -5   4  -4    0.40    0.10
  -5   4  -4    0.35    0.09
  -6  -4  -4   16.23    0.75
  -6  -4  -4   17.29    0.83
  -6  -4  -4   16.54    0.61
  -6  -4  -4   16.94    0.84
  -6   4  -4   17.80    0.87
  -6   4  -4   17.14    0.61
  -6   4  -4   17.59    0.83
  -6   4  -4   17.22    0.76
  -7  -4  -4    3.67    0.23
  -7  -4  -4    3.63    0.22
  -7   4  -4    3.31    0.22
  -7   4  -4    3.33    0.21
  -7   4  -4    3.50    0.23
  -8  -4  -4    8.57    0.40
  -8  -4  -4    8.09    0.44
  -8   4  -4    9.39    0.41
  -8   4  -4    8.50    0.45
  -8   4  -4    8.81    0.44
 -10  -5   4    8.94    0.41
 -10  -5   4    8.30    0.32
 -10   5   4    8.03    0.39
 -10   5   4    9.68    0.33
  -9  -5   4    7.23    0.28
  -9  -5   4    7.44    0.35
  -9  -5   4    7.01    0.29
  -9   5   4    6.76    0.29
  -9   5   4    7.07    0.34
  -9   5   4    7.11    0.29
  -8  -5   4    1.85    0.12
  -8  -5   4    2.04    0.15
  -8  -5   4    1.83    0.12
  -8   5   4    1.85    0.12
  -8   5   4    2.07    0.17
  -8   5   4    1.80    0.12
  -7  -5   4   54.85    2.23
  -7  -5   4   54.97    2.16
  -7  -5   4   56.33    1.98
  -7  -5   4   57.07    2.40
  -7   5   4   56.75    2.32
  -7   5   4   54.35    2.23
  -7   5   4   54.99    2.17
  -6  -5   4   40.48    1.72
  -6  -5   4   42.21    1.66
  -6   5   4   43.08    1.67
  -6   5   4   42.02    1.73
  -6   5   4   43.38    1.78
  -5  -5   4  137.62    5.33
  -5  -5   4  136.70    5.12
  -5  -5   4  131.12    6.46
  -5   5   4  126.99    6.47
   4  -5  -4   73.18    3.74
  -4  -5   4   75.39    3.06
  -4   5   4   77.36    3.07
  -4   5   4   77.01    3.74
  -3  -5   4   15.61    0.71
   3  -5  -4   17.20    0.92
  -3   5   4   16.73    0.92
   2  -5  -4   40.92    1.72
   2  -5  -4   43.37    2.14
   2   5  -4   41.69    1.72
   1  -5  -4   60.44    2.35
   1  -5  -4   58.79    2.44
   1  -5  -4   61.73    2.81
   1  -5  -4   63.33    3.01
   1  -5  -4   58.63    2.89
   1  -5  -4   61.42    2.44
   1   5  -4   56.24    2.84
   1   5  -4   61.12    2.44
   0  -5  -4    1.90    0.23
   0  -5  -4    2.02    0.13
   0  -5  -4    1.79    0.14
   0  -5  -4    1.71    0.18
   0  -5  -4    1.46    0.13
   0  -5  -4    1.61    0.21
   0   5  -4    1.76    0.14
   0   5  -4    1.90    0.13
   0   5  -4    1.85    0.21
   0   5  -4    1.83    0.21
   0   5  -4    1.90    0.15
  -1  -5  -4   14.26    0.81
  -1  -5  -4   13.83    0.59
  -1  -5  -4   13.92    0.74
  -1  -5  -4   13.51    0.61
  -1  -5  -4   13.94    0.54
  -1   5  -4   13.94    0.71
  -1   5  -4   14.44    0.58
  -1   5  -4   13.95    0.74
  -1   5  -4   13.27    0.75
  -1   5  -4   14.23    0.59
  -1   5  -4   13.45    0.78
  -1   5  -4   13.34    0.78
  -1   5  -4   13.71    0.54
  -2  -5  -4   14.53    0.67
  -2  -5  -4   13.23    0.60
  -2  -5  -4   13.49    0.55
  -2  -5  -4   13.33    0.52
  -2  -5  -4   12.37    0.70
  -2  -5  -4   13.43    0.80
  -2  -5  -4   13.74    0.56
  -2   5  -4   13.67    0.52
  -2   5  -4   13.69    0.56
  -2   5  -4   13.69    0.70
  -2   5  -4   13.77    0.56
  -2   5  -4   13.06    0.78
  -2   5  -4   12.59    0.70
  -2   5  -4   13.35    0.75
  -3  -5  -4   28.92    1.03
  -3  -5  -4   25.33    1.50
  -3  -5  -4   29.25    1.33
  -3  -5  -4   29.73    1.12
  -3  -5  -4   27.35    1.19
  -3   5  -4   29.73    1.12
  -3   5  -4   29.11    1.03
  -3   5  -4   25.74    1.49
  -3   5  -4   29.43    1.40
  -4  -5  -4   14.44    0.72
  -4  -5  -4   14.78    0.58
  -4  -5  -4   15.44    0.74
  -4  -5  -4   14.52    0.66
  -4  -5  -4   15.00    0.56
  -4   5  -4   14.70    0.67
  -4   5  -4   15.10    0.77
  -4   5  -4   14.66    0.56
  -4   5  -4   15.04    0.59
  -5  -5  -4   20.22    0.74
  -5  -5  -4   19.47    0.88
  -5  -5  -4   21.80    0.98
  -5   5  -4   21.06    1.03
  -5   5  -4   19.79    0.89
  -5   5  -4   20.18    0.74
  -6  -5  -4   28.93    1.32
  -6  -5  -4   27.92    0.99
  -6  -5  -4   26.73    1.18
  -6   5  -4   29.81    1.38
  -6   5  -4   27.59    1.20
  -6   5  -4   28.45    1.00
  -7  -5  -4   11.26    0.51
  -7  -5  -4   12.48    0.58
  -7   5  -4   11.15    0.52
  -7   5  -4   12.38    0.61
  -9  -6   4    1.19    0.09
  -8  -6   4   13.53    0.60
  -8  -6   4   13.81    0.52
  -8  -6   4   12.12    0.49
  -8   6   4   13.45    0.53
  -8   6   4   13.33    0.58
  -8   6   4   12.38    0.49
  -7  -6   4   12.25    0.48
  -7  -6   4   12.64    0.52
  -7  -6   4   12.87    0.58
  -7   6   4   12.34    0.56
  -7   6   4   12.03    0.52
  -6  -6   4   75.72    2.97
  -6  -6   4   71.29    2.86
  -6   6   4   71.87    3.04
  -6   6   4   78.06    2.97
  -6   6   4   72.88    2.87
  -5  -6   4   15.36    0.67
  -5  -6   4   16.61    0.69
  -5   6   4   15.54    0.71
  -5   6   4   16.84    0.69
  -5   6   4   15.59    0.69
  -4  -6   4   23.91    0.98
  -4   6   4   22.15    0.98
   3  -6  -4   60.18    2.44
  -3  -6   4   60.17    2.43
   3   6  -4   58.15    2.43
  -3   6   4   59.85    2.43
   2  -6  -4    1.72    0.13
   2   6  -4    1.35    0.14
   1  -6  -4   28.89    1.14
   1  -6  -4   25.24    1.10
   1   6  -4   27.74    1.14
   0  -6  -4   38.44    1.54
   0  -6  -4   39.51    1.59
   0   6  -4   38.27    1.54
   0   6  -4   39.77    1.59
   0   6  -4   37.88    1.87
  -1  -6  -4    4.44    0.20
  -1  -6  -4    3.96    0.21
  -1  -6  -4    4.03    0.23
  -1   6  -4    4.22    0.27
  -1   6  -4    4.12    0.20
  -1   6  -4    4.05    0.21
  -1   6  -4    4.05    0.23
  -2  -6  -4   22.60    1.02
  -2  -6  -4   21.27    0.80
  -2  -6  -4   21.24    0.86
  -2   6  -4   20.06    0.86
  -2   6  -4   21.72    1.06
  -2   6  -4   21.74    0.80
  -2   6  -4   21.97    0.86
  -2   6  -4   20.21    0.97
  -3  -6  -4   11.46    0.48
  -3  -6  -4   11.58    0.59
  -3  -6  -4   11.61    0.45
  -3   6  -4   11.49    0.48
  -3   6  -4   11.80    0.46
  -3   6  -4   11.62    0.61
  -4  -6  -4    2.54    0.19
  -4  -6  -4    2.54    0.13
  -4   6  -4    2.68    0.14
  -4   6  -4    2.70    0.21
  -4   6  -4    2.67    0.12
  -5  -6  -4    6.47    0.35
  -5  -6  -4    6.21    0.25
  -5   6  -4    6.27    0.25
  -5   6  -4    6.43    0.36
  -6  -6  -4   21.30    0.90
  -6   6  -4   16.28    0.93
  -6   6  -4   20.02    0.68
  -7  -7   4   52.21    2.28
  -7   7   4   55.23    2.07
  -6  -7   4    5.14    0.24
  -6  -7   4    5.00    0.26
  -6   7   4    5.10    0.28
  -6   7   4    4.98    0.24
  -5  -7   4    2.86    0.18
  -5  -7   4    2.99    0.15
  -5   7   4    2.77    0.18
  -5   7   4    3.08    0.17
  -4  -7   4   35.89    1.42
   4  -7  -4   33.47    1.43
   4   7  -4   32.99    1.43
  -4   7   4   35.89    1.42
   3  -7  -4   67.88    2.79
  -3  -7   4   69.42    2.79
   3   7  -4   68.46    2.79
  -3   7   4   70.13    2.80
  -2  -7   4    0.51    0.08
   2  -7  -4    0.54    0.09
   2   7  -4    0.49    0.09
   1  -7  -4   15.30    0.67
   1  -7  -4   16.02    0.68
   1   7  -4   16.50    0.68
   0  -7  -4   46.26    1.82
   0  -7  -4   45.63    1.87
   0   7  -4   47.14    1.88
   0   7  -4   45.32    2.21
   0   7  -4   47.94    1.82
  -1  -7  -4   15.95    0.72
  -1  -7  -4   14.40    0.56
  -1  -7  -4   15.64    0.61
  -1   7  -4   14.22    0.74
  -1   7  -4   13.38    0.68
  -1   7  -4   13.89    0.60
  -1   7  -4   15.60    0.61
  -2  -7  -4    3.02    0.17
  -2  -7  -4    3.08    0.17
  -2  -7  -4    3.08    0.23
  -2   7  -4    2.96    0.17
  -2   7  -4    3.02    0.20
  -2   7  -4    3.20    0.16
  -3  -7  -4    4.34    0.20
  -3  -7  -4    4.81    0.29
  -3  -7  -4    4.28    0.20
  -3   7  -4    5.01    0.28
  -3   7  -4    4.86    0.21
  -3   7  -4    4.66    0.20
  -4  -7  -4   24.71    0.87
  -4  -7  -4   22.33    1.12
  -4   7  -4   24.76    0.87
  -4   7  -4   25.21    1.18
  -5  -7  -4    2.69    0.11
  -5   7  -4    2.84    0.12
  -5   7  -4    2.65    0.17
   4  -8  -4    4.28    0.20
  -4  -8   4    4.12    0.21
  -4  -8   4    3.87    0.18
  -4   8   4    4.19    0.18
   4   8  -4    4.04    0.20
  -3  -8   4   19.89    0.82
   3  -8  -4   19.62    0.82
  -3   8   4   20.52    0.83
   3   8  -4   19.83    0.83
  -2  -8   4    3.98    0.20
   2  -8  -4    4.01    0.19
   2   8  -4    3.86    0.19
  -2   8   4    4.18    0.21
   1  -8  -4    1.75    0.12
   1  -8  -4    1.93    0.14
  -1  -8   4    1.64    0.13
   1  -8  -4    1.69    0.09
   1   8  -4    1.67    0.10
   1   8  -4    1.76    0.14
   0  -8  -4   59.52    2.35
   0  -8  -4   62.17    2.73
  -1  -8  -4    6.29    0.32
  -1  -8  -4    5.91    0.26
  -1   8  -4    6.51    0.27
  -2   8  -4   19.68    0.76
 -12   0   5    8.57    0.31
 -12   0   5    8.54    0.43
 -11   0   5   23.32    1.09
 -11   0   5   23.08    0.84
 -10   0   5   97.87    3.41
 -10   0   5   97.25    3.72
 -10   0   5   96.06    4.33
  -9   0   5    0.37    0.07
  -9   0   5    0.17    0.12
  -9   0   5    0.25    0.08
  -9   0   5    0.28    0.07
  -8   0   5  108.28    4.00
  -8   0   5  102.78    4.70
  -8   0   5  101.54    4.90
  -8   0   5  102.74    4.16
  -8   0   5  105.82    4.63
  -8   0   5  105.46    5.06
  -8   0   5  101.70    3.66
  -7   0   5    6.62    0.40
  -7   0   5    6.03    0.38
  -7   0   5    5.70    0.37
  -7   0   5    6.22    0.28
  -7   0   5    5.66    0.25
  -7   0   5    5.55    0.28
  -6   0   5    6.62    0.39
  -6   0   5    5.63    0.29
  -6   0   5    6.28    0.38
  -6   0   5    6.32    0.37
  -5   0   5    3.69    0.26
  -5   0   5    3.77    0.26
  -5   0   5    3.85    0.25
  -4   0   5   42.26    2.07
   4   0  -5   43.53    2.01
  -4   0   5   45.13    2.13
  -4   0   5   42.31    2.07
   4   0  -5   44.19    2.14
  -4   0   5   45.66    2.09
  -4   0   5   43.59    2.01
   4   0  -5   42.85    2.09
   4   0  -5   44.35    2.09
   3   0  -5  102.17    4.63
   3   0  -5  107.35    4.57
  -3   0   5  100.50    4.76
  -3   0   5   98.86    4.57
   3   0  -5  100.38    4.61
   3   0  -5  104.31    4.83
  -3   0   5   98.45    4.97
  -3   0   5  102.18    4.61
  -3   0   5  101.50    4.61
   3   0  -5  104.68    5.16
  -2   0   5   10.04    0.54
   2   0  -5   10.37    0.58
   2   0  -5   10.98    0.60
   2   0  -5   11.93    0.56
   2   0  -5   11.38    0.55
  -2   0   5   10.47    0.59
  -2   0   5   11.32    0.59
   2   0  -5   11.30    0.58
  -1   0   5    5.61    0.33
  -1   0   5    5.53    0.33
   1   0  -5    5.63    0.30
   1   0  -5    5.22    0.33
   1   0  -5    5.63    0.32
   1   0  -5    5.60    0.29
   1   0  -5    4.76    0.32
   0   0  -5    0.94    0.13
   0   0  -5    0.82    0.09
   0   0  -5    0.89    0.11
   0   0  -5    0.90    0.08
   0   0  -5    0.81    0.11
   0   0  -5    0.86    0.08
   0   0   5    0.75    0.11
   0   0  -5    0.93    0.09
   0   0  -5    0.69    0.08
  -1   0  -5    4.88    0.26
  -1   0  -5    4.92    0.29
   1   0   5    4.16    0.28
  -1   0  -5    5.14    0.27
  -1   0  -5    4.89    0.27
  -1   0  -5    5.55    0.26
  -1   0  -5    5.38    0.33
  -1   0  -5    5.31    0.30
  -2   0  -5    2.08    0.19
  -2   0  -5    1.92    0.19
  -2   0  -5    1.93    0.15
  -3   0  -5    6.81    0.41
  -3   0  -5    6.35    0.39
  -3   0  -5    6.83    0.42
  -4   0  -5   12.07    0.67
  -4   0  -5   11.48    0.51
  -4   0  -5   11.70    0.57
  -4   0  -5   12.04    0.53
  -4   0  -5   11.31    0.54
  -4   0  -5   11.42    0.57
  -4   0  -5   12.17    0.66
  -4   0  -5   11.74    0.56
  -4   0  -5   10.86    0.57
  -4   0  -5   12.33    0.61
  -5   0  -5    5.50    0.30
  -5   0  -5    5.20    0.28
  -5   0  -5    5.36    0.32
  -5   0  -5    5.50    0.31
  -5   0  -5    5.81    0.34
  -5   0  -5    5.82    0.30
  -5   0  -5    5.84    0.32
  -5   0  -5    6.04    0.32
  -6   0  -5   15.54    0.79
  -6   0  -5   15.65    0.67
  -6   0  -5   15.61    0.71
  -6   0  -5   15.82    0.75
  -6   0  -5   15.32    0.75
  -6   0  -5   15.29    0.73
  -6   0  -5   15.58    0.75
  -6   0  -5   14.73    0.69
  -7   0  -5    5.80    0.32
  -7   0  -5    5.99    0.31
  -7   0  -5    5.88    0.33
  -7   0  -5    5.66    0.30
  -7   0  -5    5.30    0.31
  -7   0  -5    5.97    0.34
  -7   0  -5    5.40    0.29
  -7   0  -5    5.44    0.33
  -8   0  -5   14.61    0.70
  -8   0  -5   14.54    0.69
  -8   0  -5   14.41    0.65
  -8   0  -5   13.31    0.62
  -8   0  -5   14.50    0.62
  -9   0  -5    1.04    0.10
  -9   0  -5    1.15    0.10
 -12  -1   5    0.27    0.03
 -12  -1   5    0.36    0.06
 -12   1   5    0.20    0.06
 -12   1   5    0.34    0.03
 -11  -1   5    4.70    0.29
 -11  -1   5    4.84    0.21
 -11   1   5    5.02    0.21
 -11   1   5    5.02    0.29
 -10  -1   5   10.94    0.55
 -10  -1   5   11.65    0.60
 -10  -1   5   11.23    0.48
 -10  -1   5   11.85    0.46
 -10   1   5   12.46    0.46
 -10   1   5   12.27    0.48
 -10   1   5   12.22    0.61
  -9  -1   5   71.49    2.55
  -9  -1   5   65.86    2.33
  -9  -1   5   61.14    3.26
  -9  -1   5   63.24    2.81
  -9  -1   5   68.53    2.97
  -9   1   5   67.35    2.55
  -9   1   5   66.17    2.34
  -9   1   5   66.12    2.96
  -9   1   5   62.43    2.72
  -8  -1   5  154.60    7.50
  -8  -1   5  153.87    5.96
  -8  -1   5  162.68    5.44
  -8  -1   5  158.97    6.30
  -8  -1   5  153.62    7.27
  -8  -1   5  152.77    6.56
  -8   1   5  154.52    7.27
  -8   1   5  161.71    6.89
  -8   1   5  148.90    7.50
  -8   1   5  153.94    6.98
  -8   1   5  149.21    7.49
  -8   1   5  159.96    5.96
  -8   1   5  154.48    5.44
  -8   1   5  157.50    6.26
  -7  -1   5   15.06    0.63
  -7  -1   5   15.01    0.57
  -7  -1   5   15.73    0.81
  -7  -1   5   15.84    0.85
  -7  -1   5   14.71    0.65
  -7  -1   5   13.38    0.68
  -7  -1   5   15.38    0.78
  -7   1   5   15.40    0.65
  -7   1   5   16.09    0.79
  -7   1   5   14.81    0.57
  -7   1   5   15.91    0.84
  -7   1   5   15.17    0.63
  -7   1   5   16.05    0.81
  -6  -1   5   45.76    2.11
  -6  -1   5   47.04    2.20
  -6  -1   5   46.89    2.25
  -6  -1   5   43.29    1.84
  -6   1   5   48.26    2.12
  -6   1   5   40.95    1.84
  -6   1   5   46.33    2.24
  -6   1   5   45.82    2.19
  -5  -1   5  125.63    5.53
  -5  -1   5  124.51    6.09
  -5  -1   5  128.41    5.77
  -5   1   5  122.54    5.93
  -5   1   5  127.49    5.53
   5   1  -5  113.12    5.95
  -5   1   5  121.51    5.76
  -4  -1   5   31.58    1.50
  -4  -1   5   31.36    1.45
   4  -1  -5   28.13    1.52
  -4  -1   5   30.81    1.53
   4  -1  -5   31.14    1.50
  -4  -1   5   32.65    1.53
   4  -1  -5   30.79    1.45
   4   1  -5   29.71    1.53
   4   1  -5   30.64    1.51
  -4   1   5   32.41    1.45
   4   1  -5   30.64    1.45
  -4   1   5   31.80    1.50
  -4   1   5   29.67    1.51
   4   1  -5   30.85    1.54
   3  -1  -5  125.30    5.60
  -3  -1   5  124.52    5.79
  -3  -1   5  121.28    5.60
   3  -1  -5  133.08    5.71
  -3  -1   5  122.75    5.61
   3  -1  -5  123.33    6.18
   3  -1  -5  129.54    6.02
   3  -1  -5  120.22    5.61
  -3  -1   5  117.89    5.55
   3   1  -5  122.82    5.60
   3   1  -5  124.05    5.62
   3   1  -5  122.80    6.20
  -3   1   5  125.80    5.61
  -3   1   5  125.41    5.56
  -3   1   5  118.28    5.59
  -3   1   5  123.16    5.79
   3   1  -5  128.66    5.89
   3   1  -5  128.75    5.62
   2  -1  -5  148.54    6.57
   2  -1  -5  143.04    6.41
   2  -1  -5  137.54    6.40
   2  -1  -5  152.56    6.93
  -2  -1   5  139.69    6.40
  -2  -1   5  141.61    6.40
   2  -1  -5  146.79    7.08
   2   1  -5  143.52    6.59
  -2   1   5  135.38    6.40
  -2   1   5  144.90    6.40
   2   1  -5  136.80    6.39
   2   1  -5  139.12    6.41
   2   1  -5  141.26    7.19
   2   1  -5  150.97    6.93
  -1  -1   5   54.26    2.61
   1  -1  -5   62.66    2.61
  -1  -1   5   54.82    2.61
   1  -1  -5   59.85    2.74
   1  -1  -5   55.53    2.61
   1   1  -5   56.95    2.68
  -1   1   5   58.12    2.61
   1   1  -5   53.60    2.60
   1   1  -5   58.20    2.57
   1   1  -5   57.89    2.79
  -1   1   5   54.29    2.61
   0  -1  -5  124.06    5.81
   0  -1  -5  138.45    6.58
   0  -1  -5  126.02    5.81
   0  -1  -5  133.22    6.26
   0  -1  -5  131.67    6.45
   0  -1  -5  133.22    5.99
   0   1  -5  132.50    6.23
   0   1  -5  135.75    6.53
   0   1  -5  133.29    6.61
   0   1  -5  137.36    5.99
   0   1  -5  116.27    5.81
   0   1  -5  122.39    5.80
  -1  -1  -5  167.84    7.34
  -1  -1  -5  148.09    7.26
  -1  -1  -5  173.64    8.26
  -1  -1  -5  169.45    7.62
  -1  -1  -5  148.62    7.56
  -1  -1  -5  160.86    7.99
  -1   1  -5  161.81    7.64
  -1   1  -5  165.47    8.14
  -1   1  -5  142.94    7.27
  -1   1  -5  172.19    7.31
  -1   1  -5  174.45    8.03
  -1   1  -5  147.12    7.55
  -2  -1  -5  241.78   11.96
  -2  -1  -5  236.46   11.78
  -2   1  -5  229.95   10.59
  -2   1  -5  246.99   11.87
  -2   1  -5  236.95   11.81
  -3  -1  -5    9.96    0.57
  -3  -1  -5    9.24    0.46
  -3  -1  -5    9.18    0.50
  -3  -1  -5    9.50    0.55
  -3  -1  -5    9.10    0.47
  -3   1  -5    9.73    0.50
  -3   1  -5   10.18    0.55
  -3   1  -5    9.67    0.44
  -3   1  -5    9.48    0.47
  -3   1  -5   10.32    0.57
  -3   1  -5    8.95    0.47
  -4  -1  -5   10.66    0.63
  -4  -1  -5   10.50    0.48
  -4  -1  -5    9.98    0.52
  -4  -1  -5   10.73    0.55
  -4  -1  -5   11.16    0.52
  -4  -1  -5   10.66    0.53
  -4  -1  -5   10.34    0.61
  -4  -1  -5   10.69    0.48
  -4   1  -5   10.45    0.52
  -4   1  -5   10.39    0.60
  -4   1  -5   10.31    0.49
  -4   1  -5   11.52    0.49
  -4   1  -5    9.07    0.51
  -4   1  -5   10.40    0.51
  -4   1  -5   10.81    0.62
  -4   1  -5   10.51    0.55
  -5  -1  -5    5.90    0.32
  -5  -1  -5    5.35    0.28
  -5  -1  -5    5.23    0.37
  -5  -1  -5    5.59    0.32
  -5  -1  -5    5.97    0.32
  -5  -1  -5    5.00    0.29
  -5  -1  -5    5.53    0.34
  -5  -1  -5    5.88    0.29
  -5   1  -5    5.99    0.31
  -5   1  -5    6.04    0.32
  -5   1  -5    5.43    0.31
  -5   1  -5    5.84    0.29
  -5   1  -5    5.87    0.34
  -5   1  -5    5.32    0.31
  -5   1  -5    5.40    0.39
  -6  -1  -5   52.43    2.35
  -6  -1  -5   53.81    2.44
  -6  -1  -5   56.49    2.71
  -6  -1  -5   58.40    2.32
  -6  -1  -5   55.73    2.57
  -6  -1  -5   57.47    2.52
  -6  -1  -5   57.72    2.56
  -6   1  -5   59.92    2.45
  -6   1  -5   59.21    2.37
  -6   1  -5   55.28    2.51
  -6   1  -5   58.90    2.57
  -6   1  -5   55.76    2.57
  -6   1  -5   58.74    2.72
  -7  -1  -5   20.09    0.91
  -7  -1  -5   19.50    0.94
  -7  -1  -5   20.64    0.97
  -7  -1  -5   21.25    0.97
  -7  -1  -5   20.91    0.88
  -7   1  -5   19.62    1.02
  -7   1  -5   20.32    0.90
  -7   1  -5   20.94    0.92
  -7   1  -5   19.75    0.96
  -7   1  -5   20.74    0.97
  -8  -1  -5   25.10    1.03
  -8  -1  -5   24.56    1.13
  -8  -1  -5   23.63    1.12
  -8  -1  -5   23.41    1.06
  -8   1  -5   23.91    1.07
  -8   1  -5   24.88    1.13
  -8   1  -5   24.04    1.04
  -9  -1  -5   15.08    0.69
  -9  -1  -5   13.97    0.65
  -9   1  -5   14.73    0.69
 -12  -2   5    8.24    0.30
 -12   2   5    8.31    0.30
 -11  -2   5   62.48    2.62
 -11  -2   5   57.05    2.49
 -11  -2   5   57.30    2.06
 -11   2   5   58.68    2.62
 -11   2   5   56.56    2.40
 -10  -2   5    4.79    0.20
 -10  -2   5    4.40    0.20
 -10  -2   5    4.51    0.27
 -10  -2   5    4.18    0.25
 -10   2   5    3.86    0.20
 -10   2   5    4.24    0.24
 -10   2   5    4.18    0.27
 -10   2   5    4.06    0.19
  -9  -2   5   45.60    1.80
  -9  -2   5   47.70    1.65
  -9  -2   5   46.03    1.99
  -9  -2   5   47.30    2.10
  -9   2   5   45.61    2.10
  -9   2   5   45.08    1.80
  -9   2   5   45.77    1.65
  -9   2   5   46.19    1.94
  -8  -2   5   12.04    0.57
  -8  -2   5   12.30    0.52
  -8  -2   5   11.98    0.72
  -8  -2   5   11.20    0.65
  -8  -2   5   12.33    0.47
  -8  -2   5   12.32    0.52
  -8   2   5   12.52    0.48
  -8   2   5   12.62    0.52
  -8   2   5   12.15    0.72
  -8   2   5   11.88    0.61
  -8   2   5   13.03    0.52
  -8   2   5   11.54    0.66
  -7  -2   5   13.73    0.58
  -7  -2   5   14.23    0.60
  -7  -2   5   14.45    0.80
  -7  -2   5   13.85    0.53
  -7  -2   5   13.54    0.64
  -7  -2   5   13.74    0.73
  -7  -2   5   14.00    0.76
  -7   2   5   12.56    0.53
  -7   2   5   13.46    0.58
  -7   2   5   14.44    0.75
  -7   2   5   14.87    0.81
  -7   2   5   13.80    0.67
  -7   2   5   14.83    0.60
  -7   2   5   14.24    0.75
  -6  -2   5   12.85    0.55
  -6  -2   5   13.99    0.72
  -6  -2   5   13.34    0.70
  -6  -2   5   12.05    0.53
  -6  -2   5   14.09    0.68
  -6   2   5   11.17    0.53
  -6   2   5   12.87    0.68
  -6   2   5   13.78    0.70
  -6   2   5   11.42    0.61
  -6   2   5   12.64    0.55
  -5  -2   5    8.92    0.51
  -5  -2   5    8.83    0.50
  -5  -2   5    9.09    0.48
  -5   2   5    8.19    0.49
  -5   2   5    8.44    0.49
  -4  -2   5   86.33    4.10
  -4  -2   5   83.02    4.00
  -4  -2   5   87.03    3.83
  -4   2   5   84.50    3.99
  -4   2   5   83.19    3.84
   3  -2  -5    0.83    0.11
  -3  -2   5    0.75    0.17
   3  -2  -5    0.71    0.16
   3  -2  -5    0.95    0.15
   3  -2  -5    0.84    0.12
   3   2  -5    1.12    0.14
   3   2  -5    1.05    0.18
  -3   2   5    0.66    0.14
  -2  -2   5   54.00    2.76
   2  -2  -5   54.02    2.74
   2  -2  -5   63.69    2.80
   2  -2  -5   61.54    2.70
   2  -2  -5   60.72    2.91
   2   2  -5   62.27    2.69
   2   2  -5   54.79    2.74
   2   2  -5   60.64    2.91
   2   2  -5   60.96    2.81
   1  -2  -5  144.83    6.97
   1  -2  -5  147.52    7.30
   1  -2  -5  144.13    7.32
   1  -2  -5  143.76    6.62
   1   2  -5  135.33    7.15
   1   2  -5  147.45    7.19
   1   2  -5  145.62    6.73
   1   2  -5  147.61    7.06
   0  -2  -5   75.48    3.67
   0  -2  -5   75.79    3.65
   0  -2  -5   73.98    3.65
   0  -2  -5   73.61    3.41
   0   2  -5   73.53    3.40
   0   2  -5   78.45    3.64
   0   2  -5   74.23    3.55
   0   2  -5   74.17    3.72
  -1  -2  -5  744.62   36.19
  -1  -2  -5  749.35   36.45
  -2  -2  -5   43.74    2.17
  -2  -2  -5   41.82    1.95
  -2  -2  -5   43.77    2.19
  -2  -2  -5   43.23    2.03
  -2   2  -5   43.13    2.04
  -2   2  -5   42.95    2.17
  -2   2  -5   46.09    2.18
  -2   2  -5   43.04    1.95
  -3  -2  -5   73.19    3.17
  -3  -2  -5   70.93    2.91
  -3  -2  -5   74.87    3.59
  -3  -2  -5   69.19    2.52
  -3  -2  -5   66.88    3.23
  -3  -2  -5   73.92    3.55
  -3  -2  -5   71.72    3.22
  -3  -2  -5   73.81    3.41
  -3   2  -5   77.33    3.55
  -3   2  -5   74.61    3.23
  -3   2  -5   70.14    3.15
  -3   2  -5   69.30    2.52
  -3   2  -5   72.44    3.07
  -3   2  -5   71.08    3.55
  -3   2  -5   72.91    3.41
  -3   2  -5   73.96    2.97
  -4  -2  -5  128.69    5.71
  -4  -2  -5  117.14    5.42
  -4  -2  -5  115.54    4.26
  -4  -2  -5  127.03    5.30
  -4  -2  -5  123.64    4.88
  -4  -2  -5  111.29    5.90
  -4  -2  -5  122.27    5.38
  -4   2  -5  124.39    5.71
  -4   2  -5  126.26    4.98
  -4   2  -5  116.61    4.27
  -4   2  -5  115.93    5.28
  -4   2  -5  124.24    5.15
  -4   2  -5  126.75    5.40
  -4   2  -5  123.12    5.90
  -5  -2  -5   24.08    1.09
  -5  -2  -5   23.12    1.09
  -5  -2  -5   22.49    1.14
  -5  -2  -5   23.46    1.07
  -5  -2  -5   23.63    0.99
  -5  -2  -5   21.68    1.24
  -5   2  -5   24.10    1.01
  -5   2  -5   23.54    1.03
  -5   2  -5   21.35    1.05
  -5   2  -5   23.75    1.09
  -5   2  -5   23.20    1.15
  -5   2  -5   22.33    1.24
  -6  -2  -5   13.69    0.66
  -6  -2  -5   13.77    0.68
  -6  -2  -5   13.23    0.68
  -6  -2  -5   13.83    0.62
  -6   2  -5   14.10    0.71
  -6   2  -5   13.86    0.68
  -6   2  -5   14.21    0.63
  -6   2  -5   11.59    0.78
  -6   2  -5   13.91    0.65
  -7  -2  -5   25.43    1.05
  -7  -2  -5   21.86    1.08
  -7  -2  -5   24.55    1.16
  -7  -2  -5   25.23    1.16
  -7   2  -5   24.61    1.10
  -7   2  -5   25.48    1.16
  -7   2  -5   25.11    1.06
  -7   2  -5   24.26    1.21
  -8  -2  -5   22.73    0.94
  -8  -2  -5   23.99    1.05
  -8   2  -5   22.91    1.04
  -8   2  -5   19.56    1.08
  -8   2  -5   22.28    0.96
  -9  -2  -5    0.94    0.10
  -9   2  -5    1.26    0.09
  -9   2  -5    1.36    0.12
 -11  -3   5   15.00    0.52
 -11  -3   5   14.33    0.64
 -11   3   5   15.16    0.53
 -11   3   5   12.98    0.62
 -10  -3   5   15.30    0.59
 -10  -3   5   15.32    0.68
 -10  -3   5   15.01    0.55
 -10  -3   5   14.23    0.71
 -10   3   5   15.03    0.56
 -10   3   5   13.07    0.70
 -10   3   5   15.34    0.66
 -10   3   5   15.05    0.59
  -9  -3   5   27.25    0.96
  -9  -3   5   26.17    1.04
  -9  -3   5   25.94    1.22
  -9  -3   5   25.98    1.16
  -9   3   5   24.44    1.21
  -9   3   5   26.66    1.05
  -9   3   5   27.29    1.14
  -9   3   5   26.25    0.96
  -8  -3   5   76.82    2.92
  -8  -3   5   78.76    3.02
  -8  -3   5   72.84    2.67
  -8  -3   5   75.17    3.22
  -8   3   5   73.45    3.02
  -8   3   5   78.86    2.93
  -8   3   5   70.91    3.74
  -8   3   5   76.37    2.68
  -7  -3   5    0.70    0.08
  -7  -3   5    0.78    0.09
  -7  -3   5    0.74    0.09
  -7  -3   5    0.68    0.14
  -7  -3   5    0.72    0.12
  -7  -3   5    0.53    0.12
  -7  -3   5    0.76    0.10
  -7   3   5    0.66    0.13
  -7   3   5    0.73    0.14
  -7   3   5    0.83    0.10
  -7   3   5    0.69    0.14
  -7   3   5    0.72    0.09
  -6  -3   5    5.48    0.36
  -6  -3   5    5.83    0.38
  -6  -3   5    6.08    0.40
  -6  -3   5    5.22    0.26
  -6  -3   5    5.47    0.27
  -6   3   5    5.37    0.37
  -6   3   5    5.05    0.27
  -6   3   5    5.50    0.38
  -6   3   5    5.61    0.28
  -5  -3   5   65.61    2.71
  -5  -3   5   66.59    3.22
  -5  -3   5   72.58    3.31
  -5  -3   5   68.82    3.09
  -5   3   5   62.96    2.72
   3  -3  -5  105.77    5.06
   3  -3  -5  107.92    4.87
   3   3  -5  107.24    4.86
   3   3  -5  110.26    5.07
   2  -3  -5   49.86    2.38
   2  -3  -5   50.43    2.46
   2   3  -5   53.13    2.48
   2   3  -5   53.16    2.37
   1  -3  -5    8.58    0.49
   1  -3  -5    8.83    0.49
   1  -3  -5   10.63    0.54
   1   3  -5    9.11    0.51
   1   3  -5    8.75    0.53
   1   3  -5    8.95    0.48
   1   3  -5    8.77    0.52
   0  -3  -5    7.17    0.44
   0  -3  -5    7.80    0.41
   0  -3  -5    6.92    0.40
   0   3  -5    6.86    0.43
   0   3  -5    6.98    0.39
   0   3  -5    7.23    0.43
   0   3  -5    6.98    0.41
  -1  -3  -5   11.54    0.55
  -1  -3  -5   11.09    0.56
  -1  -3  -5   10.19    0.44
  -1  -3  -5   10.64    0.41
  -1  -3  -5   10.29    0.47
  -1  -3  -5   10.91    0.44
  -1  -3  -5   11.44    0.63
  -1   3  -5    9.81    0.55
  -1   3  -5   10.37    0.40
  -1   3  -5    9.63    0.44
  -1   3  -5   11.25    0.57
  -1   3  -5   11.66    0.63
  -1   3  -5   11.40    0.55
  -1   3  -5   11.21    0.61
  -1   3  -5   10.37    0.53
  -1   3  -5   10.21    0.44
  -2  -3  -5   41.88    1.50
  -2  -3  -5   41.64    1.73
  -2  -3  -5   41.31    1.88
  -2  -3  -5   43.81    2.14
  -2  -3  -5   39.76    1.90
  -2  -3  -5   42.18    1.99
  -2  -3  -5   38.76    1.91
  -2   3  -5   43.62    2.12
  -2   3  -5   42.62    1.76
  -2   3  -5   40.89    1.86
  -2   3  -5   41.29    2.01
  -2   3  -5   41.49    1.63
  -2   3  -5   43.06    1.50
  -2   3  -5   44.40    1.92
  -2   3  -5   42.42    2.00
  -2   3  -5   42.66    1.91
  -2   3  -5   45.99    2.14
  -3  -3  -5   41.02    1.69
  -3  -3  -5   41.04    1.87
  -3  -3  -5   40.99    1.83
  -3  -3  -5   40.57    1.91
  -3  -3  -5   39.44    1.57
  -3  -3  -5   41.11    1.87
  -3  -3  -5   42.19    2.10
  -3  -3  -5   42.91    1.84
  -3  -3  -5   40.90    1.45
  -3   3  -5   38.40    2.07
  -3   3  -5   41.59    1.85
  -3   3  -5   42.42    2.09
  -3   3  -5   41.25    1.97
  -3   3  -5   42.21    1.72
  -3   3  -5   42.05    1.87
  -3   3  -5   39.97    1.82
  -3   3  -5   39.99    1.93
  -3   3  -5   41.74    1.45
  -3   3  -5   41.28    1.58
  -4  -3  -5    4.73    0.30
  -4  -3  -5    4.41    0.36
  -4  -3  -5    4.75    0.27
  -4  -3  -5    5.16    0.29
  -4  -3  -5    5.25    0.29
  -4  -3  -5    4.64    0.19
  -4   3  -5    4.29    0.26
  -4   3  -5    4.10    0.37
  -4   3  -5    4.60    0.27
  -4   3  -5    4.60    0.19
  -4   3  -5    4.79    0.29
  -4   3  -5    4.70    0.30
  -5  -3  -5  159.20    5.88
  -5  -3  -5  175.29    6.76
  -5  -3  -5  151.10    8.17
  -5  -3  -5  170.84    7.51
  -5  -3  -5  173.60    7.45
  -5  -3  -5  174.49    7.33
  -5   3  -5  177.74    7.48
  -5   3  -5  165.36    5.92
  -5   3  -5  176.36    6.89
  -5   3  -5  178.97    7.91
  -5   3  -5  152.21    8.15
  -6  -3  -5   25.87    1.21
  -6  -3  -5   24.85    1.21
  -6  -3  -5   25.24    1.10
  -6   3  -5   26.87    1.28
  -6   3  -5   25.73    1.21
  -6   3  -5   26.35    1.12
  -7  -3  -5   70.81    3.21
  -7  -3  -5   71.20    2.91
  -7  -3  -5   73.47    3.24
  -7   3  -5   72.61    3.22
  -7   3  -5   73.78    3.41
  -7   3  -5   69.64    2.97
  -8  -3  -5   10.45    0.45
  -8  -3  -5   10.61    0.50
  -8   3  -5    9.99    0.46
  -8   3  -5   10.44    0.50
  -8   3  -5    8.51    0.51
 -11   4   5    3.04    0.13
 -11   4   5    3.11    0.16
 -10  -4   5   12.18    0.46
 -10  -4   5   12.62    0.56
 -10   4   5   12.63    0.47
 -10   4   5   12.13    0.55
 -10   4   5   11.87    0.48
  -9  -4   5    7.43    0.32
  -9  -4   5    7.86    0.31
  -9  -4   5    7.57    0.38
  -9   4   5    7.86    0.38
  -9   4   5    7.69    0.34
  -9   4   5    7.14    0.31
  -8  -4   5   27.51    1.17
  -8  -4   5   25.27    0.97
  -8  -4   5   25.60    1.06
  -8  -4   5   27.37    1.05
  -8   4   5   26.02    1.14
  -8   4   5   25.54    1.07
  -8   4   5   27.38    1.06
  -8   4   5   26.44    0.97
  -7  -4   5    9.54    0.42
  -7  -4   5    9.02    0.41
  -7  -4   5    9.83    0.47
  -7   4   5    9.88    0.43
  -7   4   5    8.98    0.43
  -6  -4   5   15.89    0.65
  -6  -4   5   15.53    0.67
  -6  -4   5   15.57    0.88
  -6   4   5   15.34    0.68
  -6   4   5   16.11    0.90
  -6   4   5   14.77    0.66
  -5  -4   5   30.04    1.22
  -5  -4   5   29.41    1.53
  -5   4   5   29.80    1.55
  -5   4   5   28.50    1.23
  -4  -4   5   30.00    1.25
   3  -4  -5   43.30    1.87
   3  -4  -5   50.19    2.31
   3   4  -5   43.92    1.86
   2  -4  -5   85.06    3.52
   2  -4  -5   89.88    4.00
   2  -4  -5   88.51    4.15
   2  -4  -5   91.97    4.30
   2   4  -5   92.93    3.99
   2   4  -5   80.22    3.52
   2   4  -5   85.10    4.15
   1  -4  -5    6.41    0.32
   1  -4  -5    7.91    0.46
   1  -4  -5    8.38    0.46
   1  -4  -5    7.66    0.35
   1  -4  -5    8.51    0.50
   1  -4  -5    7.18    0.35
   1   4  -5    7.91    0.35
   1   4  -5    7.63    0.47
   1   4  -5    8.08    0.47
   1   4  -5    7.21    0.34
   1   4  -5    8.27    0.46
   0  -4  -5   20.65    1.04
   0  -4  -5   20.49    0.88
   0  -4  -5   20.24    0.84
   0  -4  -5   19.95    0.77
   0  -4  -5   21.55    1.03
   0  -4  -5   21.12    1.12
   0  -4  -5   21.03    0.86
   0   4  -5   20.50    0.83
   0   4  -5   20.65    0.86
   0   4  -5   21.72    1.10
   0   4  -5   21.08    1.11
   0   4  -5   20.83    1.06
   0   4  -5   19.42    1.01
   0   4  -5   21.78    1.02
   0   4  -5   20.06    0.76
  -1  -4  -5    8.36    0.41
  -1  -4  -5    9.05    0.56
  -1  -4  -5    8.49    0.37
  -1  -4  -5    8.70    0.38
  -1  -4  -5    9.08    0.49
  -1  -4  -5    8.89    0.35
  -1  -4  -5    8.71    0.49
  -1   4  -5    8.93    0.49
  -1   4  -5    9.09    0.54
  -1   4  -5    8.89    0.35
  -1   4  -5    9.12    0.55
  -1   4  -5    8.81    0.38
  -1   4  -5    8.87    0.50
  -1   4  -5    8.74    0.38
  -1   4  -5    8.48    0.47
  -2  -4  -5    5.92    0.30
  -2  -4  -5    6.70    0.27
  -2  -4  -5    6.57    0.34
  -2  -4  -5    5.81    0.42
  -2  -4  -5    5.95    0.33
  -2  -4  -5    6.07    0.35
  -2  -4  -5    6.61    0.36
  -2  -4  -5    6.39    0.26
  -2   4  -5    6.13    0.36
  -2   4  -5    6.09    0.27
  -2   4  -5    5.88    0.25
  -2   4  -5    5.76    0.31
  -2   4  -5    6.19    0.36
  -2   4  -5    5.97    0.40
  -2   4  -5    5.85    0.32
  -2   4  -5    5.92    0.42
  -2   4  -5    5.90    0.36
  -3  -4  -5   17.04    1.01
  -3  -4  -5   18.52    0.86
  -3  -4  -5   17.72    0.66
  -3  -4  -5   18.67    0.79
  -3  -4  -5   18.40    0.87
  -3  -4  -5   18.82    0.70
  -3  -4  -5   16.58    0.87
  -3  -4  -5   16.91    0.84
  -3   4  -5   17.99    0.91
  -3   4  -5   19.12    0.66
  -3   4  -5   17.92    0.79
  -3   4  -5   17.78    0.85
  -3   4  -5   16.36    0.88
  -3   4  -5   17.68    1.01
  -3   4  -5   18.89    0.71
  -3   4  -5   18.47    0.83
  -3   4  -5   17.68    0.86
  -4  -4  -5  241.31   10.20
  -4  -4  -5  230.58   10.07
  -4  -4  -5  232.04    8.06
  -4  -4  -5  233.59    9.18
  -4   4  -5  230.56    8.05
  -4   4  -5  209.40   11.00
  -4   4  -5  232.84   10.87
  -4   4  -5  235.09    9.31
  -4   4  -5  234.31   10.11
  -4   4  -5  208.52    9.88
  -5  -4  -5   32.57    1.50
  -5  -4  -5   32.18    1.14
  -5  -4  -5   31.34    1.35
  -5  -4  -5   31.41    1.49
  -5   4  -5   32.21    1.14
  -5   4  -5   32.91    1.38
  -5   4  -5   34.09    1.58
  -5   4  -5   31.25    1.49
  -6  -4  -5    5.87    0.34
  -6  -4  -5    5.84    0.32
  -6  -4  -5    6.10    0.36
  -6   4  -5    5.82    0.35
  -6   4  -5    6.05    0.31
  -6   4  -5    6.90    0.38
  -7  -4  -5    2.29    0.16
  -7  -4  -5    2.21    0.17
  -7   4  -5    2.34    0.19
  -7   4  -5    2.11    0.15
  -7   4  -5    2.37    0.17
  -8  -4  -5    3.10    0.19
  -8  -4  -5    2.77    0.16
  -8   4  -5    2.46    0.17
  -8   4  -5    3.01    0.16
 -10  -5   5    0.08    0.04
 -10  -5   5    0.13    0.03
 -10   5   5    0.18    0.05
 -10   5   5    0.20    0.04
  -9  -5   5   14.04    0.58
  -9  -5   5   14.74    0.54
  -9  -5   5   14.38    0.66
  -9   5   5   14.72    0.55
  -9   5   5   15.31    0.59
  -9   5   5   14.49    0.65
  -8  -5   5    3.40    0.17
  -8  -5   5    2.97    0.17
  -8  -5   5    3.27    0.21
  -8   5   5    2.95    0.18
  -8   5   5    3.21    0.21
  -8   5   5    3.26    0.17
  -7  -5   5   11.09    0.46
  -7  -5   5   10.24    0.46
  -7  -5   5   10.81    0.51
  -7   5   5   10.87    0.47
  -7   5   5   10.02    0.46
  -7   5   5   10.41    0.49
  -6  -5   5   36.21    1.47
  -6  -5   5   35.02    1.42
  -6   5   5   36.22    1.43
  -5  -5   5   82.83    3.20
  -5   5   5   71.56    3.90
  -5   5   5   82.69    3.21
   4  -5  -5   48.83    2.48
  -4  -5   5   48.67    2.01
  -4   5   5   49.71    2.02
  -4   5   5   48.91    2.48
   3  -5  -5    2.74    0.18
   3  -5  -5    2.65    0.27
  -3   5   5    2.32    0.25
   3   5  -5    2.59    0.18
   2  -5  -5    4.74    0.38
   2  -5  -5    4.49    0.26
   2   5  -5    5.28    0.26
   1  -5  -5    6.77    0.32
   1  -5  -5    6.63    0.44
   1  -5  -5    6.24    0.46
   1  -5  -5    6.38    0.32
   1  -5  -5    6.25    0.42
   1  -5  -5    7.14    0.32
   1   5  -5    6.20    0.41
   1   5  -5    7.24    0.32
   1   5  -5    6.42    0.31
   1   5  -5    5.75    0.43
   0  -5  -5   24.16    1.29
   0  -5  -5   24.48    0.96
   0  -5  -5   24.40    0.88
   0  -5  -5   23.38    1.00
   0  -5  -5   22.31    1.20
   0  -5  -5   22.39    1.18
   0  -5  -5   24.81    0.98
   0   5  -5   22.87    0.88
   0   5  -5   23.80    1.18
   0   5  -5   23.64    1.16
   0   5  -5   24.43    0.96
   0   5  -5   24.75    0.98
   0   5  -5   22.69    1.22
   0   5  -5   23.49    1.27
  -1  -5  -5    3.76    0.32
  -1  -5  -5    3.82    0.22
  -1  -5  -5    3.84    0.18
  -1  -5  -5    3.91    0.20
  -1   5  -5    3.97    0.20
  -1   5  -5    3.78    0.32
  -1   5  -5    3.91    0.19
  -1   5  -5    4.19    0.19
  -1   5  -5    3.98    0.25
  -1   5  -5    3.69    0.27
  -2  -5  -5   46.94    2.00
  -2  -5  -5   42.28    1.69
  -2  -5  -5   43.56    1.79
  -2  -5  -5   40.59    2.23
  -2  -5  -5   44.64    1.56
  -2   5  -5   44.46    1.56
  -2   5  -5   39.19    2.20
  -2   5  -5   44.29    1.69
  -2   5  -5   43.50    1.93
  -2   5  -5   44.51    2.09
  -3  -5  -5   56.62    2.31
  -3  -5  -5   52.44    2.54
  -3  -5  -5   58.40    2.58
  -3  -5  -5   56.99    2.18
  -3  -5  -5   57.02    2.01
  -3   5  -5   55.89    2.71
  -3   5  -5   57.20    2.18
  -3   5  -5   55.32    2.49
  -3   5  -5   60.08    2.01
  -4  -5  -5    4.38    0.25
  -4  -5  -5    4.84    0.28
  -4  -5  -5    4.14    0.28
  -4  -5  -5    4.27    0.19
  -4   5  -5    4.42    0.20
  -4   5  -5    4.28    0.25
  -4   5  -5    4.57    0.29
  -5  -5  -5   24.01    1.16
  -5  -5  -5   26.39    1.19
  -5  -5  -5   24.36    1.06
  -5  -5  -5   25.61    0.89
  -5   5  -5   26.99    1.25
  -5   5  -5   24.16    1.07
  -5   5  -5   24.76    0.90
  -6  -5  -5    2.13    0.15
  -6  -5  -5    2.31    0.17
  -6   5  -5    2.40    0.19
  -6   5  -5    2.05    0.16
  -7  -5  -5    1.68    0.13
  -7  -5  -5    1.62    0.11
  -7   5  -5    1.64    0.11
  -7   5  -5    1.68    0.13
  -8  -6   5    4.97    0.21
  -8  -6   5    5.20    0.26
  -8  -6   5    4.34    0.20
  -8   6   5    4.70    0.21
  -8   6   5    4.34    0.23
  -7  -6   5    0.14    0.05
  -7  -6   5    0.17    0.06
  -7   6   5    0.12    0.07
  -7   6   5    0.11    0.04
  -7   6   5    0.08    0.07
  -6  -6   5    1.18    0.11
  -6  -6   5    1.40    0.11
  -6   6   5    1.13    0.11
  -6   6   5    1.32    0.12
  -6   6   5    1.42    0.11
  -5  -6   5   94.39    3.68
  -5   6   5   89.56    3.74
  -5   6   5   90.08    3.68
   4  -6  -5   13.17    0.61
  -4  -6   5   13.65    0.60
  -4   6   5   13.69    0.61
   4   6  -5   13.31    0.61
   3  -6  -5   42.37    1.77
  -3  -6   5   41.24    1.77
   3   6  -5   45.32    1.77
   2  -6  -5    1.14    0.13
   2  -6  -5    0.96    0.12
   2   6  -5    1.19    0.13
   1  -6  -5   27.40    1.13
   1  -6  -5   26.55    1.10
   1   6  -5   28.81    1.13
   1   6  -5   26.35    1.10
   0  -6  -5   43.59    1.65
   0  -6  -5   43.51    1.87
   0  -6  -5   46.45    1.80
   0  -6  -5   46.48    1.85
   0   6  -5   46.84    1.85
   0   6  -5   44.98    2.19
   0   6  -5   48.22    1.80
  -1  -6  -5    0.32    0.06
  -1  -6  -5    0.38    0.07
  -1  -6  -5    0.41    0.10
  -1  -6  -5    0.42    0.08
  -1   6  -5    0.34    0.05
  -1   6  -5    0.32    0.07
  -1   6  -5    0.29    0.08
  -1   6  -5    0.29    0.07
  -1   6  -5    0.27    0.07
  -2  -6  -5    5.16    0.24
  -2  -6  -5    5.06    0.28
  -2  -6  -5    5.43    0.31
  -2  -6  -5    5.22    0.23
  -2   6  -5    5.26    0.31
  -2   6  -5    5.07    0.29
  -2   6  -5    4.98    0.24
  -2   6  -5    5.02    0.24
  -3  -6  -5    8.13    0.43
  -3  -6  -5    7.94    0.32
  -3  -6  -5    7.94    0.33
  -3  -6  -5    7.46    0.38
  -3   6  -5    8.14    0.44
  -3   6  -5    8.35    0.32
  -3   6  -5    8.19    0.33
  -4  -6  -5    7.05    0.36
  -4  -6  -5    6.77    0.26
  -4  -6  -5    6.31    0.32
  -4   6  -5    6.38    0.37
  -4   6  -5    6.50    0.26
  -5  -6  -5    3.99    0.23
  -5  -6  -5    3.90    0.15
  -5  -6  -5    3.65    0.20
  -5   6  -5    3.91    0.16
  -5   6  -5    4.04    0.25
  -6  -6  -5    2.20    0.14
  -7  -7   5   10.75    0.39
  -7  -7   5    8.72    0.44
  -7   7   5    9.32    0.39
  -6  -7   5   18.90    0.78
   6  -7  -5   17.83    0.74
  -6  -7   5   18.44    0.70
  -6   7   5   18.01    0.71
  -6   7   5   16.63    0.70
  -6   7   5   15.02    0.84
  -5  -7   5   27.10    1.10
   5  -7  -5   26.82    1.12
  -5  -7   5   27.03    1.07
  -5   7   5   28.02    1.11
   5   7  -5   25.43    1.11
   4  -7  -5    2.07    0.14
  -4  -7   5    1.98    0.13
   4   7  -5    1.79    0.15
  -4   7   5    1.98    0.14
   3  -7  -5   39.02    1.55
  -3  -7   5   37.95    1.55
   3   7  -5   38.21    1.55
  -3   7   5   35.74    1.55
   2  -7  -5    6.28    0.31
   2  -7  -5    6.51    0.31
   2   7  -5    6.81    0.31
   1  -7  -5   12.44    0.54
   1  -7  -5   12.91    0.54
   1   7  -5   12.58    0.54
   1   7  -5   12.99    0.54
   0  -7  -5   18.96    0.77
   0  -7  -5   19.28    0.90
   0   7  -5   19.09    0.77
   0   7  -5   18.33    0.77
   0   7  -5   18.68    0.87
  -1  -7  -5    4.21    0.19
  -1  -7  -5    4.18    0.26
  -1  -7  -5    4.02    0.20
  -1   7  -5    4.04    0.19
  -1   7  -5    3.75    0.19
  -1   7  -5    3.47    0.22
  -1   7  -5    3.83    0.25
  -2  -7  -5   13.84    0.54
  -2  -7  -5   14.42    0.57
  -2  -7  -5   14.60    0.69
  -2   7  -5   14.47    0.72
  -2   7  -5   14.59    0.54
  -2   7  -5   14.41    0.57
  -3  -7  -5   10.13    0.39
  -3  -7  -5   11.23    0.52
  -3   7  -5   10.22    0.53
  -3   7  -5   10.28    0.40
  -4  -7  -5    2.91    0.12
  -4   7  -5    3.00    0.19
  -4   7  -5    2.99    0.12
   3  -8  -5   30.58    1.24
  -3  -8   5   31.94    1.25
   3   8  -5   30.36    1.24
  -3   8   5   29.92    1.25
   2  -8  -5    2.51    0.16
  -2  -8   5    2.34    0.13
   2  -8  -5    2.38    0.14
   2   8  -5    2.45    0.12
   1  -8  -5   15.85    0.74
   1  -8  -5   16.69    0.63
   1   8  -5   14.78    0.71
   1   8  -5   15.74    0.63
   0  -8  -5    1.49    0.10
   0  -8  -5    1.47    0.12
   0   8  -5    1.34    0.10
  -1   8  -5    3.81    0.16
 -12   0   6    4.22    0.23
 -12   0   6    3.93    0.16
 -11   0   6   62.51    2.20
 -11   0   6   63.85    2.80
 -11   0   6   60.43    2.38
 -10   0   6   30.17    1.10
 -10   0   6   30.83    1.41
 -10   0   6   29.85    1.19
  -9   0   6   12.52    0.53
  -9   0   6   13.08    0.64
  -9   0   6   12.49    0.54
  -9   0   6   12.76    0.50
  -8   0   6    6.29    0.41
  -8   0   6    6.48    0.28
  -8   0   6    6.79    0.31
  -8   0   6    6.01    0.43
  -8   0   6    7.02    0.31
  -8   0   6    6.04    0.41
  -7   0   6    6.62    0.42
  -7   0   6    6.75    0.42
  -7   0   6    6.72    0.31
  -7   0   6    6.11    0.30
  -7   0   6    6.71    0.41
  -6   0   6    6.77    0.34
  -6   0   6    7.69    0.45
  -6   0   6    7.54    0.44
  -6   0   6    7.87    0.45
  -5   0   6   71.41    3.26
  -5   0   6   69.90    3.39
  -5   0   6   73.50    3.46
   4   0  -6  175.84    7.86
   4   0  -6  175.68    8.62
   4   0  -6  176.81    8.23
   3   0  -6   85.75    3.99
   3   0  -6   74.78    3.74
   3   0  -6   81.39    3.85
   3   0  -6   85.49    3.70
   2   0  -6   96.51    4.30
   2   0  -6   83.85    4.21
   2   0  -6   94.36    4.41
   2   0  -6   97.35    4.66
   1   0  -6  192.63    9.38
   1   0  -6  184.79    9.21
   1   0  -6  190.46    8.98
   1   0  -6  186.03    8.62
   0   0  -6  130.93    6.54
   0   0  -6  129.43    6.14
   0   0  -6  131.38    5.83
   0   0  -6  116.94    6.14
  -1   0  -6  262.31   11.22
  -1   0  -6  261.26   11.71
  -1   0  -6  264.33   12.58
  -1   0  -6  242.97   12.19
  -1   0  -6  234.97   11.67
  -1   0  -6  232.28   11.19
  -2   0  -6    7.29    0.44
  -2   0  -6    7.06    0.39
  -2   0  -6    6.76    0.37
  -2   0  -6    7.40    0.34
  -2   0  -6    6.61    0.26
  -2   0  -6    6.97    0.36
  -3   0  -6   21.95    1.02
  -3   0  -6   26.04    1.30
  -3   0  -6   25.34    1.12
  -3   0  -6   26.09    1.21
  -3   0  -6   24.33    1.14
  -3   0  -6   25.15    1.14
  -3   0  -6   25.14    1.06
  -3   0  -6   23.39    0.86
  -4   0  -6    0.45    0.08
  -4   0  -6    0.46    0.11
  -4   0  -6    0.63    0.09
  -4   0  -6    0.47    0.08
  -4   0  -6    0.55    0.08
  -4   0  -6    0.52    0.09
  -4   0  -6    0.57    0.10
  -5   0  -6   90.68    4.11
  -5   0  -6   88.39    3.86
  -5   0  -6   91.07    3.81
  -5   0  -6   84.27    3.50
  -5   0  -6   86.77    3.87
  -5   0  -6   83.40    3.88
  -5   0  -6   87.37    3.57
  -5   0  -6   82.65    3.68
  -6   0  -6   81.49    3.34
  -6   0  -6   78.40    3.44
  -6   0  -6   82.09    3.62
  -6   0  -6   84.24    3.84
  -6   0  -6   79.00    3.63
  -6   0  -6   81.76    3.61
  -6   0  -6   79.67    3.27
  -6   0  -6   81.36    3.55
  -7   0  -6   20.01    0.96
  -7   0  -6   20.86    0.96
  -7   0  -6   20.54    1.02
  -7   0  -6   20.69    0.89
  -7   0  -6   20.03    0.96
  -7   0  -6   20.36    0.87
  -7   0  -6   20.24    0.91
  -7   0  -6   21.11    0.95
  -8   0  -6   28.38    1.17
  -8   0  -6   25.38    1.22
 -12  -1   6   56.57    2.46
 -12   1   6   53.59    1.93
 -11  -1   6   14.16    0.55
 -11  -1   6   14.60    0.69
 -11  -1   6   14.05    0.53
 -11   1   6   13.86    0.55
 -11   1   6   14.64    0.70
 -11   1   6   14.24    0.53
 -10  -1   6   27.34    1.07
 -10  -1   6   27.79    1.26
 -10  -1   6   26.05    0.98
 -10   1   6   26.05    0.98
 -10   1   6   26.42    1.26
 -10   1   6   28.24    1.07
  -9  -1   6  138.96    4.70
  -9  -1   6  138.61    5.14
  -9  -1   6  136.43    5.96
  -9  -1   6  131.38    5.34
  -9   1   6  130.92    4.70
  -9   1   6  132.50    5.15
  -9   1   6  133.27    5.34
  -9   1   6  125.16    5.47
  -9   1   6  138.93    5.95
  -8  -1   6  120.64    5.84
  -8  -1   6  131.82    4.96
  -8  -1   6  114.64    5.59
  -8  -1   6  121.27    6.00
  -8  -1   6  130.55    4.36
  -8  -1   6  126.08    4.77
  -8   1   6  118.36    5.84
  -8   1   6  125.93    4.36
  -8   1   6  128.94    4.77
  -8   1   6  127.91    5.51
  -8   1   6  118.59    6.01
  -8   1   6  127.71    4.96
  -8   1   6  118.91    5.60
  -7  -1   6    2.81    0.24
  -7  -1   6    2.86    0.17
  -7  -1   6    2.73    0.16
  -7  -1   6    3.08    0.25
  -7  -1   6    2.82    0.25
  -7   1   6    3.00    0.17
  -7   1   6    3.12    0.24
  -7   1   6    2.94    0.17
  -7   1   6    2.54    0.24
  -6  -1   6   21.31    0.90
  -6  -1   6   21.93    1.12
  -6  -1   6   22.13    1.06
  -6  -1   6   22.68    1.10
  -6   1   6   18.94    0.89
  -6   1   6   21.96    1.07
  -6   1   6   21.26    1.09
  -5  -1   6  106.08    5.04
  -5  -1   6  103.50    4.93
   4  -1  -6    4.59    0.30
   4  -1  -6    4.49    0.30
  -4  -1   6    4.37    0.28
   4   1  -6    4.41    0.30
   4   1  -6    4.45    0.29
   4   1  -6    4.44    0.30
   3  -1  -6    5.94    0.35
  -3  -1   6    5.42    0.33
   3  -1  -6    5.78    0.34
   3  -1  -6    5.74    0.34
   3  -1  -6    5.00    0.39
   3   1  -6    6.56    0.35
   3   1  -6    5.96    0.34
   3   1  -6    5.83    0.35
   3   1  -6    5.26    0.39
   2  -1  -6    0.44    0.09
   2  -1  -6    0.35    0.08
   2  -1  -6    0.28    0.08
   2   1  -6    0.73    0.11
   2   1  -6    0.46    0.10
   2   1  -6    0.39    0.09
   1  -1  -6  224.33   10.83
   1  -1  -6  211.75   10.66
   1  -1  -6  216.84   10.25
   1  -1  -6  220.59    9.88
   1   1  -6  210.97   10.31
   1   1  -6  212.31    9.83
   1   1  -6  211.90   10.76
   0  -1  -6   88.42    4.15
   0  -1  -6   84.84    3.96
   0  -1  -6   80.79    4.11
   0  -1  -6   86.18    4.09
   0   1  -6   86.22    3.92
   0   1  -6   85.19    4.13
   0   1  -6   81.94    4.14
  -1  -1  -6   65.03    3.12
  -1  -1  -6   61.96    3.01
  -1  -1  -6   61.85    2.92
  -1  -1  -6   62.28    3.08
  -1   1  -6   65.29    3.10
  -1   1  -6   62.43    2.92
  -1   1  -6   60.72    3.11
  -1   1  -6   64.60    3.05
  -2  -1  -6   65.92    2.83
  -2  -1  -6   69.07    3.44
  -2  -1  -6   68.47    3.13
  -2  -1  -6   69.81    3.08
  -2  -1  -6   75.70    3.49
  -2  -1  -6   70.64    3.32
  -2  -1  -6   70.51    2.89
  -2  -1  -6   69.95    2.46
  -2   1  -6   75.55    3.46
  -2   1  -6   68.97    3.32
  -2   1  -6   73.63    3.47
  -2   1  -6   69.83    2.89
  -2   1  -6   68.88    3.07
  -2   1  -6   70.19    3.14
  -2   1  -6   68.48    2.46
  -3  -1  -6    2.29    0.15
  -3  -1  -6    2.17    0.21
  -3  -1  -6    2.22    0.18
  -3  -1  -6    2.08    0.15
  -3  -1  -6    2.24    0.22
  -3  -1  -6    2.40    0.19
  -3  -1  -6    2.11    0.09
  -3  -1  -6    2.72    0.18
  -3   1  -6    2.53    0.21
  -3   1  -6    2.25    0.16
  -3   1  -6    2.23    0.23
  -3   1  -6    2.21    0.18
  -3   1  -6    1.96    0.15
  -3   1  -6    2.30    0.17
  -3   1  -6    2.17    0.16
  -3   1  -6    2.15    0.09
  -3   1  -6    1.97    0.14
  -4  -1  -6    0.54    0.11
  -4  -1  -6    0.77    0.11
  -4  -1  -6    0.70    0.10
  -4  -1  -6    0.65    0.15
  -4  -1  -6    0.63    0.08
  -4  -1  -6    0.70    0.10
  -4  -1  -6    0.47    0.09
  -4   1  -6    0.61    0.10
  -4   1  -6    0.53    0.08
  -4   1  -6    0.73    0.10
  -4   1  -6    0.58    0.11
  -4   1  -6    0.75    0.15
  -4   1  -6    0.75    0.10
  -4   1  -6    0.52    0.10
  -4   1  -6    0.50    0.08
  -5  -1  -6   49.74    2.15
  -5  -1  -6   48.39    1.98
  -5  -1  -6   46.59    2.01
  -5  -1  -6   45.90    2.19
  -5  -1  -6   51.14    2.32
  -5  -1  -6   49.78    2.19
  -5   1  -6   50.49    2.32
  -5   1  -6   48.36    2.02
  -5   1  -6   42.38    2.42
  -5   1  -6   49.73    2.19
  -5   1  -6   47.12    2.08
  -5   1  -6   48.92    2.14
  -6  -1  -6   10.20    0.50
  -6  -1  -6   11.40    0.57
  -6  -1  -6   10.91    0.59
  -6  -1  -6   10.88    0.55
  -6  -1  -6   11.14    0.55
  -6  -1  -6   11.59    0.52
  -6   1  -6   10.91    0.53
  -6   1  -6   11.65    0.57
  -6   1  -6   11.74    0.60
  -6   1  -6   10.62    0.55
  -6   1  -6   11.38    0.53
  -7  -1  -6    2.08    0.18
  -7  -1  -6    2.11    0.18
  -7  -1  -6    2.12    0.19
  -7  -1  -6    1.92    0.17
  -7  -1  -6    1.98    0.16
  -7   1  -6    2.13    0.17
  -7   1  -6    2.15    0.17
  -7   1  -6    2.16    0.17
  -7   1  -6    2.00    0.17
  -8  -1  -6    2.51    0.17
  -8  -1  -6    2.51    0.18
  -8   1  -6    2.78    0.17
  -8   1  -6    2.58    0.18
 -12  -2   6    0.05    0.03
 -12   2   6    0.03    0.02
 -11  -2   6    3.22    0.15
 -11  -2   6    3.41    0.21
 -11   2   6    3.59    0.16
 -11   2   6    3.26    0.19
 -11   2   6    3.18    0.20
 -10  -2   6    2.92    0.19
 -10  -2   6    3.39    0.22
 -10  -2   6    3.25    0.17
 -10  -2   6    3.35    0.17
 -10   2   6    3.63    0.18
 -10   2   6    3.02    0.20
 -10   2   6    3.15    0.21
 -10   2   6    3.18    0.17
  -9  -2   6    8.88    0.44
  -9  -2   6    8.71    0.38
  -9  -2   6    8.63    0.37
  -9  -2   6    9.28    0.48
  -9  -2   6    9.08    0.40
  -9   2   6    8.89    0.47
  -9   2   6    8.93    0.38
  -9   2   6    9.28    0.44
  -9   2   6    9.30    0.38
  -9   2   6    9.55    0.41
  -8  -2   6   13.87    0.58
  -8  -2   6   12.91    0.63
  -8  -2   6   13.89    0.59
  -8  -2   6   13.44    0.53
  -8   2   6   14.61    0.59
  -8   2   6   13.02    0.80
  -8   2   6   13.78    0.55
  -8   2   6   12.99    0.66
  -8   2   6   13.89    0.58
  -7  -2   6    1.52    0.20
  -7  -2   6    1.61    0.12
  -7  -2   6    1.73    0.13
  -7  -2   6    1.69    0.21
  -7  -2   6    1.95    0.14
  -7   2   6    1.58    0.12
  -7   2   6    1.57    0.14
  -7   2   6    1.68    0.19
  -7   2   6    1.61    0.19
  -7   2   6    2.03    0.14
  -6  -2   6   68.80    3.42
  -6  -2   6   73.77    3.29
  -6  -2   6   72.21    2.89
  -6  -2   6   74.41    3.51
  -6   2   6   68.77    2.89
  -5  -2   6   29.59    1.49
   5   2  -6   29.12    1.49
  -4  -2   6  166.25    8.36
   4   2  -6  172.70    8.49
   3  -2  -6   45.31    2.32
   3  -2  -6   48.91    2.25
   3  -2  -6   46.84    2.17
   3   2  -6   47.13    2.33
   3   2  -6   47.89    2.26
   3   2  -6   45.48    2.16
   2  -2  -6  159.49    7.16
   2  -2  -6  148.66    7.33
   2  -2  -6  151.49    7.69
   2   2  -6  153.19    7.61
   2   2  -6  153.23    7.29
   2   2  -6  163.27    7.20
   1  -2  -6  116.38    5.33
   1  -2  -6  113.12    5.60
   1  -2  -6  116.28    5.60
   1  -2  -6  118.17    5.71
   1   2  -6  117.38    5.31
   1   2  -6  117.50    5.91
   1   2  -6  112.36    5.49
   0  -2  -6  116.42    5.61
   0  -2  -6  118.24    5.34
   0  -2  -6  114.66    5.57
   0  -2  -6  112.44    5.55
   0   2  -6  116.72    5.72
   0   2  -6  111.64    5.30
   0   2  -6  116.87    5.56
   0   2  -6  112.78    5.50
  -1  -2  -6    5.50    0.29
  -1  -2  -6    5.11    0.23
  -1  -2  -6    5.24    0.28
  -1  -2  -6    5.32    0.32
  -1  -2  -6    5.60    0.37
  -1  -2  -6    5.87    0.22
  -1  -2  -6    5.60    0.37
  -1  -2  -6    4.91    0.26
  -1  -2  -6    5.51    0.29
  -1  -2  -6    4.93    0.29
  -1   2  -6    5.43    0.36
  -1   2  -6    4.99    0.30
  -1   2  -6    5.25    0.28
  -1   2  -6    5.75    0.38
  -1   2  -6    5.38    0.30
  -1   2  -6    5.13    0.30
  -1   2  -6    5.12    0.21
  -2  -2  -6   53.30    2.37
  -2  -2  -6   52.18    2.14
  -2  -2  -6   54.10    2.33
  -2  -2  -6   53.01    2.62
  -2  -2  -6   54.68    2.66
  -2  -2  -6   48.70    2.34
  -2  -2  -6   51.00    1.85
  -2  -2  -6   51.63    2.47
  -2  -2  -6   54.50    2.51
  -2   2  -6   56.88    2.64
  -2   2  -6   51.24    1.85
  -2   2  -6   51.44    2.32
  -2   2  -6   54.06    2.38
  -2   2  -6   53.76    2.63
  -2   2  -6   52.14    2.19
  -2   2  -6   52.80    2.50
  -2   2  -6   49.69    2.01
  -2   2  -6   53.99    2.46
  -2   2  -6   53.03    2.35
  -3  -2  -6    6.35    0.31
  -3  -2  -6    5.85    0.34
  -3  -2  -6    7.72    0.47
  -3  -2  -6    6.37    0.43
  -3  -2  -6    6.32    0.35
  -3  -2  -6    6.57    0.35
  -3  -2  -6    6.27    0.24
  -3  -2  -6    6.54    0.37
  -3   2  -6    6.50    0.32
  -3   2  -6    6.44    0.37
  -3   2  -6    5.99    0.33
  -3   2  -6    6.09    0.24
  -3   2  -6    5.97    0.41
  -3   2  -6    6.38    0.43
  -3   2  -6    6.45    0.35
  -4  -2  -6    1.46    0.15
  -4  -2  -6    1.77    0.16
  -4  -2  -6    1.36    0.21
  -4  -2  -6    1.52    0.15
  -4  -2  -6    1.55    0.18
  -4   2  -6    1.65    0.15
  -4   2  -6    1.56    0.22
  -4   2  -6    1.38    0.16
  -4   2  -6    1.50    0.17
  -4   2  -6    1.52    0.07
  -4   2  -6    1.64    0.13
  -5  -2  -6   28.64    1.41
  -5  -2  -6   29.50    1.21
  -5  -2  -6   28.19    1.33
  -5  -2  -6   29.60    1.31
  -5  -2  -6   28.57    1.33
  -5   2  -6   29.41    1.23
  -5   2  -6   27.68    1.30
  -5   2  -6   24.58    1.50
  -5   2  -6   29.53    1.34
  -5   2  -6   30.09    1.41
  -6  -2  -6    9.66    0.51
  -6  -2  -6    9.99    0.51
  -6  -2  -6   10.32    0.53
  -6  -2  -6   10.30    0.47
  -6   2  -6    9.33    0.49
  -6   2  -6   10.17    0.48
  -6   2  -6   10.18    0.52
  -6   2  -6   10.36    0.54
  -7  -2  -6    4.62    0.29
  -7  -2  -6    4.79    0.28
  -7  -2  -6    4.97    0.27
  -7   2  -6    4.70    0.29
  -7   2  -6    4.68    0.28
  -7   2  -6    4.51    0.25
  -8  -2  -6   16.04    0.74
  -8  -2  -6   14.37    0.67
  -8   2  -6   16.48    0.68
  -8   2  -6   14.99    0.77
  -8   2  -6   16.38    0.75
 -11  -3   6    6.47    0.34
 -11  -3   6    6.80    0.26
 -11   3   6    6.68    0.27
 -11   3   6    6.86    0.32
 -10  -3   6   19.78    0.99
 -10  -3   6   21.52    0.84
 -10  -3   6   20.16    0.94
 -10  -3   6   21.76    0.78
 -10   3   6   22.02    0.92
 -10   3   6   21.42    0.84
 -10   3   6   22.35    0.79
  -9  -3   6   45.52    1.82
  -9  -3   6   47.42    1.67
  -9  -3   6   46.07    2.01
  -9  -3   6   45.95    2.11
  -9   3   6   47.07    1.95
  -9   3   6   47.82    1.83
  -9   3   6   46.63    1.68
  -8  -3   6   10.42    0.47
  -8  -3   6   10.70    0.46
  -8  -3   6   10.18    0.51
  -8   3   6   10.90    0.47
  -8   3   6   11.01    0.47
  -7  -3   6    1.72    0.20
  -7  -3   6    1.93    0.14
  -7  -3   6    1.64    0.14
  -7  -3   6    1.78    0.13
  -7   3   6    1.60    0.21
  -7   3   6    1.59    0.13
  -7   3   6    1.95    0.14
  -6  -3   6   62.83    3.15
  -6  -3   6   64.19    2.58
  -6   3   6   64.16    2.59
  -5  -3   6   92.06    3.69
  -5  -3   6   98.19    4.46
  -5   3   6   84.80    3.69
   4  -3  -6    3.20    0.19
   3  -3  -6   53.71    2.35
   3  -3  -6   57.95    2.68
   3  -3  -6   61.75    2.78
   3   3  -6   62.06    2.89
   3   3  -6   52.71    2.34
   3   3  -6   60.75    2.79
   3   3  -6   57.40    2.67
   2  -3  -6   70.97    3.22
   2  -3  -6   70.52    3.34
   2  -3  -6   68.78    3.10
   2  -3  -6   60.43    2.73
   2   3  -6   63.57    2.72
   2   3  -6   65.41    3.09
   2   3  -6   72.11    3.23
   2   3  -6   70.94    3.35
   1  -3  -6   11.48    0.58
   1  -3  -6   10.67    0.46
   1  -3  -6   11.46    0.63
   1  -3  -6    9.27    0.41
   1  -3  -6   10.21    0.45
   1  -3  -6   10.94    0.58
   1   3  -6   10.31    0.46
   1   3  -6   11.51    0.63
   1   3  -6   12.21    0.60
   1   3  -6   10.12    0.45
   1   3  -6   11.25    0.57
   0  -3  -6  113.91    5.04
   0  -3  -6  107.24    4.95
   0  -3  -6  105.72    4.87
   0  -3  -6  108.48    4.30
   0  -3  -6  112.28    5.36
   0  -3  -6  120.67    5.47
   0  -3  -6  115.12    3.94
   0  -3  -6  114.57    4.50
   0  -3  -6  109.56    4.47
   0   3  -6  104.77    4.30
   0   3  -6  111.40    4.47
   0   3  -6  117.45    5.45
   0   3  -6  113.23    5.04
   0   3  -6  112.38    3.93
   0   3  -6  103.39    5.26
   0   3  -6  118.98    5.26
   0   3  -6  120.54    5.49
  -1  -3  -6   46.46    2.15
  -1  -3  -6   45.37    1.61
  -1  -3  -6   44.70    2.01
  -1  -3  -6   46.92    2.30
  -1  -3  -6   44.39    2.04
  -1  -3  -6   40.07    2.05
  -1  -3  -6   45.98    1.76
  -1  -3  -6   46.30    2.08
  -1  -3  -6   45.16    1.86
  -1   3  -6   43.27    1.75
  -1   3  -6   48.75    2.17
  -1   3  -6   45.38    1.61
  -1   3  -6   47.89    2.29
  -1   3  -6   44.48    2.07
  -1   3  -6   45.65    2.01
  -1   3  -6   44.61    2.16
  -1   3  -6   43.43    1.88
  -1   3  -6   48.63    2.29
  -2  -3  -6  175.21    7.78
  -2  -3  -6  174.09    7.96
  -2  -3  -6  174.53    6.23
  -2  -3  -6  178.66    8.54
  -2  -3  -6  185.01    7.66
  -2  -3  -6  164.12    7.84
  -2  -3  -6  169.54    6.79
  -2  -3  -6  178.89    7.06
  -2  -3  -6  173.59    8.29
  -2   3  -6  182.07    7.65
  -2   3  -6  174.35    8.35
  -2   3  -6  185.71    8.52
  -2   3  -6  175.91    7.19
  -2   3  -6  184.86    7.82
  -2   3  -6  175.63    6.20
  -2   3  -6  175.79    8.00
  -2   3  -6  172.57    6.80
  -2   3  -6  176.39    8.57
  -2   3  -6  178.14    8.26
  -3  -3  -6   53.69    2.44
  -3  -3  -6   52.83    2.44
  -3  -3  -6   52.42    2.72
  -3  -3  -6   55.26    2.21
  -3  -3  -6   54.97    1.90
  -3  -3  -6   56.30    2.40
  -3   3  -6   54.56    2.25
  -3   3  -6   56.01    2.58
  -3   3  -6   48.47    2.70
  -3   3  -6   54.23    2.39
  -3   3  -6   53.71    2.72
  -3   3  -6   54.38    1.90
  -3   3  -6   55.73    2.45
  -4  -3  -6   30.28    1.23
  -4  -3  -6   29.11    1.03
  -4  -3  -6   28.42    1.35
  -4  -3  -6   29.04    1.36
  -4  -3  -6   26.50    1.53
  -4  -3  -6   29.63    1.34
  -4   3  -6   31.31    1.36
  -4   3  -6   29.60    1.03
  -4   3  -6   29.79    1.43
  -4   3  -6   26.43    1.53
  -4   3  -6   29.81    1.25
  -4   3  -6   28.73    1.32
  -5  -3  -6  134.96    5.77
  -5  -3  -6  136.87    5.32
  -5  -3  -6  128.93    5.86
  -5  -3  -6  135.48    5.91
  -5   3  -6  132.14    5.88
  -5   3  -6  134.92    5.42
  -5   3  -6  136.48    6.23
  -5   3  -6  119.39    5.74
  -6  -3  -6   12.45    0.58
  -6  -3  -6   12.82    0.63
  -6  -3  -6   12.88    0.62
  -6   3  -6   12.00    0.58
  -6   3  -6   12.36    0.63
  -6   3  -6   13.24    0.67
  -7  -3  -6    9.31    0.51
  -7  -3  -6   10.42    0.51
  -7  -3  -6   10.88    0.47
  -7   3  -6    9.95    0.52
  -7   3  -6   10.60    0.54
  -7   3  -6   10.32    0.47
  -8  -3  -6   23.97    1.00
  -8   3  -6   24.25    1.02
 -10  -4   6   10.79    0.42
 -10  -4   6   10.27    0.48
 -10  -4   6    9.90    0.39
 -10   4   6    9.52    0.47
 -10   4   6   11.28    0.42
 -10   4   6   10.70    0.40
  -9  -4   6    2.64    0.16
  -9  -4   6    2.47    0.14
  -9  -4   6    2.62    0.17
  -9   4   6    2.55    0.16
  -9   4   6    2.62    0.17
  -9   4   6    2.63    0.16
  -8  -4   6    6.79    0.31
  -8  -4   6    6.50    0.30
  -8  -4   6    6.43    0.34
  -8   4   6    6.80    0.32
  -7  -4   6    6.91    0.36
  -7  -4   6    6.74    0.33
  -7  -4   6    7.06    0.33
  -7   4   6    6.33    0.32
  -7   4   6    7.05    0.34
  -6  -4   6   26.66    1.09
  -6   4   6   25.37    1.09
  -6   4   6   25.36    1.39
  -5  -4   6   28.46    1.49
  -5  -4   6   28.91    1.18
  -5   4   6   27.62    1.19
   4  -4  -6   74.50    3.01
   4   4  -6   73.97    3.00
   3  -4  -6  175.83    7.33
   3  -4  -6  193.78    8.88
   3   4  -6  181.31    7.33
   2  -4  -6   13.63    0.72
   2  -4  -6   13.67    0.72
   2  -4  -6   13.54    0.57
   2  -4  -6   12.64    0.56
   2  -4  -6   14.03    0.77
   2   4  -6   12.55    0.70
   2   4  -6   12.50    0.73
   2   4  -6   13.25    0.57
   2   4  -6   11.36    0.55
   2   4  -6   14.02    0.77
   1  -4  -6   20.97    1.07
   1  -4  -6   21.31    1.06
   1  -4  -6   21.51    1.15
   1  -4  -6   20.53    0.78
   1  -4  -6   21.45    0.86
   1  -4  -6   21.18    0.88
   1   4  -6   19.00    0.78
   1   4  -6   20.75    0.85
   1   4  -6   20.82    0.88
   1   4  -6   21.36    1.05
   1   4  -6   21.75    1.09
   1   4  -6   22.31    1.14
   0  -4  -6  131.71    6.03
   0  -4  -6  130.23    5.17
   0  -4  -6  126.91    4.52
   0  -4  -6  129.02    6.28
   0  -4  -6  129.28    4.94
   0  -4  -6  130.64    5.16
   0   4  -6  135.26    6.30
   0   4  -6  130.52    5.79
   0   4  -6  127.77    6.24
   0   4  -6  124.01    4.51
   0   4  -6  129.86    4.94
   0   4  -6  131.28    5.14
   0   4  -6  121.29    6.03
   0   4  -6  126.13    6.04
  -1  -4  -6    2.85    0.20
  -1  -4  -6    3.29    0.16
  -1  -4  -6    3.17    0.31
  -1  -4  -6    3.20    0.21
  -1  -4  -6    3.05    0.20
  -1  -4  -6    2.98    0.23
  -1  -4  -6    3.19    0.17
  -1  -4  -6    2.76    0.22
  -1   4  -6    3.50    0.24
  -1   4  -6    3.38    0.17
  -1   4  -6    3.17    0.20
  -1   4  -6    3.06    0.16
  -1   4  -6    2.93    0.22
  -1   4  -6    2.97    0.27
  -1   4  -6    3.09    0.24
  -1   4  -6    2.86    0.27
  -2  -4  -6   14.81    0.72
  -2  -4  -6   14.68    0.59
  -2  -4  -6   15.37    0.56
  -2  -4  -6   14.19    0.86
  -2  -4  -6   14.45    0.72
  -2  -4  -6   15.56    0.66
  -2   4  -6   15.12    0.56
  -2   4  -6   14.21    0.72
  -2   4  -6   14.32    0.66
  -2   4  -6   15.10    0.76
  -2   4  -6   13.99    0.83
  -2   4  -6   13.90    0.85
  -2   4  -6   15.29    0.70
  -2   4  -6   15.38    0.59
  -3  -4  -6   18.08    0.87
  -3  -4  -6   18.77    0.88
  -3  -4  -6   17.63    0.79
  -3  -4  -6   16.63    1.02
  -3  -4  -6   18.05    0.67
  -3   4  -6   18.60    0.80
  -3   4  -6   18.22    0.85
  -3   4  -6   18.88    0.92
  -3   4  -6   18.96    0.67
  -3   4  -6   16.86    1.02
  -4  -4  -6    5.68    0.32
  -4  -4  -6    5.52    0.22
  -4  -4  -6    5.45    0.30
  -4  -4  -6    5.46    0.31
  -4   4  -6    5.05    0.29
  -4   4  -6    4.85    0.29
  -4   4  -6    5.66    0.34
  -4   4  -6    5.34    0.22
  -5  -4  -6   12.60    0.63
  -5  -4  -6   12.61    0.63
  -5  -4  -6   13.04    0.58
  -5   4  -6   13.37    0.68
  -5   4  -6   12.41    0.59
  -5   4  -6   12.42    0.45
  -6  -4  -6    8.65    0.44
  -6  -4  -6    8.63    0.45
  -6  -4  -6    8.75    0.41
  -6   4  -6    7.80    0.40
  -6   4  -6    8.83    0.47
  -7  -4  -6   16.92    0.75
  -7  -4  -6   17.69    0.83
  -7   4  -6   18.89    0.77
  -9  -5   6    1.11    0.09
  -9  -5   6    0.99    0.09
  -9   5   6    1.00    0.10
  -9   5   6    0.96    0.08
  -9   5   6    0.89    0.08
  -8  -5   6   13.33    0.56
  -8  -5   6   13.09    0.62
  -8   5   6   13.08    0.55
  -8   5   6   14.16    0.57
  -8   5   6   13.76    0.61
  -7  -5   6   15.18    0.65
  -7  -5   6   15.28    0.71
  -7  -5   6   15.95    0.66
  -7   5   6   16.01    0.70
  -7   5   6   15.27    0.65
  -6  -5   6    2.64    0.18
  -6   5   6    2.55    0.17
   5  -5  -6   67.13    2.88
  -5  -5   6   73.49    2.87
  -5   5   6   71.76    2.88
   4  -5  -6   30.95    1.24
   4  -5  -6   27.11    1.55
  -4   5   6   28.45    1.55
   4   5  -6   30.73    1.23
   3  -5  -6    4.72    0.39
   3  -5  -6    4.58    0.26
   3   5  -6    4.70    0.25
   3   5  -6    4.41    0.35
   2  -5  -6   65.38    2.59
   2  -5  -6   63.71    2.49
   2  -5  -6   61.62    3.20
   2  -5  -6   67.60    2.59
   2   5  -6   66.15    2.58
   2   5  -6   61.33    3.19
   2   5  -6   60.19    2.48
   1  -5  -6   76.86    2.75
   1  -5  -6   64.49    3.52
   1  -5  -6   75.53    2.85
   1  -5  -6   68.52    2.51
   1  -5  -6   72.32    2.87
   1   5  -6   72.28    2.74
   1   5  -6   67.26    3.52
   1   5  -6   65.94    3.25
   1   5  -6   71.96    2.85
   0  -5  -6    9.26    0.39
   0  -5  -6    9.11    0.38
   0  -5  -6    9.26    0.40
   0  -5  -6    9.11    0.42
   0  -5  -6    8.58    0.58
   0   5  -6    9.05    0.39
   0   5  -6    8.25    0.48
   0   5  -6    8.19    0.56
   0   5  -6    9.07    0.39
   0   5  -6    9.30    0.37
  -1  -5  -6   45.46    2.03
  -1  -5  -6   46.82    1.83
  -1  -5  -6   44.99    1.73
  -1  -5  -6   44.87    1.59
  -1   5  -6   38.55    2.24
  -1   5  -6   44.65    1.59
  -1   5  -6   44.62    1.97
  -1   5  -6   45.07    1.73
  -1   5  -6   43.38    2.12
  -2  -5  -6   28.67    1.34
  -2  -5  -6   28.32    1.21
  -2  -5  -6   28.33    1.04
  -2  -5  -6   27.88    1.12
  -2   5  -6   28.87    1.30
  -2   5  -6   28.79    1.12
  -2   5  -6   28.88    1.40
  -2   5  -6   28.71    1.04
  -3  -5  -6   10.56    0.39
  -3  -5  -6    9.34    0.51
  -3  -5  -6   10.32    0.48
  -3  -5  -6   10.48    0.53
  -3   5  -6    9.96    0.50
  -3   5  -6    9.74    0.39
  -3   5  -6   10.63    0.55
  -4  -5  -6   11.20    0.55
  -4  -5  -6   10.36    0.55
  -4  -5  -6   11.38    0.41
  -4  -5  -6   10.89    0.50
  -4   5  -6   10.94    0.41
  -4   5  -6    9.82    0.50
  -4   5  -6   11.61    0.58
  -5  -5  -6    1.57    0.16
  -5  -5  -6    1.92    0.18
  -5   5  -6    1.63    0.14
  -5   5  -6    1.72    0.15
  -5   5  -6    1.74    0.07
  -6  -5  -6    3.06    0.18
  -6  -5  -6    2.96    0.17
  -6   5  -6    2.95    0.16
  -6   5  -6    2.58    0.19
  -8  -6   6    6.11    0.26
  -8  -6   6    5.21    0.29
  -8   6   6    6.04    0.29
  -8   6   6    6.16    0.27
  -7  -6   6   34.03    1.49
  -7  -6   6   38.38    1.60
  -7  -6   6   38.30    1.45
  -7   6   6   37.70    1.50
  -7   6   6   36.78    1.46
  -7   6   6   37.32    1.55
   6  -6  -6   18.87    0.83
  -6  -6   6   18.16    0.78
  -6  -6   6   19.81    0.81
  -6   6   6   19.55    0.81
  -6   6   6   19.52    0.83
  -5  -6   6  114.58    4.42
   5  -6  -6  110.14    4.43
  -5   6   6  105.80    4.49
   5   6  -6  110.46    4.42
  -5   6   6  108.99    4.42
   4  -6  -6   10.50    0.49
  -4  -6   6   10.51    0.49
   4  -6  -6   10.41    0.49
   4   6  -6   11.32    0.50
   3  -6  -6    5.05    0.26
   3  -6  -6    4.66    0.26
   3   6  -6    4.88    0.26
   2  -6  -6   87.46    3.70
   2  -6  -6   95.01    3.69
   2  -6  -6   92.76    3.56
   2   6  -6   96.06    3.69
   2   6  -6   87.81    3.55
   1  -6  -6   20.45    0.86
   1  -6  -6   21.48    0.86
   1  -6  -6   20.65    0.89
   1   6  -6   20.75    0.85
   1   6  -6   20.78    0.87
   0  -6  -6   23.19    0.92
   0  -6  -6   22.60    0.96
   0  -6  -6   22.00    0.85
   0  -6  -6   22.70    1.07
   0   6  -6   23.22    0.92
   0   6  -6   23.28    0.91
   0   6  -6   23.25    1.04
   0   6  -6   21.47    1.11
   0   6  -6   22.12    0.84
  -1  -6  -6   11.39    0.56
  -1  -6  -6   10.70    0.46
  -1  -6  -6   11.08    0.43
  -1  -6  -6   10.52    0.50
  -1   6  -6   11.05    0.46
  -1   6  -6   10.84    0.58
  -1   6  -6   11.06    0.53
  -1   6  -6   11.13    0.43
  -2  -6  -6   15.83    0.71
  -2  -6  -6   16.72    0.62
  -2  -6  -6   16.32    0.65
  -2  -6  -6   16.80    0.79
  -2   6  -6   16.41    0.62
  -2   6  -6   17.09    0.65
  -2   6  -6   15.88    0.76
  -2   6  -6   16.36    0.83
  -3  -6  -6    1.58    0.13
  -3  -6  -6    1.63    0.09
  -3  -6  -6    1.68    0.15
  -3   6  -6    1.58    0.14
  -3   6  -6    1.58    0.10
  -4  -6  -6    4.64    0.25
  -4  -6  -6    5.59    0.30
  -4  -6  -6    5.19    0.20
  -4   6  -6    5.35    0.30
  -4   6  -6    5.43    0.21
  -5  -6  -6   12.97    0.58
  -5  -6  -6   11.10    0.51
  -5   6  -6   12.27    0.61
  -6  -7   6   17.25    0.72
   6  -7  -6   16.12    0.68
  -6  -7   6   16.11    0.65
  -6   7   6   14.11    0.65
  -6   7   6   16.67    0.66
   6   7  -6   16.52    0.68
   5  -7  -6   16.27    0.67
  -5  -7   6   15.16    0.66
   5   7  -6   16.00    0.67
  -5   7   6   15.98    0.67
   4  -7  -6    5.10    0.25
  -4  -7   6    5.00    0.25
  -4   7   6    5.04    0.25
   4   7  -6    5.17    0.26
   3  -7  -6   10.77    0.49
   3  -7  -6   12.02    0.49
  -3  -7   6   10.55    0.50
   3   7  -6   12.00    0.49
   2  -7  -6    2.47    0.13
   2  -7  -6    2.52    0.17
   2   7  -6    2.73    0.17
   2   7  -6    2.33    0.13
   1  -7  -6   12.75    0.52
   1  -7  -6   12.83    0.60
   1   7  -6   12.18    0.58
   1   7  -6   12.10    0.52
   1   7  -6   11.94    0.51
   0  -7  -6    2.31    0.17
   0  -7  -6    2.33    0.14
   0  -7  -6    2.21    0.14
   0   7  -6    2.25    0.14
   0   7  -6    2.31    0.15
  -1  -7  -6    5.98    0.25
  -1  -7  -6    5.99    0.25
  -1  -7  -6    6.45    0.34
  -1   7  -6    5.83    0.33
  -1   7  -6    5.85    0.30
  -1   7  -6    6.40    0.26
  -1   7  -6    6.31    0.26
  -2  -7  -6    6.95    0.35
  -2  -7  -6    6.95    0.27
  -2   7  -6    5.96    0.35
  -2   7  -6    6.92    0.27
  -3  -7  -6   29.05    1.02
  -3   7  -6   29.77    1.02
  -3   7  -6   27.42    1.37
 -12   0   7   11.70    0.54
 -12   0   7   10.68    0.41
 -11   0   7    4.02    0.25
 -11   0   7    4.28    0.19
 -11   0   7    4.65    0.20
 -10   0   7   51.11    1.94
 -10   0   7   47.17    1.78
 -10   0   7   51.22    2.26
  -9   0   7    3.76    0.20
  -9   0   7    3.67    0.19
  -9   0   7    3.58    0.20
  -9   0   7    3.64    0.24
  -8   0   7   88.75    3.40
  -8   0   7   78.78    4.01
  -8   0   7   95.52    3.54
  -7   0   7   18.81    0.80
  -6   0   7   74.08    2.99
   4   0  -7  558.20   27.24
   4   0  -7  565.11   26.34
   4   0  -7  550.18   25.27
   3   0  -7   19.26    1.01
   3   0  -7   19.98    0.98
   3   0  -7   18.93    0.95
   2   0  -7    8.02    0.44
   2   0  -7    8.22    0.49
   2   0  -7    8.45    0.46
   1   0  -7   33.20    1.58
   1   0  -7   34.35    1.67
   1   0  -7   31.25    1.63
   1   0  -7   32.71    1.52
   0   0  -7   60.33    2.44
   0   0  -7   56.10    2.70
   0   0  -7   50.02    1.90
   0   0  -7   51.15    2.65
   0   0  -7   50.12    2.08
   0   0  -7   54.11    2.24
   0   0  -7   54.49    2.55
   0   0  -7   57.15    2.45
  -1   0  -7   18.59    0.97
  -1   0  -7   18.26    0.77
  -1   0  -7   17.49    0.83
  -1   0  -7   17.21    0.81
  -1   0  -7   16.60    0.63
  -1   0  -7   16.77    0.68
  -1   0  -7   17.67    0.84
  -1   0  -7   18.37    0.81
  -1   0  -7   18.07    0.88
  -2   0  -7    8.96    0.47
  -2   0  -7    8.98    0.34
  -2   0  -7    9.49    0.50
  -2   0  -7    9.46    0.44
  -2   0  -7    9.92    0.57
  -2   0  -7    9.05    0.46
  -2   0  -7    8.33    0.46
  -3   0  -7   46.68    2.09
  -3   0  -7   45.04    1.97
  -3   0  -7   44.61    1.94
  -3   0  -7   40.84    1.96
  -3   0  -7   37.88    1.77
  -3   0  -7   45.83    1.82
  -3   0  -7   43.08    2.22
  -4   0  -7   64.50    2.79
  -4   0  -7   74.29    3.05
  -4   0  -7   73.67    3.29
  -4   0  -7   71.76    2.86
  -4   0  -7   67.72    3.09
  -4   0  -7   68.91    3.09
  -4   0  -7   62.18    3.44
  -5   0  -7    7.87    0.41
  -5   0  -7    6.99    0.35
  -5   0  -7    7.21    0.40
  -5   0  -7    7.47    0.40
  -5   0  -7    7.70    0.44
  -5   0  -7    7.78    0.38
  -6   0  -7   16.66    0.83
  -6   0  -7   15.30    0.77
  -6   0  -7   16.01    0.78
  -6   0  -7   16.51    0.72
  -6   0  -7   16.46    0.77
  -7   0  -7    1.16    0.12
  -7   0  -7    1.04    0.12
  -7   0  -7    1.11    0.11
 -12  -1   7   28.27    1.28
 -12  -1   7   27.74    1.00
 -12   1   7   28.46    1.00
 -11  -1   7    0.83    0.08
 -11  -1   7    1.11    0.07
 -11  -1   7    0.84    0.12
 -11   1   7    0.95    0.08
 -11   1   7    1.05    0.14
 -11   1   7    0.92    0.08
 -10  -1   7   27.39    1.24
 -10  -1   7   27.21    0.97
 -10  -1   7   25.81    1.06
 -10   1   7   27.76    1.06
 -10   1   7   26.28    1.24
 -10   1   7   25.17    0.97
  -9  -1   7  185.72    6.98
  -9  -1   7  181.75    7.35
  -9  -1   7  176.61    6.37
  -9   1   7  184.17    7.29
  -9   1   7  182.60    6.98
  -9   1   7  178.07    6.38
  -9   1   7  186.23    8.06
  -8  -1   7   36.64    1.50
  -8  -1   7   39.62    1.56
  -8   1   7   37.86    1.74
  -8   1   7   38.72    1.56
  -8   1   7   37.08    1.51
  -7  -1   7    8.76    0.42
  -7   1   7    9.15    0.42
  -6  -1   7    7.43    0.35
  -6   1   7    6.90    0.34
   4  -1  -7   24.29    1.22
   4  -1  -7   24.59    1.18
   4   1  -7   23.02    1.22
   4   1  -7   24.50    1.18
   4   1  -7   24.84    1.25
   3  -1  -7   91.30    4.43
   3  -1  -7   88.02    4.10
   3  -1  -7   92.77    4.28
   3   1  -7   90.35    4.28
   3   1  -7   91.98    4.44
   3   1  -7   90.87    4.10
   2  -1  -7   89.96    4.37
   2  -1  -7   87.06    4.02
   2  -1  -7   91.76    4.19
   2   1  -7   89.86    4.19
   2   1  -7   87.53    4.02
   2   1  -7   89.38    4.36
   1  -1  -7   16.97    0.85
   1  -1  -7   17.36    0.91
   1  -1  -7   16.64    0.82
   1  -1  -7   16.43    0.90
   1   1  -7   17.16    0.85
   1   1  -7   16.95    0.91
   1   1  -7   17.07    0.82
   0  -1  -7   79.89    3.76
   0  -1  -7   80.10    3.90
   0  -1  -7   79.93    2.80
   0  -1  -7   86.04    3.94
   0  -1  -7   80.64    3.73
   0  -1  -7   77.77    3.54
   0  -1  -7   82.41    3.59
   0  -1  -7   78.69    3.06
   0   1  -7   79.89    3.48
   0   1  -7   80.59    3.28
   0   1  -7   78.93    2.80
   0   1  -7   80.29    3.65
   0   1  -7   78.51    3.06
   0   1  -7   80.17    3.93
   0   1  -7   74.75    3.54
  -1  -1  -7   74.63    3.57
  -1  -1  -7   69.87    2.52
  -1  -1  -7   71.24    3.52
  -1  -1  -7   71.23    3.15
  -1  -1  -7   74.36    3.26
  -1  -1  -7   67.86    2.75
  -1  -1  -7   65.87    2.89
  -1  -1  -7   72.93    3.41
  -1  -1  -7   75.73    3.40
  -1  -1  -7   69.97    3.20
  -1   1  -7   74.93    3.38
  -1   1  -7   75.41    3.28
  -1   1  -7   70.75    3.14
  -1   1  -7   69.81    3.19
  -1   1  -7   74.01    3.56
  -1   1  -7   74.29    2.96
  -1   1  -7   72.35    3.39
  -1   1  -7   71.17    2.52
  -1   1  -7   69.50    2.75
  -2  -1  -7  122.75    5.27
  -2  -1  -7  124.96    4.64
  -2  -1  -7  134.61    6.44
  -2  -1  -7  134.29    5.72
  -2  -1  -7  132.89    5.82
  -2  -1  -7  139.36    6.18
  -2  -1  -7  123.02    6.36
  -2  -1  -7  130.81    5.38
  -2   1  -7  136.24    5.38
  -2   1  -7  132.17    4.63
  -2   1  -7  135.52    5.72
  -2   1  -7  135.54    5.84
  -2   1  -7  134.65    6.43
  -2   1  -7  124.43    5.81
  -2   1  -7  134.32    6.18
  -3  -1  -7   25.79    1.43
  -3  -1  -7   28.15    1.33
  -3  -1  -7   25.31    0.94
  -3  -1  -7   26.91    1.15
  -3  -1  -7   25.94    1.12
  -3  -1  -7   27.90    1.23
  -3  -1  -7   27.39    1.25
  -3   1  -7   27.07    1.25
  -3   1  -7   26.06    1.41
  -3   1  -7   27.48    1.15
  -3   1  -7   27.46    1.22
  -3   1  -7   26.46    0.94
  -3   1  -7   27.80    1.32
  -3   1  -7   26.23    1.24
  -4  -1  -7   21.74    1.29
  -4  -1  -7   23.60    1.02
  -4  -1  -7   24.29    1.11
  -4  -1  -7   24.11    1.13
  -4  -1  -7   23.83    1.04
  -4  -1  -7   24.80    1.20
  -4   1  -7   22.17    1.11
  -4   1  -7   25.22    1.20
  -4   1  -7   24.66    1.13
  -4   1  -7   24.67    1.04
  -4   1  -7   24.89    1.11
  -5  -1  -7   62.17    2.78
  -5  -1  -7   67.41    2.97
  -5  -1  -7   65.17    2.73
  -5  -1  -7   69.32    3.02
  -5  -1  -7   70.21    3.21
  -5   1  -7   67.00    2.96
  -5   1  -7   67.09    3.02
  -5   1  -7   70.02    3.21
  -5   1  -7   67.30    2.79
  -6  -1  -7   31.77    1.55
  -6  -1  -7   33.33    1.45
  -6  -1  -7   32.24    1.47
  -6  -1  -7   31.80    1.32
  -6   1  -7   30.78    1.43
  -6   1  -7   32.33    1.35
  -6   1  -7   32.07    1.56
  -6   1  -7   30.81    1.47
  -7  -1  -7    8.82    0.41
  -7  -1  -7    9.12    0.45
  -7  -1  -7    8.40    0.44
  -7   1  -7    9.02    0.48
  -7   1  -7    9.40    0.43
 -11  -2   7    2.48    0.12
 -11  -2   7    2.47    0.18
 -11  -2   7    2.51    0.11
 -11   2   7    2.29    0.13
 -11   2   7    2.53    0.12
 -11   2   7    2.03    0.15
 -10  -2   7   21.97    0.80
 -10  -2   7   22.47    1.02
 -10  -2   7   21.28    0.86
 -10   2   7   20.98    0.92
 -10   2   7   20.91    1.00
 -10   2   7   21.25    0.86
 -10   2   7   21.90    0.80
  -9  -2   7    9.72    0.41
  -9  -2   7    8.60    0.37
  -9  -2   7    9.37    0.40
  -9   2   7    9.34    0.40
  -9   2   7    9.05    0.48
  -9   2   7    9.23    0.41
  -8  -2   7   61.98    2.49
  -8  -2   7   60.56    2.39
  -8   2   7   61.04    2.40
  -8   2   7   65.42    2.49
  -8   2   7   59.23    3.07
  -8   2   7   60.10    2.76
  -7  -2   7    5.08    0.38
  -7  -2   7    5.43    0.28
  -7   2   7    5.57    0.27
  -7   2   7    5.12    0.30
  -6  -2   7   16.67    0.88
  -6  -2   7   16.26    0.70
  -6   2   7   15.63    0.70
  -5  -2   7   35.78    1.80
   5   2  -7   36.15    1.82
   4  -2  -7    2.21    0.22
   4  -2  -7    2.15    0.21
  -4  -2   7    1.99    0.19
   4  -2  -7    1.98    0.15
   4   2  -7    2.03    0.14
   4   2  -7    2.55    0.22
   3  -2  -7   98.31    4.58
   3  -2  -7   94.84    4.74
   3  -2  -7   89.28    3.90
   3  -2  -7  101.41    4.41
   3   2  -7  103.35    4.40
   3   2  -7   92.75    3.89
   3   2  -7   96.06    4.58
   3   2  -7  102.56    4.76
   2  -2  -7   12.74    0.52
   2  -2  -7   12.44    0.64
   2  -2  -7   12.56    0.69
   2  -2  -7   12.36    0.65
   2  -2  -7   11.25    0.51
   2  -2  -7   12.92    0.69
   2   2  -7   10.74    0.50
   2   2  -7   12.88    0.69
   2   2  -7   11.62    0.52
   2   2  -7   12.40    0.63
   1  -2  -7  242.13   11.81
   1  -2  -7  217.41    9.16
   1  -2  -7  247.91   10.99
   1  -2  -7  230.32    9.61
   1  -2  -7  255.20   11.98
   1  -2  -7  230.13    8.33
   1  -2  -7  229.95   10.49
   1  -2  -7  256.71   11.39
   1   2  -7  231.91    8.34
   1   2  -7  226.07    9.57
   1   2  -7  262.06   11.54
   1   2  -7  225.52   10.32
   1   2  -7  228.29    9.12
   1   2  -7  254.21   12.03
   1   2  -7  256.99   10.91
   0  -2  -7   11.06    0.54
   0  -2  -7   10.22    0.46
   0  -2  -7    9.95    0.50
   0  -2  -7    9.71    0.50
   0  -2  -7   10.29    0.39
   0  -2  -7   12.33    0.64
   0  -2  -7   10.83    0.53
   0  -2  -7   10.40    0.42
   0  -2  -7   10.75    0.61
   0   2  -7   10.32    0.50
   0   2  -7    9.53    0.47
   0   2  -7    9.27    0.41
   0   2  -7   10.59    0.61
   0   2  -7   10.02    0.39
   0   2  -7    9.05    0.49
   0   2  -7   10.65    0.42
   0   2  -7    9.17    0.53
   0   2  -7   10.16    0.55
   0   2  -7   10.81    0.52
  -1  -2  -7   11.94    0.55
  -1  -2  -7   12.34    0.60
  -1  -2  -7   13.13    0.65
  -1  -2  -7   12.50    0.46
  -1  -2  -7   12.87    0.72
  -1  -2  -7   12.13    0.61
  -1  -2  -7   12.58    0.74
  -1  -2  -7   12.22    0.60
  -1  -2  -7   12.03    0.49
  -1  -2  -7   12.08    0.61
  -1   2  -7   12.70    0.59
  -1   2  -7   12.61    0.62
  -1   2  -7   12.73    0.56
  -1   2  -7   12.05    0.49
  -1   2  -7   12.33    0.60
  -1   2  -7   12.89    0.46
  -1   2  -7   12.39    0.72
  -1   2  -7   11.54    0.59
  -1   2  -7   12.05    0.63
  -2  -2  -7   69.86    3.47
  -2  -2  -7   70.07    2.81
  -2  -2  -7   69.84    2.43
  -2  -2  -7   72.21    3.05
  -2  -2  -7   66.49    3.42
  -2  -2  -7   71.87    3.29
  -2  -2  -7   70.02    3.09
  -2   2  -7   66.54    2.43
  -2   2  -7   69.73    2.86
  -2   2  -7   69.53    3.04
  -2   2  -7   69.03    3.44
  -2   2  -7   67.55    3.28
  -2   2  -7   66.86    3.43
  -3  -2  -7  109.44    4.68
  -3  -2  -7   98.31    5.22
  -3  -2  -7  109.74    4.75
  -3  -2  -7  108.66    4.31
  -3  -2  -7  102.14    5.28
  -3  -2  -7  113.77    5.05
  -3  -2  -7  104.53    3.77
  -3   2  -7  111.76    4.77
  -3   2  -7  105.07    3.76
  -3   2  -7  110.14    4.40
  -3   2  -7  108.53    5.04
  -3   2  -7  101.21    5.25
  -3   2  -7  103.69    5.23
  -3   2  -7  111.32    4.67
  -4  -2  -7   14.35    0.76
  -4  -2  -7   14.72    0.73
  -4  -2  -7   14.76    0.71
  -4  -2  -7   15.20    0.65
  -4   2  -7   14.94    0.76
  -4   2  -7   14.60    0.72
  -4   2  -7   12.98    0.84
  -4   2  -7   14.14    0.67
  -4   2  -7   15.12    0.70
  -5  -2  -7    5.82    0.32
  -5  -2  -7    5.84    0.35
  -5  -2  -7    5.72    0.33
  -5  -2  -7    5.18    0.31
  -5   2  -7    6.07    0.35
  -5   2  -7    5.42    0.31
  -5   2  -7    5.94    0.32
  -5   2  -7    5.78    0.33
  -6  -2  -7   47.79    1.90
  -6  -2  -7   47.52    2.06
  -6  -2  -7   43.71    2.09
  -6  -2  -7   45.87    2.09
  -6   2  -7   47.88    2.22
  -6   2  -7   44.13    2.04
  -6   2  -7   47.04    1.94
  -6   2  -7   46.39    2.10
  -7  -2  -7   19.12    0.90
  -7  -2  -7   20.12    0.82
  -7   2  -7   19.53    0.83
  -7   2  -7   18.36    0.95
 -11  -3   7   15.79    0.74
 -11  -3   7   16.73    0.58
 -11   3   7   15.03    0.68
 -10  -3   7    3.04    0.16
 -10  -3   7    3.19    0.16
 -10  -3   7    2.82    0.19
 -10   3   7    3.27    0.17
 -10   3   7    3.32    0.16
 -10   3   7    3.53    0.19
  -9  -3   7   19.54    0.79
  -9  -3   7   18.73    0.79
  -9  -3   7   18.76    0.92
  -9  -3   7   18.97    0.87
  -9   3   7   20.31    0.80
  -9   3   7   20.41    0.80
  -8  -3   7   29.92    1.21
  -8  -3   7   28.25    1.28
  -8  -3   7   29.23    1.17
  -8   3   7   30.29    1.22
  -8   3   7   28.85    1.18
  -7  -3   7    9.12    0.46
  -7  -3   7    9.76    0.44
  -7   3   7   10.22    0.45
  -6  -3   7    5.22    0.28
  -6  -3   7    5.18    0.38
  -6   3   7    5.46    0.28
   5  -3  -7    8.96    0.45
  -5  -3   7   10.03    0.59
   5   3  -7   10.93    0.61
   4  -3  -7   74.31    3.13
   4   3  -7   76.24    3.13
   4   3  -7   82.33    3.84
   3  -3  -7   26.36    1.13
   3  -3  -7   24.93    1.09
   3  -3  -7   28.09    1.34
   3  -3  -7   27.71    1.36
   3   3  -7   29.09    1.43
   3   3  -7   27.67    1.32
   3   3  -7   25.40    1.08
   3   3  -7   28.26    1.38
   3   3  -7   27.09    1.12
   2  -3  -7   24.93    1.00
   2  -3  -7   25.79    1.25
   2  -3  -7   25.58    1.32
   2  -3  -7   25.72    1.03
   2  -3  -7   22.66    0.91
   2  -3  -7   25.99    1.23
   2   3  -7   24.41    1.26
   2   3  -7   24.76    1.03
   2   3  -7   25.24    1.21
   2   3  -7   25.74    1.32
   2   3  -7   23.43    0.91
   2   3  -7   25.07    0.99
   1  -3  -7  100.25    4.47
   1  -3  -7   92.56    3.48
   1  -3  -7   89.69    4.37
   1  -3  -7   99.83    3.81
   1  -3  -7   98.51    3.95
   1  -3  -7  101.53    4.85
   1  -3  -7  101.35    4.65
   1   3  -7   99.48    4.66
   1   3  -7   99.79    4.46
   1   3  -7  103.67    4.86
   1   3  -7   98.34    3.95
   1   3  -7  101.57    3.48
   1   3  -7  100.15    3.80
   0  -3  -7    7.99    0.45
   0  -3  -7    8.33    0.40
   0  -3  -7    7.92    0.43
   0  -3  -7    8.26    0.33
   0  -3  -7    7.87    0.45
   0  -3  -7    8.09    0.54
   0  -3  -7    7.62    0.42
   0  -3  -7    7.88    0.35
   0   3  -7    8.09    0.44
   0   3  -7    7.95    0.34
   0   3  -7    9.19    0.52
   0   3  -7    8.69    0.45
   0   3  -7    8.51    0.35
   0   3  -7    8.32    0.47
   0   3  -7    7.66    0.39
   0   3  -7    8.48    0.42
   0   3  -7    8.67    0.33
  -1  -3  -7    1.94    0.18
  -1  -3  -7    2.11    0.18
  -1  -3  -7    1.95    0.16
  -1  -3  -7    2.05    0.15
  -1  -3  -7    2.09    0.12
  -1  -3  -7    2.01    0.16
  -1  -3  -7    2.03    0.23
  -1  -3  -7    2.20    0.12
  -1   3  -7    1.91    0.21
  -1   3  -7    2.08    0.23
  -1   3  -7    2.06    0.17
  -1   3  -7    2.23    0.16
  -1   3  -7    2.17    0.12
  -1   3  -7    1.98    0.11
  -1   3  -7    2.27    0.16
  -1   3  -7    2.05    0.17
  -2  -3  -7   94.93    3.29
  -2  -3  -7   99.48    3.79
  -2  -3  -7   90.91    4.62
  -2  -3  -7   96.08    4.18
  -2  -3  -7   86.69    4.19
  -2  -3  -7  100.11    4.11
  -2   3  -7   91.50    4.63
  -2   3  -7   95.39    3.86
  -2   3  -7   88.33    4.17
  -2   3  -7   84.84    4.35
  -2   3  -7   89.24    4.61
  -2   3  -7   97.54    4.10
  -2   3  -7   95.77    3.58
  -2   3  -7   98.51    4.43
  -2   3  -7   98.62    3.29
  -3  -3  -7   55.71    2.70
  -3  -3  -7   63.63    2.66
  -3  -3  -7   60.15    2.10
  -3  -3  -7   61.17    2.70
  -3  -3  -7   61.57    2.45
  -3  -3  -7   53.93    3.00
  -3   3  -7   62.21    2.65
  -3   3  -7   53.93    3.00
  -3   3  -7   62.62    2.86
  -3   3  -7   60.06    2.49
  -3   3  -7   62.88    2.10
  -4  -3  -7   62.24    2.46
  -4  -3  -7   59.86    2.70
  -4  -3  -7   61.73    2.66
  -4  -3  -7   55.52    2.70
  -4   3  -7   59.92    2.09
  -4   3  -7   60.96    2.87
  -4   3  -7   59.10    2.50
  -4   3  -7   60.97    2.65
  -5  -3  -7   26.95    1.10
  -5  -3  -7   26.14    1.22
  -5  -3  -7   25.28    1.20
  -5   3  -7   27.32    1.29
  -5   3  -7   24.91    1.18
  -5   3  -7   25.26    1.12
  -6  -3  -7    4.33    0.24
  -6  -3  -7    4.30    0.28
  -6  -3  -7    3.97    0.25
  -6   3  -7    4.56    0.28
  -6   3  -7    4.35    0.24
  -7  -3  -7   13.56    0.55
  -7  -3  -7   12.68    0.60
  -7   3  -7   11.05    0.63
  -7   3  -7   12.89    0.55
 -10  -4   7    0.98    0.08
 -10  -4   7    1.07    0.08
 -10  -4   7    0.95    0.07
 -10   4   7    1.09    0.08
 -10   4   7    1.15    0.11
 -10   4   7    1.06    0.08
  -9  -4   7    8.01    0.40
  -9  -4   7    8.66    0.37
  -9  -4   7    7.84    0.42
  -9   4   7    8.86    0.40
  -9   4   7    8.92    0.38
  -8  -4   7   56.09    2.49
  -8  -4   7   60.15    2.35
  -8  -4   7   59.17    2.27
  -8   4   7   56.06    2.28
  -8   4   7   59.98    2.36
  -7  -4   7    3.91    0.23
  -7  -4   7    4.11    0.21
  -7  -4   7    3.44    0.21
  -7   4   7    3.94    0.22
  -6  -4   7    9.58    0.45
  -6   4   7    9.57    0.46
  -5  -4   7  131.37    5.24
  -5  -4   7  128.75    6.33
   5  -4  -7  132.80    5.25
   5   4  -7  132.59    5.24
   5   4  -7  127.39    6.39
   4  -4  -7  174.58    8.46
   4  -4  -7  180.18    6.99
   4   4  -7  172.37    8.50
   4   4  -7  171.37    6.98
   3  -4  -7   16.32    0.67
   3  -4  -7   16.22    0.92
   3  -4  -7   15.71    0.69
   3   4  -7   15.79    0.68
   3   4  -7   16.00    0.90
   3   4  -7   15.15    0.66
   2  -4  -7   19.89    1.09
   2  -4  -7   18.79    1.01
   2  -4  -7   19.42    0.74
   2  -4  -7   18.45    1.00
   2  -4  -7   20.63    0.82
   2  -4  -7   19.67    0.81
   2   4  -7   20.15    0.82
   2   4  -7   18.57    0.99
   2   4  -7   20.09    1.07
   2   4  -7   18.28    1.02
   2   4  -7   20.08    0.80
   1  -4  -7    3.54    0.18
   1  -4  -7    3.56    0.20
   1  -4  -7    3.78    0.19
   1  -4  -7    3.41    0.31
   1  -4  -7    3.35    0.27
   1  -4  -7    3.54    0.21
   1   4  -7    3.63    0.28
   1   4  -7    3.50    0.28
   1   4  -7    3.77    0.19
   1   4  -7    3.72    0.19
   1   4  -7    3.76    0.30
   1   4  -7    3.62    0.20
   0  -4  -7   10.76    0.67
   0  -4  -7    9.98    0.58
   0  -4  -7   11.00    0.50
   0  -4  -7   10.77    0.45
   0  -4  -7    9.92    0.53
   0  -4  -7   10.47    0.58
   0  -4  -7   10.77    0.43
   0   4  -7   11.05    0.45
   0   4  -7   11.31    0.44
   0   4  -7   11.22    0.66
   0   4  -7   10.60    0.56
   0   4  -7   11.30    0.53
   0   4  -7    9.65    0.57
   0   4  -7   10.29    0.59
   0   4  -7   10.92    0.42
  -1  -4  -7    3.35    0.32
  -1  -4  -7    3.52    0.23
  -1  -4  -7    3.52    0.25
  -1  -4  -7    3.98    0.23
  -1  -4  -7    3.96    0.18
  -1   4  -7    3.79    0.18
  -1   4  -7    3.93    0.18
  -1   4  -7    4.05    0.25
  -1   4  -7    3.68    0.31
  -1   4  -7    3.17    0.32
  -1   4  -7    3.86    0.26
  -2  -4  -7    5.97    0.36
  -2  -4  -7    6.06    0.26
  -2  -4  -7    6.29    0.35
  -2  -4  -7    6.22    0.32
  -2   4  -7    6.37    0.26
  -2   4  -7    6.59    0.26
  -2   4  -7    6.60    0.34
  -2   4  -7    5.18    0.41
  -2   4  -7    6.11    0.33
  -2   4  -7    6.62    0.37
  -3  -4  -7  109.40    4.90
  -3  -4  -7  110.44    4.42
  -3  -4  -7  110.49    3.83
  -3  -4  -7  108.74    4.86
  -3   4  -7  109.67    3.83
  -3   4  -7  109.63    4.78
  -3   4  -7  106.67    4.49
  -3   4  -7  112.16    5.17
  -4  -4  -7   53.15    2.46
  -4  -4  -7   54.14    1.90
  -4  -4  -7   56.93    2.23
  -4  -4  -7   52.62    2.45
  -4   4  -7   54.21    1.91
  -4   4  -7   55.84    2.61
  -4   4  -7   54.97    2.40
  -4   4  -7   53.73    2.26
  -5  -4  -7   25.61    1.07
  -5  -4  -7   24.51    1.17
  -5  -4  -7   25.27    1.17
  -5   4  -7   24.86    1.08
  -5   4  -7   25.99    1.24
  -6  -4  -7   26.23    1.19
  -6  -4  -7   23.50    1.18
  -6  -4  -7   27.74    1.08
  -6   4  -7   25.23    1.10
  -6   4  -7   27.31    1.26
  -9  -5   7    6.26    0.27
  -9  -5   7    6.06    0.30
  -9   5   7    6.75    0.28
  -9   5   7    6.52    0.31
  -8  -5   7    0.51    0.05
  -8  -5   7    0.56    0.07
  -8  -5   7    0.48    0.07
  -8   5   7    0.55    0.08
  -8   5   7    0.36    0.08
  -8   5   7    0.50    0.06
  -7  -5   7    0.71    0.09
  -7  -5   7    0.68    0.09
   6  -5  -7    3.58    0.22
  -6  -5   7    3.73    0.22
  -6   5   7    3.85    0.23
   5  -5  -7   12.58    0.55
  -5  -5   7   12.16    0.55
   5   5  -7   12.20    0.55
  -5   5   7   11.42    0.55
   4  -5  -7   17.23    0.75
   4   5  -7   16.90    0.74
   3  -5  -7   89.86    3.45
   3  -5  -7   82.90    3.32
   3   5  -7   83.23    3.31
   3   5  -7   85.95    3.44
   2  -5  -7   54.80    2.17
   2  -5  -7   54.11    2.24
   2  -5  -7   55.52    2.26
   2   5  -7   54.79    2.24
   2   5  -7   57.27    2.16
   1  -5  -7    1.55    0.15
   1  -5  -7    1.55    0.16
   1  -5  -7    1.70    0.11
   1  -5  -7    1.91    0.14
   1   5  -7    1.91    0.14
   1   5  -7    2.23    0.12
   1   5  -7    1.78    0.13
   0  -5  -7   22.52    0.95
   0  -5  -7   22.28    0.89
   0  -5  -7   22.83    0.83
   0  -5  -7   21.18    1.04
   0   5  -7   22.32    0.89
   0   5  -7   21.90    0.82
   0   5  -7   21.51    1.09
   0   5  -7   22.99    1.03
  -1  -5  -7   15.61    0.67
  -1  -5  -7   14.65    0.61
  -1  -5  -7   15.51    0.57
  -1  -5  -7   14.47    0.73
  -1   5  -7   14.60    0.57
  -1   5  -7   14.52    0.77
  -1   5  -7   15.32    0.61
  -1   5  -7   15.75    0.72
  -2  -5  -7   43.24    2.03
  -2  -5  -7   44.14    1.59
  -2  -5  -7   43.71    1.84
  -2   5  -7   45.27    1.99
  -2   5  -7   44.90    1.71
  -2   5  -7   44.80    2.14
  -2   5  -7   46.60    1.59
  -3  -5  -7    1.44    0.08
  -3  -5  -7    1.54    0.13
  -3  -5  -7    1.23    0.15
  -3  -5  -7    1.62    0.17
  -3   5  -7    1.37    0.14
  -3   5  -7    1.45    0.16
  -3   5  -7    1.42    0.09
  -4  -5  -7    5.15    0.26
  -4  -5  -7    5.05    0.29
  -4  -5  -7    4.75    0.28
  -4   5  -7    5.06    0.19
  -4   5  -7    5.13    0.30
  -4   5  -7    4.75    0.25
  -5   5  -7   56.14    2.42
  -5   5  -7   62.15    2.80
  -8  -6   7    7.94    0.35
  -8  -6   7    8.13    0.32
  -8   6   7    7.54    0.32
  -8   6   7    6.67    0.34
  -7  -6   7    6.27    0.30
  -7  -6   7    6.18    0.26
   7  -6  -7    5.67    0.29
  -7  -6   7    5.67    0.27
  -7   6   7    6.52    0.27
  -7   6   7    5.71    0.28
  -7   6   7    5.65    0.28
   6  -6  -7    3.23    0.19
  -6  -6   7    3.34    0.18
  -6   6   7    3.31    0.19
  -6   6   7    3.21    0.19
   6   6  -7    3.34    0.20
   5  -6  -7    3.72    0.22
  -5  -6   7    3.93    0.21
   5  -6  -7    3.95    0.22
  -5   6   7    3.77    0.23
   5   6  -7    4.06    0.21
  -4  -6   7    2.69    0.19
   4  -6  -7    2.88    0.18
   4  -6  -7    2.85    0.17
   4   6  -7    2.83    0.18
   3  -6  -7   12.36    0.56
   3  -6  -7   12.80    0.54
   3  -6  -7   12.30    0.54
   3   6  -7   12.62    0.55
   3   6  -7   12.22    0.53
   2  -6  -7    3.20    0.20
   2  -6  -7    2.88    0.20
   2  -6  -7    2.96    0.16
   2   6  -7    3.14    0.17
   2   6  -7    3.10    0.20
   1  -6  -7    2.81    0.17
   1  -6  -7    2.82    0.19
   1  -6  -7    2.75    0.19
   1   6  -7    2.94    0.19
   1   6  -7    2.66    0.14
   1   6  -7    2.99    0.18
   0  -6  -7    0.77    0.12
   0  -6  -7    0.80    0.10
   0  -6  -7    0.82    0.09
   0  -6  -7    0.74    0.09
   0   6  -7    0.70    0.08
   0   6  -7    0.85    0.10
   0   6  -7    0.74    0.08
  -1  -6  -7    5.90    0.33
  -1  -6  -7    6.12    0.26
  -1  -6  -7    5.88    0.31
  -1  -6  -7    6.10    0.26
  -1   6  -7    6.36    0.27
  -1   6  -7    6.33    0.33
  -1   6  -7    5.92    0.34
  -1   6  -7    6.19    0.26
  -2  -6  -7    7.26    0.34
  -2  -6  -7    7.57    0.29
  -2  -6  -7    7.22    0.37
  -2   6  -7    6.54    0.35
  -2   6  -7    7.10    0.29
  -2   6  -7    7.03    0.39
  -3  -6  -7    0.25    0.04
  -3  -6  -7    0.26    0.06
  -3  -6  -7    0.24    0.07
  -3   6  -7    0.20    0.06
  -3   6  -7    0.28    0.04
  -4  -6  -7   11.44    0.48
  -4   6  -7   10.99    0.56
   6   7  -7   11.13    0.55
  -6   7   7   15.06    0.54
   5  -7  -7    4.64    0.21
  -5  -7   7    4.44    0.21
  -5   7   7    4.48    0.22
  -4  -7   7    0.50    0.07
   4  -7  -7    0.38    0.05
  -4   7   7    0.40    0.07
   4   7  -7    0.35    0.05
  -3  -7   7   11.60    0.50
   3  -7  -7   11.38    0.48
   3  -7  -7   10.78    0.46
   3  -7  -7   10.73    0.53
   3   7  -7   11.35    0.47
   2  -7  -7   20.33    0.98
   2  -7  -7   21.59    0.86
   2   7  -7   21.81    0.85
   2   7  -7   21.62    0.97
   1  -7  -7    5.11    0.29
   1  -7  -7    5.74    0.25
   1  -7  -7    4.95    0.23
   1   7  -7    5.92    0.25
   1   7  -7    5.84    0.30
   0  -7  -7    5.36    0.24
   0  -7  -7    5.18    0.29
   0  -7  -7    5.59    0.23
   0   7  -7    5.57    0.28
   0   7  -7    5.35    0.23
   0   7  -7    5.76    0.24
  -1  -7  -7   24.86    1.10
  -1  -7  -7   22.73    0.86
  -1   7  -7   24.61    0.87
  -2  -7  -7   26.52    0.93
  -2   7  -7   26.26    0.94
 -11   0   8    9.42    0.39
 -11   0   8    9.54    0.47
 -11   0   8    9.42    0.37
 -10   0   8    8.54    0.38
 -10   0   8    8.75    0.45
  -9   0   8   13.93    0.59
  -9   0   8   14.05    0.69
  -9   0   8   14.06    0.60
  -8   0   8  186.04    7.35
  -8   0   8  181.62    7.05
  -7   0   8   50.76    2.08
   5   0  -8   23.84    1.00
   4   0  -8  135.16    5.90
   4   0  -8  127.61    5.23
   4   0  -8  133.51    6.36
   4   0  -8  127.38    6.14
   3   0  -8   59.57    2.64
   3   0  -8   55.32    2.23
   3   0  -8   61.14    2.75
   3   0  -8   55.39    2.31
   3   0  -8   60.65    2.86
   3   0  -8   53.02    2.03
   2   0  -8    3.37    0.25
   2   0  -8    3.22    0.23
   2   0  -8    2.99    0.16
   2   0  -8    3.29    0.16
   2   0  -8    2.62    0.23
   2   0  -8    3.47    0.24
   2   0  -8    2.77    0.15
   2   0  -8    2.63    0.18
   1   0  -8    5.32    0.30
   1   0  -8    4.82    0.29
   1   0  -8    4.66    0.22
   1   0  -8    4.74    0.28
   1   0  -8    4.88    0.20
   1   0  -8    4.37    0.26
   1   0  -8    4.86    0.21
   1   0  -8    4.48    0.28
   1   0  -8    5.09    0.36
   0   0  -8   13.82    0.68
   0   0  -8   13.74    0.66
   0   0  -8   14.15    0.52
   0   0  -8   14.23    0.56
   0   0  -8   14.34    0.80
   0   0  -8   13.69    0.72
   0   0  -8   14.31    0.68
   0   0  -8   14.10    0.70
  -1   0  -8   25.26    1.08
  -1   0  -8   24.91    1.34
  -1   0  -8   25.32    0.90
  -1   0  -8   25.11    1.14
  -1   0  -8   25.60    1.24
  -1   0  -8   24.69    1.17
  -2   0  -8   25.50    1.19
  -2   0  -8   24.35    1.37
  -2   0  -8   25.52    1.17
  -2   0  -8   26.32    1.11
  -2   0  -8   26.20    1.27
  -2   0  -8   25.41    0.91
  -3   0  -8    2.92    0.22
  -3   0  -8    2.90    0.19
  -3   0  -8    3.11    0.24
  -3   0  -8    2.58    0.26
  -3   0  -8    3.10    0.23
  -4   0  -8    4.14    0.27
  -4   0  -8    4.07    0.24
  -4   0  -8    3.78    0.27
  -4   0  -8    4.11    0.27
  -5   0  -8   40.90    1.87
  -5   0  -8   41.42    1.98
  -5   0  -8   42.47    1.84
  -5   0  -8   39.44    1.72
  -6   0  -8    1.53    0.15
  -6   0  -8    1.39    0.14
  -6   0  -8    1.46    0.13
  -7   0  -8    1.00    0.09
 -11  -1   8    3.08    0.15
 -11  -1   8    3.34    0.22
 -11  -1   8    2.91    0.15
 -11   1   8    3.02    0.19
 -11   1   8    3.15    0.16
 -11   1   8    3.02    0.16
 -10  -1   8   22.53    0.86
 -10  -1   8   22.70    0.92
 -10  -1   8   24.22    1.08
 -10   1   8   22.12    1.07
 -10   1   8   23.22    0.92
  -9  -1   8   29.04    1.16
  -9  -1   8   28.53    1.19
  -9   1   8   29.42    1.20
  -9   1   8   29.33    1.34
  -9   1   8   28.90    1.17
  -8  -1   8   86.05    3.39
  -8  -1   8   90.77    3.53
  -8   1   8   86.39    3.40
  -8   1   8   86.98    3.53
  -7  -1   8   10.74    0.49
  -7   1   8   10.58    0.49
   5  -1  -8    5.94    0.30
   5   1  -8    6.07    0.30
   4  -1  -8   24.28    1.05
   4  -1  -8   25.58    1.08
   4  -1  -8   26.83    1.31
   4  -1  -8   27.13    1.28
   4   1  -8   27.40    1.35
   4   1  -8   25.88    1.32
   4   1  -8   26.64    1.28
   4   1  -8   24.57    1.08
   3  -1  -8  131.77    4.98
   3  -1  -8  135.61    5.45
   3  -1  -8  149.19    6.92
   3  -1  -8  147.17    6.39
   3  -1  -8  142.26    5.68
   3  -1  -8  154.65    6.66
   3   1  -8  149.77    6.66
   3   1  -8  134.45    4.98
   3   1  -8  147.31    6.39
   3   1  -8  139.40    5.45
   3   1  -8  152.16    6.92
   3   1  -8  129.26    6.15
   3   1  -8  136.66    5.68
   2  -1  -8   46.19    2.19
   2  -1  -8   44.13    2.05
   2  -1  -8   45.93    1.84
   2  -1  -8   43.95    1.62
   2  -1  -8   44.98    2.28
   2  -1  -8   46.15    1.78
   2  -1  -8   47.95    2.30
   2  -1  -8   47.98    2.11
   2   1  -8   43.02    1.62
   2   1  -8   47.68    2.30
   2   1  -8   43.35    2.01
   2   1  -8   44.71    1.84
   2   1  -8   45.85    1.77
   2   1  -8   48.20    2.11
   2   1  -8   44.65    2.19
   1  -1  -8   29.23    1.42
   1  -1  -8   33.02    1.25
   1  -1  -8   33.75    1.54
   1  -1  -8   32.42    1.14
   1  -1  -8   31.39    1.45
   1  -1  -8   31.26    1.62
   1  -1  -8   33.60    1.49
   1  -1  -8   29.95    1.31
   1  -1  -8   30.06    1.28
   1  -1  -8   33.66    1.66
   1  -1  -8   31.82    1.54
   1   1  -8   33.48    1.65
   1   1  -8   32.54    1.54
   1   1  -8   30.82    1.42
   1   1  -8   32.01    1.14
   1   1  -8   29.50    1.53
   1   1  -8   32.12    1.24
   1   1  -8   31.22    1.28
   1   1  -8   33.17    1.49
   0  -1  -8   18.27    0.85
   0  -1  -8   20.16    0.98
   0  -1  -8   20.84    0.95
   0  -1  -8   19.14    1.06
   0  -1  -8   19.64    0.73
   0  -1  -8   20.22    1.09
   0  -1  -8   21.14    1.00
   0  -1  -8   20.02    0.94
   0  -1  -8   19.35    0.92
   0  -1  -8   19.97    0.79
   0   1  -8   20.01    0.99
   0   1  -8   21.11    1.10
   0   1  -8   20.28    0.73
   0   1  -8   20.21    0.79
   0   1  -8   20.51    0.95
   0   1  -8   20.16    0.99
   0   1  -8   20.12    0.94
   0   1  -8   20.38    0.88
   0   1  -8   19.74    0.92
  -1  -1  -8   92.54    3.19
  -1  -1  -8   90.50    3.98
  -1  -1  -8   91.42    4.05
  -1  -1  -8   97.02    4.30
  -1  -1  -8   86.61    3.66
  -1  -1  -8   91.21    4.50
  -1   1  -8   92.06    3.19
  -1   1  -8   92.22    3.98
  -1   1  -8   91.17    4.04
  -1   1  -8   86.25    4.22
  -1   1  -8   92.78    4.29
  -1   1  -8   86.90    3.48
  -1   1  -8   88.19    4.04
  -1   1  -8   91.69    4.50
  -1   1  -8   94.94    3.74
  -2  -1  -8  139.28    6.14
  -2  -1  -8  134.07    5.78
  -2  -1  -8  124.49    6.40
  -2  -1  -8  124.49    4.61
  -2  -1  -8  134.38    5.68
  -2  -1  -8  122.04    5.23
  -2   1  -8  132.80    6.13
  -2   1  -8  128.09    5.77
  -2   1  -8  136.46    5.68
  -2   1  -8  126.83    6.39
  -2   1  -8  136.53    5.34
  -2   1  -8  126.99    4.60
  -3  -1  -8    2.51    0.19
  -3  -1  -8    2.31    0.27
  -3  -1  -8    2.54    0.19
  -3  -1  -8    2.31    0.16
  -3  -1  -8    2.46    0.22
  -3   1  -8    2.45    0.20
  -3   1  -8    2.47    0.21
  -3   1  -8    2.59    0.20
  -3   1  -8    2.44    0.20
  -3   1  -8    2.05    0.25
  -4  -1  -8   17.04    0.81
  -4  -1  -8   15.92    0.74
  -4  -1  -8   17.00    0.83
  -4  -1  -8   17.37    0.87
  -4   1  -8   17.23    0.81
  -4   1  -8   17.55    0.87
  -4   1  -8   16.97    0.76
  -4   1  -8   16.12    0.81
  -5  -1  -8    2.71    0.20
  -5  -1  -8    2.57    0.19
  -5  -1  -8    2.68    0.23
  -5  -1  -8    2.57    0.19
  -5   1  -8    2.74    0.20
  -5   1  -8    2.61    0.22
  -5   1  -8    2.75    0.20
  -6  -1  -8    2.87    0.19
  -6  -1  -8    2.60    0.18
  -6  -1  -8    2.86    0.19
  -6   1  -8    2.76    0.19
  -6   1  -8    2.62    0.21
  -6   1  -8    2.64    0.17
  -7  -1  -8    0.66    0.09
 -11  -2   8   13.89    0.56
 -11  -2   8   14.83    0.68
 -11   2   8   13.20    0.53
 -11   2   8   15.14    0.57
 -10  -2   8   13.28    0.62
 -10  -2   8   12.29    0.51
 -10   2   8   11.62    0.59
 -10   2   8   11.58    0.55
 -10   2   8   13.05    0.52
  -9  -2   8    1.38    0.11
  -9  -2   8    1.24    0.11
  -9   2   8    1.27    0.12
  -9   2   8    1.27    0.11
  -9   2   8    1.33    0.14
  -8  -2   8  164.60    6.40
  -8  -2   8  167.03    6.67
  -8   2   8  175.78    6.67
  -8   2   8  159.73    6.40
  -7  -2   8   58.42    2.37
  -7   2   8   57.95    2.37
  -6  -2   8   76.54    3.10
   5  -2  -8   18.39    0.80
   5   2  -8   17.95    0.80
   5   2  -8   19.53    1.01
   4  -2  -8   91.74    3.53
   4  -2  -8   97.29    4.32
   4  -2  -8   90.08    4.03
   4  -2  -8   92.20    3.66
   4  -2  -8   91.46    4.15
   4   2  -8   85.75    4.15
   4   2  -8   85.03    3.95
   4   2  -8   96.62    4.47
   4   2  -8   89.53    4.32
   4   2  -8   89.73    3.65
   3  -2  -8   10.08    0.43
   3  -2  -8   10.66    0.59
   3  -2  -8   10.71    0.47
   3  -2  -8   10.53    0.46
   3  -2  -8   10.89    0.60
   3  -2  -8   10.06    0.52
   3   2  -8   10.15    0.51
   3   2  -8   10.34    0.45
   3   2  -8   11.02    0.59
   3   2  -8   10.55    0.46
   3   2  -8   11.46    0.63
   2  -2  -8   43.09    2.00
   2  -2  -8   42.44    1.79
   2  -2  -8   43.95    2.07
   2  -2  -8   42.69    1.59
   2  -2  -8   46.49    2.15
   2  -2  -8   43.15    1.73
   2  -2  -8   44.52    2.25
   2  -2  -8   46.37    2.25
   2   2  -8   44.29    1.59
   2   2  -8   44.29    1.79
   2   2  -8   43.26    1.73
   2   2  -8   44.15    2.06
   2   2  -8   46.53    2.25
   2   2  -8   44.01    1.96
   2   2  -8   47.35    2.16
   1  -2  -8   38.27    1.99
   1  -2  -8   38.26    1.86
   1  -2  -8   39.39    1.98
   1  -2  -8   38.52    1.59
   1  -2  -8   37.28    1.55
   1  -2  -8   37.78    1.75
   1  -2  -8   40.12    1.81
   1  -2  -8   38.99    1.51
   1  -2  -8   39.42    1.39
   1   2  -8   39.45    1.80
   1   2  -8   38.45    1.51
   1   2  -8   38.87    1.72
   1   2  -8   40.03    1.98
   1   2  -8   37.73    1.87
   1   2  -8   38.43    1.55
   1   2  -8   37.79    1.38
   0  -2  -8   71.45    3.62
   0  -2  -8   71.86    2.97
   0  -2  -8   76.62    2.58
   0  -2  -8   72.73    3.66
   0  -2  -8   71.94    3.27
   0  -2  -8   74.01    3.31
   0  -2  -8   72.92    3.21
   0  -2  -8   72.53    3.44
   0  -2  -8   76.02    2.82
   0   2  -8   73.91    3.64
   0   2  -8   73.95    2.58
   0   2  -8   75.03    3.02
   0   2  -8   72.83    3.30
   0   2  -8   71.68    3.45
   0   2  -8   70.31    3.46
   0   2  -8   74.64    2.82
   0   2  -8   75.81    3.21
   0   2  -8   70.71    3.26
  -1  -2  -8    2.05    0.20
  -1  -2  -8    2.02    0.26
  -1  -2  -8    2.20    0.18
  -1  -2  -8    1.97    0.09
  -1  -2  -8    2.08    0.11
  -1  -2  -8    1.98    0.12
  -1  -2  -8    1.89    0.12
  -1  -2  -8    2.04    0.17
  -1  -2  -8    2.17    0.15
  -1  -2  -8    1.89    0.23
  -1   2  -8    1.91    0.10
  -1   2  -8    1.99    0.11
  -1   2  -8    1.89    0.14
  -1   2  -8    1.90    0.13
  -1   2  -8    2.12    0.15
  -1   2  -8    1.93    0.22
  -1   2  -8    1.89    0.15
  -1   2  -8    1.77    0.17
  -1   2  -8    1.84    0.15
  -2  -2  -8    3.64    0.22
  -2  -2  -8    3.46    0.26
  -2  -2  -8    3.09    0.32
  -2  -2  -8    3.10    0.27
  -2  -2  -8    3.25    0.14
  -2  -2  -8    3.34    0.22
  -2  -2  -8    3.22    0.23
  -2   2  -8    3.11    0.23
  -2   2  -8    3.30    0.21
  -2   2  -8    2.88    0.21
  -2   2  -8    3.34    0.21
  -2   2  -8    3.19    0.14
  -2   2  -8    3.10    0.30
  -3  -2  -8   36.51    1.63
  -3  -2  -8   30.51    1.22
  -3  -2  -8   35.25    1.59
  -3  -2  -8   36.24    1.47
  -3   2  -8   30.54    1.82
  -3   2  -8   37.49    1.59
  -3   2  -8   37.31    1.50
  -3   2  -8   35.94    1.23
  -3   2  -8   36.65    1.72
  -4  -2  -8   39.44    1.81
  -4  -2  -8   41.21    1.67
  -4  -2  -8   39.40    1.84
  -4   2  -8   40.56    1.70
  -4   2  -8   40.56    1.81
  -4   2  -8   40.85    1.95
  -5  -2  -8   35.56    1.58
  -5  -2  -8   34.92    1.61
  -5  -2  -8   34.05    1.46
  -5   2  -8   34.63    1.58
  -5   2  -8   36.11    1.71
  -5   2  -8   35.35    1.49
  -6  -2  -8   54.40    2.16
  -6  -2  -8   54.29    2.39
  -6   2  -8   53.92    2.21
  -6   2  -8   54.34    2.54
  -6   2  -8   49.53    2.34
  -7  -2  -8    4.35    0.23
  -7  -2  -8    4.19    0.21
  -7   2  -8    3.81    0.24
  -7   2  -8    4.34    0.21
 -11   3   8   15.22    0.59
 -10  -3   8    0.61    0.10
 -10  -3   8    0.82    0.10
 -10   3   8    0.75    0.09
 -10   3   8    0.76    0.08
  -9  -3   8    6.12    0.29
  -9  -3   8    6.26    0.28
  -9   3   8    6.13    0.28
  -9   3   8    6.30    0.30
  -8  -3   8   21.65    0.93
  -8  -3   8   23.63    0.96
  -8   3   8   24.01    0.96
  -8   3   8   21.97    0.94
  -7  -3   8   82.88    3.28
  -7   3   8   79.60    3.29
  -6  -3   8   14.13    0.64
   6  -3  -8   14.59    0.64
   6   3  -8   14.30    0.64
  -6   3   8   14.54    0.65
   5  -3  -8   32.67    1.34
   5   3  -8   32.81    1.34
   5   3  -8   31.03    1.67
   4  -3  -8   79.60    3.13
   4  -3  -8   81.73    3.25
   4   3  -8   81.31    3.25
   4   3  -8   79.47    3.99
   3  -3  -8   76.14    2.99
   3  -3  -8   76.66    3.68
   3  -3  -8   70.64    3.41
   3  -3  -8   71.67    3.53
   3  -3  -8   71.53    2.88
   3   3  -8   75.53    2.87
   3   3  -8   73.81    3.40
   3   3  -8   69.73    3.54
   3   3  -8   78.36    2.99
   3   3  -8   76.74    3.69
   2  -3  -8  132.40    6.17
   2  -3  -8  138.61    6.31
   2  -3  -8  135.77    6.56
   2  -3  -8  143.31    4.92
   2  -3  -8  141.25    6.82
   2  -3  -8  147.58    5.38
   2  -3  -8  143.88    5.61
   2   3  -8  137.59    4.91
   2   3  -8  142.12    6.84
   2   3  -8  138.86    5.61
   2   3  -8  134.59    6.57
   2   3  -8  141.70    6.08
   2   3  -8  137.17    6.29
   2   3  -8  146.63    5.37
   1  -3  -8   52.05    1.78
   1  -3  -8   48.27    2.24
   1  -3  -8   50.16    2.52
   1  -3  -8   53.02    2.04
   1  -3  -8   50.18    1.94
   1  -3  -8   48.24    2.30
   1  -3  -8   48.25    2.38
   1  -3  -8   49.93    1.99
   1   3  -8   50.33    1.93
   1   3  -8   47.08    2.23
   1   3  -8   49.69    2.52
   1   3  -8   48.62    2.39
   1   3  -8   51.61    2.20
   1   3  -8   49.56    1.77
   1   3  -8   50.66    1.99
   1   3  -8   47.36    2.29
   0  -3  -8   23.64    0.92
   0  -3  -8   22.84    1.27
   0  -3  -8   22.71    1.07
   0  -3  -8   23.50    1.09
   0  -3  -8   23.65    1.00
   0  -3  -8   24.66    0.86
   0  -3  -8   22.30    1.11
   0  -3  -8   22.21    1.14
   0   3  -8   24.78    1.07
   0   3  -8   22.67    1.11
   0   3  -8   22.35    1.14
   0   3  -8   22.49    1.15
   0   3  -8   23.59    1.26
   0   3  -8   23.92    0.85
   0   3  -8   22.59    1.00
   0   3  -8   24.32    0.92
  -1  -3  -8   17.29    0.86
  -1  -3  -8   17.78    0.66
  -1  -3  -8   16.41    1.00
  -1  -3  -8   17.52    0.84
  -1  -3  -8   17.79    0.78
  -1   3  -8   18.86    0.84
  -1   3  -8   18.37    0.70
  -1   3  -8   16.22    0.83
  -1   3  -8   17.00    1.00
  -1   3  -8   17.80    0.90
  -1   3  -8   19.31    0.66
  -1   3  -8   18.10    0.79
  -2  -3  -8   45.48    1.54
  -2  -3  -8   39.25    2.22
  -2  -3  -8   45.26    1.81
  -2  -3  -8   45.75    1.95
  -2  -3  -8   43.46    1.98
  -2   3  -8   37.65    2.22
  -2   3  -8   44.64    2.10
  -2   3  -8   45.51    1.83
  -2   3  -8   41.81    1.54
  -2   3  -8   45.95    1.95
  -3  -3  -8   45.11    2.10
  -3  -3  -8   47.29    2.07
  -3  -3  -8   46.79    1.91
  -3  -3  -8   44.78    1.62
  -3   3  -8   46.67    1.62
  -3   3  -8   44.83    2.22
  -3   3  -8   48.06    2.06
  -3   3  -8   45.65    1.93
  -4  -3  -8   18.19    0.89
  -4  -3  -8   19.53    0.82
  -4  -3  -8   18.52    0.88
  -4   3  -8   18.39    0.82
  -4   3  -8   19.06    0.87
  -4   3  -8   17.88    0.94
  -5  -3  -8   15.30    0.76
  -5  -3  -8   16.34    0.69
  -5   3  -8   16.20    0.70
  -5   3  -8   16.93    0.81
  -5   3  -8   14.29    0.73
  -6  -3  -8    7.19    0.36
  -6  -3  -8    7.31    0.33
  -6   3  -8    6.76    0.33
  -6   3  -8    6.55    0.38
 -10  -4   8    0.78    0.07
 -10   4   8    0.73    0.08
 -10   4   8    0.70    0.08
  -9  -4   8    1.12    0.11
  -9  -4   8    1.01    0.11
  -9   4   8    1.15    0.07
  -9   4   8    1.33    0.11
  -9   4   8    1.25    0.10
  -8  -4   8   42.58    1.73
  -8  -4   8   42.59    1.68
  -8   4   8   41.34    1.68
  -8   4   8   44.16    1.74
  -7  -4   8    8.40    0.42
  -7  -4   8    8.84    0.40
  -7   4   8    8.86    0.42
  -6  -4   8   28.26    1.19
   6  -4  -8   27.87    1.19
   6   4  -8   28.63    1.19
  -6   4   8   28.63    1.20
   5  -4  -8  193.35    7.72
   5   4  -8  192.96    7.72
   4  -4  -8    7.96    0.35
   4  -4  -8    6.80    0.34
   4  -4  -8    6.80    0.49
   4   4  -8    6.90    0.49
   4   4  -8    7.30    0.34
   3  -4  -8    0.87    0.11
   3  -4  -8    0.78    0.18
   3  -4  -8    0.86    0.09
   3   4  -8    0.89    0.11
   3   4  -8    0.76    0.09
   3   4  -8    0.60    0.16
   2  -4  -8    6.11    0.30
   2  -4  -8    6.52    0.33
   2  -4  -8    5.96    0.27
   2  -4  -8    5.80    0.28
   2  -4  -8    5.54    0.45
   2   4  -8    6.02    0.34
   2   4  -8    6.08    0.28
   2   4  -8    5.85    0.44
   2   4  -8    6.12    0.29
   2   4  -8    5.70    0.26
   1  -4  -8    1.57    0.13
   1  -4  -8    1.30    0.07
   1  -4  -8    1.29    0.20
   1  -4  -8    1.37    0.13
   1  -4  -8    1.28    0.13
   1   4  -8    1.45    0.14
   1   4  -8    1.39    0.12
   1   4  -8    1.41    0.10
   1   4  -8    1.63    0.09
   0  -4  -8   31.82    1.81
   0  -4  -8   31.72    1.58
   0  -4  -8   35.99    1.26
   0  -4  -8   37.17    1.36
   0  -4  -8   35.63    1.45
   0   4  -8   36.07    1.25
   0   4  -8   33.70    1.36
   0   4  -8   36.60    1.57
   0   4  -8   33.11    1.67
  -1  -4  -8   25.33    1.24
  -1  -4  -8   28.43    1.14
  -1  -4  -8   26.91    1.04
  -1  -4  -8   27.65    0.98
  -1   4  -8   27.89    1.23
  -1   4  -8   26.52    1.04
  -1   4  -8   24.77    1.31
  -1   4  -8   26.92    0.97
  -2  -4  -8   37.36    1.71
  -2  -4  -8   37.32    1.56
  -2  -4  -8   37.73    1.34
  -2   4  -8   38.66    1.69
  -2   4  -8   36.75    1.58
  -2   4  -8   36.39    1.81
  -2   4  -8   38.27    1.34
  -3  -4  -8   28.76    1.17
  -3  -4  -8   27.73    0.98
  -3  -4  -8   26.88    1.28
  -3   4  -8   28.11    1.26
  -3   4  -8   27.04    1.18
  -3   4  -8   28.08    0.98
  -3   4  -8   26.60    1.35
  -4  -4  -8   23.17    1.13
  -4  -4  -8   25.76    1.04
  -4   4  -8   23.93    1.04
  -4   4  -8   23.64    1.10
  -4   4  -8   25.13    1.20
  -5  -4  -8   67.28    2.66
  -5  -4  -8   65.21    2.92
  -5   4  -8   64.56    2.70
  -6   4  -8    3.73    0.19
  -9  -5   8    9.65    0.40
  -9   5   8    9.53    0.43
   8  -5  -8   15.77    0.70
  -8  -5   8   15.26    0.71
  -8  -5   8   15.88    0.66
  -8  -5   8   16.46    0.66
  -8   5   8   16.08    0.66
  -8   5   8   17.12    0.70
  -8   5   8   16.00    0.66
  -7  -5   8    3.91    0.20
  -7  -5   8    3.34    0.20
   7  -5  -8    3.23    0.20
   7   5  -8    3.53    0.20
  -7   5   8    3.80    0.20
   6  -5  -8    1.78    0.15
  -6  -5   8    1.96    0.14
  -6   5   8    1.76    0.15
   6   5  -8    1.88    0.16
  -5  -5   8    2.94    0.20
   5  -5  -8    3.28    0.20
   5   5  -8    3.23    0.20
   4  -5  -8   31.37    1.31
   4  -5  -8   31.12    1.28
   4   5  -8   32.60    1.31
   3  -5  -8   35.29    1.44
   3  -5  -8   34.57    1.48
   3  -5  -8   36.59    1.51
   3   5  -8   37.62    1.48
   3   5  -8   36.81    1.44
   2  -5  -8   51.16    2.01
   2  -5  -8   49.28    1.92
   2  -5  -8   48.51    1.97
   2  -5  -8   46.18    1.76
   2   5  -8   48.70    2.17
   2   5  -8   49.58    1.91
   2   5  -8   48.62    1.97
   1  -5  -8    0.93    0.11
   1  -5  -8    0.87    0.09
   1  -5  -8    0.85    0.12
   1   5  -8    0.92    0.09
   1   5  -8    0.83    0.10
   1   5  -8    0.81    0.09
   0  -5  -8   23.04    0.96
   0  -5  -8   22.63    0.84
   0   5  -8   22.62    0.89
   0   5  -8   22.36    1.04
   0   5  -8   21.99    0.83
  -1  -5  -8    3.92    0.24
  -1  -5  -8    3.74    0.16
  -1  -5  -8    3.96    0.19
  -1   5  -8    4.15    0.24
  -1   5  -8    3.71    0.17
  -1   5  -8    3.62    0.24
  -1   5  -8    3.81    0.18
  -2  -5  -8    6.51    0.34
  -2  -5  -8    6.63    0.26
  -2   5  -8    6.57    0.34
  -2   5  -8    6.24    0.36
  -2   5  -8    6.44    0.26
  -3  -5  -8   18.69    1.01
  -3  -5  -8   23.53    0.78
  -3  -5  -8   23.87    0.94
  -3   5  -8   22.80    1.09
  -3   5  -8   24.37    0.79
  -3   5  -8   19.03    0.99
  -4  -5  -8   11.80    0.61
  -4  -5  -8   13.45    0.56
  -4   5  -8   13.52    0.65
   7  -6  -8   11.03    0.48
  -7  -6   8   10.96    0.46
  -7   6   8   10.73    0.48
   7   6  -8   11.40    0.47
  -7   6   8   10.66    0.46
  -6  -6   8    1.60    0.11
   6  -6  -8    1.50    0.13
  -6  -6   8    1.64    0.12
   6  -6  -8    1.70    0.13
  -6   6   8    1.72    0.13
   6   6  -8    1.73    0.13
  -6   6   8    1.54    0.11
  -5  -6   8    2.09    0.14
   5  -6  -8    2.24    0.13
   5  -6  -8    2.08    0.14
   5   6  -8    2.30    0.15
   4  -6  -8   28.95    1.15
   4  -6  -8   28.51    1.18
   4  -6  -8   27.32    1.19
   4   6  -8   30.85    1.18
   4   6  -8   27.92    1.15
   3  -6  -8    7.60    0.34
   3  -6  -8    7.89    0.36
   3  -6  -8    7.81    0.37
   3   6  -8    7.98    0.40
   3   6  -8    7.96    0.36
   3   6  -8    7.94    0.35
   2  -6  -8    4.19    0.24
   2  -6  -8    4.31    0.22
   2   6  -8    3.94    0.18
   2   6  -8    4.20    0.22
   2   6  -8    4.14    0.25
   1  -6  -8   15.59    0.63
   1  -6  -8   14.82    0.67
   1  -6  -8   15.38    0.59
   1   6  -8   16.63    0.63
   1   6  -8   15.86    0.73
   1   6  -8   14.74    0.59
   0  -6  -8    9.44    0.44
   0  -6  -8    9.46    0.37
   0  -6  -8    9.68    0.38
   0  -6  -8    8.49    0.46
   0   6  -8    9.75    0.47
   0   6  -8    9.37    0.37
   0   6  -8    9.32    0.38
  -1  -6  -8    3.79    0.21
  -1  -6  -8    4.03    0.17
  -1   6  -8    3.58    0.21
  -1   6  -8    3.75    0.18
  -2  -6  -8    4.80    0.23
  -2  -6  -8    4.75    0.18
  -2   6  -8    4.06    0.25
  -2   6  -8    4.31    0.24
  -2   6  -8    4.60    0.19
  -3  -6  -8    2.67    0.16
  -3   6  -8    3.01    0.17
   4  -7  -8   30.04    1.18
   3  -7  -8   23.25    0.89
   3   7  -8   21.42    0.88
   2  -7  -8   13.35    0.54
   2   7  -8   13.89    0.63
   2   7  -8   13.58    0.54
   1  -7  -8   28.87    0.98
   1  -7  -8   29.26    1.05
   1   7  -8   23.58    1.05
   0   7  -8    6.33    0.25
 -11   0   9    0.02    0.05
 -11   0   9    0.10    0.05
 -11   0   9    0.01    0.03
 -10   0   9   15.91    0.65
 -10   0   9   15.32    0.65
 -10   0   9   16.27    0.76
  -9   0   9   21.61    0.91
  -9   0   9   22.17    0.94
  -9   0   9   23.51    1.06
  -8   0   9  147.23    5.90
  -7   0   9    3.41    0.21
   6   0  -9   12.23    0.55
   5   0  -9   48.28    1.97
   4   0  -9   84.17    4.01
   4   0  -9   83.86    3.86
   4   0  -9   84.75    3.26
   4   0  -9   84.74    3.39
   3   0  -9  133.27    6.37
   3   0  -9  127.51    5.21
   3   0  -9  131.57    5.87
   3   0  -9  132.00    6.12
   3   0  -9  127.69    4.57
   3   0  -9  130.83    5.01
   2   0  -9   23.97    1.15
   2   0  -9   26.54    1.18
   2   0  -9   25.25    1.01
   2   0  -9   25.92    1.27
   2   0  -9   25.06    1.03
   2   0  -9   25.30    1.35
   2   0  -9   26.15    1.22
   2   0  -9   25.12    0.93
   1   0  -9   16.87    0.90
   1   0  -9   17.56    0.87
   1   0  -9   18.18    0.72
   1   0  -9   17.88    0.90
   1   0  -9   17.57    0.83
   1   0  -9   18.44    1.00
   1   0  -9   18.44    0.66
   1   0  -9   18.46    0.86
   0   0  -9    3.74    0.24
   0   0  -9    3.73    0.24
   0   0  -9    4.01    0.34
   0   0  -9    4.75    0.25
   0   0  -9    4.41    0.27
   0   0  -9    4.05    0.25
   0   0  -9    3.97    0.18
   0   0  -9    4.12    0.18
  -1   0  -9    6.77    0.26
  -1   0  -9    6.67    0.36
  -1   0  -9    7.19    0.39
  -1   0  -9    6.00    0.45
  -1   0  -9    6.48    0.40
  -2   0  -9   43.60    2.50
  -2   0  -9   51.43    2.23
  -2   0  -9   49.19    2.19
  -2   0  -9   51.81    2.37
  -2   0  -9   49.47    1.72
  -3   0  -9    7.35    0.41
  -3   0  -9    7.68    0.44
  -3   0  -9    7.32    0.42
  -4   0  -9   29.92    1.40
  -4   0  -9   30.79    1.39
  -4   0  -9   30.69    1.49
  -5   0  -9    5.72    0.33
  -5   0  -9    5.93    0.34
  -5   0  -9    5.64    0.33
  -6   0  -9   10.66    0.59
  -6   0  -9   12.56    0.55
 -11  -1   9   22.57    1.01
 -11  -1   9   21.45    0.85
 -11   1   9   21.90    0.85
 -11   1   9   21.10    1.00
 -10  -1   9    0.40    0.07
 -10  -1   9    0.59    0.09
 -10  -1   9    0.46    0.04
 -10   1   9    0.58    0.08
 -10   1   9    0.42    0.05
 -10   1   9    0.54    0.08
  -9  -1   9    2.01    0.16
  -9  -1   9    2.03    0.14
  -9   1   9    2.00    0.14
  -9   1   9    1.84    0.15
  -9   1   9    1.92    0.14
  -8  -1   9    4.66    0.25
  -8   1   9    4.33    0.25
  -7  -1   9   16.48    0.74
  -7   1   9   17.48    0.75
   6  -1  -9   54.73    2.22
   6   1  -9   53.96    2.22
   5  -1  -9   31.45    1.31
   5   1  -9   31.53    1.30
   4  -1  -9    0.35    0.12
   4  -1  -9    0.50    0.08
   4  -1  -9    0.27    0.09
   4  -1  -9    0.31    0.08
   4   1  -9    0.30    0.11
   4   1  -9    0.85    0.15
   4   1  -9    0.39    0.06
   4   1  -9    0.78    0.14
   3  -1  -9   31.18    1.21
   3  -1  -9   30.86    1.52
   3  -1  -9   32.19    1.40
   3  -1  -9   30.79    1.47
   3  -1  -9   29.17    1.11
   3  -1  -9   31.57    1.25
   3  -1  -9   30.35    1.59
   3  -1  -9   29.71    1.57
   3   1  -9   28.40    1.36
   3   1  -9   30.68    1.52
   3   1  -9   29.09    1.46
   3   1  -9   30.72    1.59
   3   1  -9   29.81    1.21
   3   1  -9   30.64    1.11
   3   1  -9   32.30    1.25
   2  -1  -9   15.42    0.74
   2  -1  -9   15.25    0.80
   2  -1  -9   14.93    0.78
   2  -1  -9   15.47    0.87
   2  -1  -9   14.91    0.58
   2  -1  -9   15.82    0.63
   2  -1  -9   14.54    0.84
   2  -1  -9   15.36    0.63
   2   1  -9   14.95    0.80
   2   1  -9   14.51    0.71
   2   1  -9   15.01    0.78
   2   1  -9   15.88    0.63
   2   1  -9   15.71    0.87
   2   1  -9   15.68    0.63
   2   1  -9   15.14    0.58
   1  -1  -9   92.71    3.47
   1  -1  -9   88.54    3.94
   1  -1  -9   91.45    4.26
   1  -1  -9   89.16    3.17
   1  -1  -9   86.74    4.07
   1  -1  -9   88.40    4.24
   1  -1  -9   94.53    4.01
   1  -1  -9   90.33    4.47
   1  -1  -9   85.61    3.63
   1   1  -9   91.29    3.94
   1   1  -9   94.03    4.01
   1   1  -9   90.43    4.46
   1   1  -9   86.43    4.25
   1   1  -9   91.98    3.17
   1   1  -9   91.37    3.46
   1   1  -9   91.88    4.24
   1   1  -9   88.97    4.06
   0  -1  -9   33.82    1.46
   0  -1  -9   35.69    1.59
   0  -1  -9   38.10    1.72
   0  -1  -9   37.18    1.63
   0  -1  -9   35.77    1.37
   0  -1  -9   36.28    1.26
   0  -1  -9   33.56    1.61
   0  -1  -9   34.68    1.85
   0  -1  -9   32.75    1.68
   0   1  -9   35.45    1.26
   0   1  -9   36.17    1.59
   0   1  -9   35.91    1.71
   0   1  -9   37.20    1.62
   0   1  -9   35.01    1.84
   0   1  -9   36.13    1.37
   0   1  -9   33.73    1.61
   0   1  -9   33.89    1.68
  -1  -1  -9    5.73    0.45
  -1  -1  -9    6.15    0.36
  -1  -1  -9    5.87    0.33
  -1  -1  -9    5.87    0.24
  -1  -1  -9    5.56    0.30
  -1  -1  -9    6.27    0.36
  -1   1  -9    6.24    0.33
  -1   1  -9    5.55    0.42
  -1   1  -9    6.08    0.24
  -1   1  -9    5.84    0.35
  -1   1  -9    6.19    0.37
  -2  -1  -9   12.95    0.61
  -2  -1  -9   14.66    0.70
  -2  -1  -9   14.47    0.73
  -2  -1  -9   12.79    0.82
  -2  -1  -9   14.06    0.50
  -2  -1  -9   14.43    0.68
  -2   1  -9   13.84    0.67
  -2   1  -9   12.49    0.81
  -2   1  -9   14.12    0.69
  -2   1  -9   13.92    0.50
  -2   1  -9   14.08    0.73
  -2   1  -9   14.45    0.65
  -3  -1  -9   21.58    1.00
  -3  -1  -9   21.84    1.08
  -3  -1  -9   20.53    0.91
  -3  -1  -9   21.33    1.02
  -3   1  -9   20.37    1.01
  -3   1  -9   22.05    1.00
  -3   1  -9   21.50    0.94
  -3   1  -9   21.32    1.07
  -4  -1  -9    9.84    0.54
  -4  -1  -9    9.20    0.45
  -4  -1  -9   10.14    0.51
  -4  -1  -9   10.34    0.51
  -4   1  -9   10.04    0.54
  -4   1  -9    8.91    0.49
  -4   1  -9   10.45    0.51
  -4   1  -9    9.85    0.48
  -5  -1  -9   25.68    1.18
  -5  -1  -9   26.46    1.20
  -5   1  -9   25.94    1.18
  -5   1  -9   25.91    1.27
  -6  -1  -9    2.90    0.18
  -6  -1  -9    2.80    0.17
  -6   1  -9    2.66    0.17
  -6   1  -9    2.75    0.18
 -11  -2   9   24.28    1.07
 -11  -2   9   21.88    0.91
 -11   2   9   24.19    0.91
 -10  -2   9   10.86    0.53
 -10  -2   9   10.97    0.46
 -10   2   9   10.06    0.48
 -10   2   9   11.22    0.46
  -9  -2   9    3.44    0.18
  -9  -2   9    3.30    0.20
  -9   2   9    3.59    0.19
  -9   2   9    3.27    0.19
  -8  -2   9   32.50    1.37
  -8   2   9   33.37    1.37
  -7  -2   9   11.12    0.50
   7  -2  -9   10.92    0.51
   7   2  -9   10.72    0.51
  -7   2   9   10.60    0.50
   6  -2  -9    4.23    0.24
   6   2  -9    4.35    0.25
   5  -2  -9    9.01    0.48
   5  -2  -9   10.07    0.45
   5   2  -9   10.05    0.45
   4  -2  -9  140.30    5.26
   4  -2  -9  127.28    6.18
   4  -2  -9  128.42    6.42
   4  -2  -9  143.27    5.47
   4  -2  -9  141.09    6.03
   4   2  -9  139.51    5.47
   4   2  -9  133.48    5.93
   4   2  -9  143.93    5.26
   4   2  -9  133.10    6.17
   3  -2  -9   19.69    0.80
   3  -2  -9   18.69    0.78
   3  -2  -9   19.04    0.90
   3  -2  -9   17.04    0.98
   3  -2  -9   18.97    0.71
   3  -2  -9   18.73    1.05
   3  -2  -9   17.65    0.97
   3   2  -9   18.99    0.96
   3   2  -9   19.67    0.78
   3   2  -9   19.94    0.80
   3   2  -9   19.13    1.04
   3   2  -9   18.69    1.00
   3   2  -9   19.48    0.88
   3   2  -9   19.36    0.71
   2  -2  -9  107.87    4.16
   2  -2  -9  109.31    3.67
   2  -2  -9  106.92    4.02
   2  -2  -9  100.83    4.72
   2  -2  -9  107.81    4.63
   2  -2  -9   98.07    5.13
   2  -2  -9  101.66    5.11
   2  -2  -9  101.06    4.90
   2   2  -9  105.95    3.67
   2   2  -9  102.81    5.13
   2   2  -9  108.36    4.55
   2   2  -9  108.30    4.01
   2   2  -9   97.08    4.91
   2   2  -9  108.18    4.16
   2   2  -9  100.58    4.71
   1  -2  -9   11.92    0.64
   1  -2  -9   11.59    0.74
   1  -2  -9   12.17    0.47
   1  -2  -9   12.35    0.50
   1  -2  -9   12.56    0.56
   1  -2  -9   11.40    0.63
   1  -2  -9   12.17    0.60
   1  -2  -9   11.80    0.72
   1   2  -9   11.57    0.65
   1   2  -9   12.46    0.50
   1   2  -9   12.28    0.73
   1   2  -9   12.64    0.47
   1   2  -9   11.55    0.62
   1   2  -9   12.44    0.59
   1   2  -9   12.42    0.60
   0  -2  -9   41.16    1.84
   0  -2  -9   41.98    1.67
   0  -2  -9   36.56    1.83
   0  -2  -9   40.67    1.80
   0  -2  -9   40.85    1.44
   0  -2  -9   36.28    2.05
   0  -2  -9   40.88    1.55
   0  -2  -9   39.20    2.09
   0   2  -9   41.40    1.83
   0   2  -9   42.70    1.56
   0   2  -9   43.46    1.44
   0   2  -9   37.88    2.07
   0   2  -9   40.71    1.80
   0   2  -9   37.97    1.84
   0   2  -9   40.65    1.94
  -1  -2  -9   60.07    2.12
  -1  -2  -9   60.12    2.66
  -1  -2  -9   61.83    2.71
  -1  -2  -9   61.84    2.46
  -1  -2  -9   55.49    3.04
  -1   2  -9   58.14    2.69
  -1   2  -9   63.17    2.87
  -1   2  -9   54.79    3.02
  -1   2  -9   62.18    2.51
  -1   2  -9   62.01    2.66
  -1   2  -9   61.28    2.12
  -2  -2  -9   42.39    1.77
  -2  -2  -9   43.50    1.96
  -2  -2  -9   41.62    1.92
  -2  -2  -9   42.11    1.51
  -2   2  -9   43.91    2.07
  -2   2  -9   42.92    1.92
  -2   2  -9   43.23    1.81
  -2   2  -9   43.04    1.51
  -3  -2  -9   42.83    1.74
  -3  -2  -9   41.65    1.89
  -3  -2  -9   39.97    1.91
  -3   2  -9   41.69    1.77
  -3   2  -9   43.51    1.89
  -3   2  -9   42.55    2.03
  -4  -2  -9   27.70    1.27
  -4  -2  -9   28.08    1.30
  -4  -2  -9   27.53    1.17
  -4   2  -9   28.62    1.27
  -4   2  -9   27.80    1.20
  -4   2  -9   27.68    1.37
  -5  -2  -9   52.32    2.29
  -5  -2  -9   51.97    2.33
  -5  -2  -9   52.98    2.11
  -5   2  -9   52.00    2.15
  -5   2  -9   50.09    2.28
  -6  -2  -9    7.45    0.35
  -6   2  -9    8.44    0.42
 -10  -3   9    6.61    0.28
 -10  -3   9    6.58    0.33
 -10   3   9    5.91    0.28
  -9  -3   9   24.50    0.97
  -9  -3   9   24.00    0.95
  -9   3   9   22.52    0.95
  -9   3   9   23.67    0.98
  -8  -3   9    1.50    0.13
  -8   3   9    1.30    0.11
   7  -3  -9   13.73    0.61
  -7  -3   9   14.36    0.61
   7   3  -9   13.23    0.61
  -7   3   9   13.01    0.60
   6  -3  -9  112.74    4.48
   6   3  -9  109.66    4.47
   5  -3  -9    2.13    0.15
   5   3  -9    2.07    0.16
   5   3  -9    2.08    0.16
   4  -3  -9   83.81    4.31
   4  -3  -9   87.65    3.52
   4  -3  -9   85.09    3.39
   4   3  -9   89.54    3.38
   4   3  -9   87.81    3.82
   4   3  -9   90.25    3.52
   3  -3  -9  137.78    6.92
   3  -3  -9  146.23    5.70
   3  -3  -9  142.94    5.46
   3  -3  -9  144.21    5.00
   3   3  -9  146.91    5.70
   3   3  -9  144.70    6.17
   3   3  -9  142.37    5.46
   3   3  -9  135.72    6.94
   3   3  -9  138.61    4.99
   2  -3  -9  184.95    7.58
   2  -3  -9  182.28    8.30
   2  -3  -9  190.10    6.60
   2  -3  -9  197.24    7.22
   2  -3  -9  202.09    7.55
   2  -3  -9  176.07    9.13
   2   3  -9  182.21    6.60
   2   3  -9  192.87    7.24
   2   3  -9  188.52    8.17
   2   3  -9  190.05    7.58
   1  -3  -9   40.17    1.86
   1  -3  -9   42.63    1.70
   1  -3  -9   37.85    2.10
   1  -3  -9   40.48    1.60
   1  -3  -9   42.37    1.47
   1   3  -9   41.99    1.59
   1   3  -9   38.33    2.10
   1   3  -9   38.39    1.85
   1   3  -9   43.59    1.83
   1   3  -9   42.37    1.47
   0  -3  -9   60.73    2.06
   0  -3  -9   60.02    2.62
   0  -3  -9   61.93    2.38
   0  -3  -9   56.30    2.57
   0  -3  -9   49.41    2.92
   0  -3  -9   59.22    2.24
   0   3  -9   61.01    2.57
   0   3  -9   58.61    2.06
   0   3  -9   54.05    2.94
   0   3  -9   57.46    2.76
   0   3  -9   60.11    2.24
  -1  -3  -9   28.93    1.39
  -1  -3  -9   29.88    1.08
  -1  -3  -9   31.47    1.27
  -1  -3  -9   29.48    1.36
  -1   3  -9   30.41    1.08
  -1   3  -9   29.57    1.46
  -1   3  -9   28.97    1.28
  -1   3  -9   31.09    1.37
  -2  -3  -9   13.21    0.49
  -2  -3  -9   13.79    0.61
  -2  -3  -9   13.01    0.67
  -2  -3  -9   13.38    0.65
  -2   3  -9   13.22    0.70
  -2   3  -9   13.90    0.66
  -2   3  -9   13.53    0.49
  -2   3  -9   13.35    0.62
  -3  -3  -9   17.27    0.82
  -3  -3  -9   16.67    0.84
  -3  -3  -9   18.66    0.77
  -3   3  -9   17.16    0.77
  -3   3  -9   17.50    0.82
  -3   3  -9   17.36    0.88
  -4  -3  -9   20.41    1.00
  -4  -3  -9   22.15    0.91
  -4   3  -9   20.76    0.92
  -4   3  -9   21.92    1.06
  -4   3  -9   21.25    0.98
  -5  -3  -9    0.24    0.06
  -5  -3  -9    0.11    0.09
  -5   3  -9    0.25    0.06
  -5   3  -9    0.15    0.06
  -5   3  -9    0.19    0.05
  -9  -4   9    5.23    0.24
  -9  -4   9    4.63    0.21
  -9  -4   9    4.71    0.26
  -9   4   9    4.98    0.22
  -9   4   9    5.34    0.26
  -9   4   9    5.35    0.24
   8  -4  -9   11.09    0.51
  -8  -4   9   11.54    0.49
   8   4  -9   10.75    0.50
  -8   4   9   11.85    0.50
  -7  -4   9   12.57    0.55
   7  -4  -9   12.30    0.56
  -7   4   9   12.59    0.55
   7   4  -9   11.76    0.55
   6  -4  -9    0.83    0.10
  -6  -4   9    0.94    0.11
   6   4  -9    1.16    0.11
  -6   4   9    0.85    0.11
   5  -4  -9   23.41    0.98
   5   4  -9   22.43    1.05
   5   4  -9   23.38    0.97
   4  -4  -9   42.30    1.67
   4  -4  -9   38.86    1.61
   4   4  -9   40.70    1.61
   4   4  -9   40.18    1.81
   4   4  -9   41.41    1.66
   3  -4  -9   21.60    0.84
   3  -4  -9   21.76    0.92
   3  -4  -9   22.22    0.91
   3   4  -9   21.90    0.90
   3   4  -9   22.87    0.92
   3   4  -9   23.22    1.03
   2  -4  -9  123.58    4.79
   2  -4  -9  125.59    4.19
   2  -4  -9  114.77    4.57
   2  -4  -9  114.69    4.73
   2   4  -9  114.61    4.18
   2   4  -9  120.83    4.57
   2   4  -9  117.04    4.74
   2   4  -9  120.76    5.18
   1  -4  -9    0.40    0.07
   1  -4  -9    0.33    0.07
   1  -4  -9    0.25    0.10
   1   4  -9    0.27    0.08
   1   4  -9    0.31    0.07
   1   4  -9    0.37    0.07
   0  -4  -9    8.11    0.46
   0  -4  -9    9.15    0.36
   0  -4  -9    9.36    0.43
   0   4  -9    9.00    0.36
   0   4  -9    8.37    0.48
   0   4  -9    9.30    0.37
   0   4  -9    9.54    0.46
  -1  -4  -9    5.87    0.34
  -1  -4  -9    6.03    0.25
  -1  -4  -9    6.56    0.32
  -1   4  -9    5.62    0.34
  -1   4  -9    5.73    0.24
  -1   4  -9    6.14    0.33
  -2  -4  -9    8.82    0.46
  -2  -4  -9    9.01    0.34
  -2  -4  -9    9.33    0.43
  -2   4  -9    8.59    0.48
  -2   4  -9    9.50    0.46
  -2   4  -9    8.19    0.42
  -2   4  -9    9.14    0.34
  -3  -4  -9   10.15    0.44
  -3  -4  -9    8.44    0.46
  -3   4  -9    9.25    0.50
  -3   4  -9    8.89    0.42
  -3   4  -9    9.42    0.46
  -4  -4  -9   32.40    1.53
  -4  -4  -9   35.96    1.39
  -4   4  -9   32.55    1.50
  -4   4  -9   34.37    1.62
  -5  -4  -9    2.59    0.15
  -5  -4  -9    2.53    0.16
  -5   4  -9    2.53    0.16
  -8  -5   9    4.93    0.24
  -8  -5   9    5.36    0.24
   8   5  -9    5.38    0.25
  -8   5   9    5.62    0.24
  -8   5   9    5.60    0.26
  -7  -5   9   29.05    1.13
   7  -5  -9   26.43    1.14
   7   5  -9   26.94    1.13
   6  -5  -9    4.87    0.25
  -6  -5   9    4.71    0.24
   6   5  -9    4.97    0.25
   6   5  -9    4.60    0.26
  -6   5   9    4.45    0.26
   5  -5  -9    2.92    0.21
   5  -5  -9    3.80    0.19
   5   5  -9    3.30    0.20
   5   5  -9    3.33    0.18
   4  -5  -9   10.58    0.49
   4  -5  -9   10.41    0.47
   4  -5  -9   10.16    0.46
   4   5  -9   10.30    0.46
   4   5  -9   10.46    0.51
   4   5  -9   10.71    0.46
   3  -5  -9   20.01    0.79
   3  -5  -9   19.35    0.83
   3  -5  -9   19.21    0.79
   3   5  -9   17.87    0.79
   3   5  -9   19.39    0.89
   3   5  -9   19.37    0.78
   2  -5  -9   35.34    1.38
   2  -5  -9   35.31    1.46
   2  -5  -9   35.00    1.27
   2   5  -9   33.12    1.27
   2   5  -9   36.03    1.57
   2   5  -9   35.47    1.38
   1  -5  -9   17.85    0.76
   1  -5  -9   16.93    0.65
   1   5  -9   17.09    0.65
   1   5  -9   17.52    0.81
   1   5  -9   17.47    0.70
   0  -5  -9    3.13    0.14
   0  -5  -9    3.27    0.20
   0  -5  -9    3.25    0.17
   0   5  -9    3.26    0.22
   0   5  -9    3.03    0.16
   0   5  -9    3.22    0.15
  -1  -5  -9    5.33    0.27
  -1  -5  -9    5.01    0.21
  -1   5  -9    4.62    0.28
  -1   5  -9    5.12    0.28
  -1   5  -9    4.96    0.21
  -2  -5  -9    0.15    0.03
  -2  -5  -9    0.10    0.06
  -2   5  -9    0.17    0.05
  -2   5  -9    0.14    0.05
  -2   5  -9    0.25    0.04
  -3  -5  -9    9.20    0.40
  -3   5  -9    8.66    0.46
   6  -6  -9    2.50    0.13
   6  -6  -9    2.69    0.15
   6   6  -9    2.57    0.14
   6   6  -9    2.71    0.16
   5  -6  -9   16.02    0.64
   5  -6  -9   15.24    0.63
  -5  -6   9   15.40    0.65
   5   6  -9   13.90    0.62
  -5   6   9   15.33    0.66
   5   6  -9   15.79    0.70
   5   6  -9   15.78    0.63
   4  -6  -9   48.86    1.96
   4  -6  -9   49.78    1.89
   4   6  -9   45.77    1.93
   4   6  -9   49.09    2.13
   4   6  -9   48.41    1.88
   3  -6  -9    1.88    0.12
   3  -6  -9    1.84    0.14
   3   6  -9    2.04    0.14
   3   6  -9    1.83    0.12
   2  -6  -9    0.52    0.06
   2  -6  -9    0.40    0.07
   2  -6  -9    0.38    0.06
   2   6  -9    0.32    0.08
   2   6  -9    0.35    0.07
   2   6  -9    0.46    0.07
   1  -6  -9   10.11    0.40
   1  -6  -9   10.04    0.39
   1  -6  -9   10.08    0.46
   1   6  -9   10.05    0.39
   1   6  -9    9.88    0.41
   1   6  -9   10.48    0.49
   0  -6  -9    0.37    0.05
   0  -6  -9    0.35    0.06
   0   6  -9    0.20    0.05
   0   6  -9    0.46    0.06
  -1  -6  -9   20.62    0.88
  -1  -6  -9   21.09    0.75
  -1   6  -9   21.59    0.75
 -11   0  10   15.58    0.72
 -10   0  10    1.09    0.11
 -10   0  10    0.85    0.06
 -10   0  10    0.70    0.09
  -9   0  10    1.64    0.13
  -9   0  10    1.40    0.14
   8   0 -10   14.55    0.66
  -8   0  10   15.11    0.65
   7   0 -10   37.64    1.59
  -7   0  10   39.26    1.60
   6   0 -10    3.28    0.21
   5   0 -10    3.67    0.21
   5   0 -10    3.29    0.20
   4   0 -10    8.24    0.52
   4   0 -10    9.21    0.40
   4   0 -10    9.16    0.40
   3   0 -10    3.11    0.27
   3   0 -10    2.80    0.25
   3   0 -10    3.02    0.18
   3   0 -10    3.22    0.17
   3   0 -10    3.27    0.17
   3   0 -10    3.59    0.24
   2   0 -10    3.00    0.25
   2   0 -10    3.06    0.21
   2   0 -10    3.48    0.31
   2   0 -10    3.58    0.24
   2   0 -10    3.41    0.18
   1   0 -10    0.71    0.08
   1   0 -10    0.66    0.11
   1   0 -10    0.90    0.12
   1   0 -10    0.65    0.16
   1   0 -10    0.72    0.10
   1   0 -10    0.74    0.08
   0   0 -10    0.64    0.10
   0   0 -10    0.51    0.08
   0   0 -10    0.50    0.12
   0   0 -10    0.53    0.15
   0   0 -10    0.78    0.08
  -1   0 -10   52.17    2.31
  -1   0 -10   49.69    1.79
  -1   0 -10   50.93    2.44
  -1   0 -10   50.83    2.26
  -2   0 -10  115.87    5.11
  -2   0 -10  118.37    5.20
  -2   0 -10  117.63    5.52
  -3   0 -10   20.41    0.98
  -3   0 -10   21.15    0.96
  -3   0 -10   20.35    1.04
  -4   0 -10    0.14    0.07
  -4   0 -10    0.17    0.09
  -4   0 -10    0.09    0.06
  -5   0 -10    2.36    0.17
  -5   0 -10    2.32    0.16
 -11  -1  10    2.76    0.13
 -10  -1  10    5.05    0.28
 -10  -1  10    4.77    0.21
 -10  -1  10    4.90    0.24
 -10   1  10    5.00    0.24
 -10   1  10    4.72    0.21
  -9  -1  10    4.14    0.21
  -9   1  10    3.88    0.24
  -9   1  10    4.06    0.22
  -8  -1  10   45.01    1.80
   8  -1 -10   44.61    1.80
   8   1 -10   41.13    1.80
  -8   1  10   44.18    1.80
   7  -1 -10   29.60    1.28
  -7  -1  10   29.39    1.28
  -7   1  10   30.58    1.28
   7   1 -10   32.68    1.28
   6  -1 -10  107.51    4.40
   6   1 -10  111.66    4.40
   5  -1 -10    7.88    0.38
   5  -1 -10    8.04    0.37
   5   1 -10    7.63    0.36
   5   1 -10    8.20    0.37
   4  -1 -10   14.27    0.69
   4  -1 -10   14.69    0.60
   4  -1 -10   14.74    0.60
   4   1 -10   14.10    0.60
   4   1 -10   13.43    0.59
   4   1 -10   12.40    0.79
   3  -1 -10   19.79    1.16
   3  -1 -10   21.19    0.87
   3  -1 -10   18.15    1.04
   3  -1 -10   21.61    0.79
   3  -1 -10   21.91    1.00
   3  -1 -10   22.56    0.86
   3   1 -10   22.01    0.87
   3   1 -10   20.08    0.96
   3   1 -10   21.90    0.85
   3   1 -10   19.71    1.04
   3   1 -10   20.15    1.14
   3   1 -10   22.00    0.78
   2  -1 -10   82.25    3.50
   2  -1 -10   88.26    3.06
   2  -1 -10   91.68    3.35
   2  -1 -10   91.89    3.87
   2  -1 -10   77.82    4.30
   2   1 -10   90.52    3.06
   2   1 -10   86.76    3.34
   2   1 -10   85.79    3.79
   2   1 -10   90.66    3.87
   2   1 -10   82.05    4.30
   1  -1 -10   27.73    1.07
   1  -1 -10   28.41    1.28
   1  -1 -10   26.24    1.14
   1  -1 -10   26.87    0.99
   1  -1 -10   26.56    1.47
   1  -1 -10   26.74    1.24
   1   1 -10   29.05    1.28
   1   1 -10   28.79    1.07
   1   1 -10   25.13    1.46
   1   1 -10   26.06    1.34
   1   1 -10   27.96    0.99
   1   1 -10   28.25    1.25
   0  -1 -10   20.62    0.75
   0  -1 -10   19.00    0.87
   0  -1 -10   18.09    1.13
   0  -1 -10   20.96    1.04
   0  -1 -10   20.80    0.98
   0  -1 -10   20.76    0.95
   0   1 -10   21.06    0.75
   0   1 -10   21.29    0.96
   0   1 -10   19.77    1.02
   0   1 -10   21.55    0.98
  -1  -1 -10    2.08    0.21
  -1  -1 -10    1.97    0.14
  -1  -1 -10    1.96    0.18
  -1  -1 -10    2.22    0.11
  -1  -1 -10    2.00    0.20
  -1   1 -10    2.22    0.18
  -1   1 -10    2.02    0.18
  -1   1 -10    2.09    0.11
  -1   1 -10    2.03    0.17
  -2  -1 -10   24.47    1.11
  -2  -1 -10   24.58    1.13
  -2  -1 -10   23.47    1.19
  -2   1 -10   23.23    1.11
  -2   1 -10   23.79    1.19
  -2   1 -10   24.00    1.12
  -3  -1 -10   22.15    1.03
  -3  -1 -10   21.92    1.09
  -3  -1 -10   21.80    1.01
  -3   1 -10   22.27    1.01
  -3   1 -10   20.44    1.01
  -3   1 -10   21.50    1.08
  -4  -1 -10    6.45    0.36
  -4  -1 -10    6.23    0.34
  -4   1 -10    6.67    0.36
  -4   1 -10    6.67    0.37
  -5  -1 -10    7.93    0.39
  -5  -1 -10    8.09    0.40
  -5   1 -10    7.10    0.41
  -5   1 -10    8.11    0.39
 -10  -2  10    9.24    0.38
 -10  -2  10    9.75    0.45
 -10   2  10    9.02    0.38
 -10   2  10    7.96    0.40
  -9  -2  10   58.60    2.36
  -9  -2  10   55.11    2.27
  -9   2  10   61.80    2.36
  -8  -2  10   34.41    1.41
   8  -2 -10   33.77    1.41
  -8   2  10   34.41    1.41
   8   2 -10   33.24    1.40
  -7  -2  10   44.61    1.97
   7  -2 -10   50.57    1.97
   7   2 -10   50.47    1.97
  -7   2  10   46.24    1.97
   6  -2 -10   21.76    0.91
   6   2 -10   20.68    0.90
   5  -2 -10    6.73    0.32
   5  -2 -10    6.06    0.32
   5  -2 -10    6.15    0.35
   5   2 -10    6.35    0.31
   5   2 -10    7.05    0.32
   4  -2 -10    1.83    0.13
   4  -2 -10    1.74    0.17
   4  -2 -10    1.82    0.15
   4  -2 -10    1.71    0.24
   4   2 -10    1.57    0.20
   4   2 -10    1.96    0.13
   4   2 -10    1.87    0.13
   3  -2 -10   40.50    1.37
   3  -2 -10   38.25    1.72
   3  -2 -10   38.17    1.49
   3  -2 -10   38.43    1.52
   3  -2 -10   33.52    1.93
   3   2 -10   34.30    1.95
   3   2 -10   38.52    1.52
   3   2 -10   37.78    1.68
   3   2 -10   38.99    1.48
   3   2 -10   37.59    1.36
   2  -2 -10   20.83    0.78
   2  -2 -10   18.20    1.13
   2  -2 -10   21.33    0.99
   2  -2 -10   17.72    1.14
   2  -2 -10   21.78    0.84
   2  -2 -10   21.54    0.90
   2   2 -10   21.24    0.97
   2   2 -10   22.31    0.78
   2   2 -10   22.55    1.00
   2   2 -10   20.64    0.84
   1  -2 -10  106.07    3.63
   1  -2 -10  103.08    4.59
   1  -2 -10  102.05    3.96
   1  -2 -10  103.15    4.16
   1   2 -10  102.95    3.96
   1   2 -10  103.15    3.63
   1   2 -10  103.03    4.58
   1   2 -10  103.28    4.51
   0  -2 -10   30.65    1.42
   0  -2 -10   31.90    1.13
   0  -2 -10   32.64    1.46
   0  -2 -10   32.15    1.31
   0   2 -10   32.06    1.43
   0   2 -10   31.13    1.44
   0   2 -10   29.89    1.53
   0   2 -10   30.64    1.12
  -1  -2 -10    6.79    0.38
  -1  -2 -10    6.51    0.34
  -1  -2 -10    6.69    0.26
  -1  -2 -10    6.46    0.36
  -1   2 -10    6.59    0.26
  -1   2 -10    6.78    0.36
  -1   2 -10    6.25    0.36
  -1   2 -10    6.29    0.38
  -2  -2 -10   36.00    1.50
  -2  -2 -10   35.87    1.64
  -2  -2 -10   36.20    1.67
  -2   2 -10   36.44    1.76
  -2   2 -10   35.45    1.27
  -2   2 -10   37.93    1.64
  -3  -2 -10    2.17    0.19
  -3  -2 -10    2.04    0.18
  -3  -2 -10    2.03    0.17
  -3   2 -10    2.53    0.19
  -3   2 -10    2.29    0.18
  -4  -2 -10   56.83    2.51
  -4  -2 -10   58.14    2.55
  -4   2 -10   55.73    2.70
  -4   2 -10   57.45    2.51
  -5  -2 -10   18.17    0.79
  -5   2 -10   15.41    0.82
  -5   2 -10   17.08    0.77
 -10  -3  10    8.04    0.33
 -10  -3  10    7.80    0.39
 -10   3  10    8.00    0.36
  -9  -3  10    1.69    0.10
  -9  -3  10    1.46    0.13
   9  -3 -10    1.44    0.12
  -9   3  10    1.64    0.12
  -9   3  10    1.77    0.11
   9   3 -10    1.67    0.14
  -8  -3  10   13.06    0.56
   8  -3 -10   12.26    0.56
  -8   3  10   12.86    0.56
   8   3 -10   12.22    0.56
   7  -3 -10    1.07    0.14
  -7  -3  10    1.21    0.11
   7   3 -10    1.19    0.11
  -7   3  10    1.05    0.13
   6  -3 -10   30.65    1.26
   6   3 -10   29.86    1.25
   5  -3 -10   33.08    1.33
   5  -3 -10   32.19    1.29
   5   3 -10   31.58    1.28
   5   3 -10   31.90    1.33
   4  -3 -10   35.65    1.40
   4  -3 -10   35.91    1.43
   4   3 -10   34.82    1.43
   4   3 -10   34.60    1.39
   4   3 -10   34.31    1.57
   3  -3 -10   30.90    1.14
   3  -3 -10   32.58    1.24
   3  -3 -10   33.13    1.31
   3  -3 -10   28.85    1.43
   3  -3 -10   29.93    1.26
   3   3 -10   30.23    1.14
   3   3 -10   32.35    1.41
   3   3 -10   30.87    1.24
   3   3 -10   32.06    1.26
   2  -3 -10    6.59    0.32
   2  -3 -10    5.75    0.26
   2  -3 -10    5.83    0.28
   2  -3 -10    5.48    0.34
   2   3 -10    5.97    0.34
   2   3 -10    6.13    0.27
   2   3 -10    6.08    0.34
   2   3 -10    6.11    0.26
   1  -3 -10   28.83    1.34
   1  -3 -10   29.60    1.06
   1  -3 -10   29.41    1.23
   1  -3 -10   28.08    1.13
   1   3 -10   27.00    1.33
   1   3 -10   29.68    1.32
   1   3 -10   29.71    1.05
   1   3 -10   29.66    1.14
   0  -3 -10   21.74    0.82
   0  -3 -10   20.90    1.03
   0  -3 -10   24.20    0.98
   0  -3 -10   23.07    1.07
   0   3 -10   23.32    0.82
   0   3 -10   23.39    1.05
   0   3 -10   21.48    1.11
  -1  -3 -10    0.22    0.07
  -1  -3 -10    0.17    0.10
  -1  -3 -10    0.19    0.04
  -1  -3 -10    0.15    0.09
  -1   3 -10    0.22    0.08
  -1   3 -10    0.23    0.04
  -1   3 -10    0.09    0.08
  -2  -3 -10    1.22    0.13
  -2  -3 -10    1.27    0.13
  -2  -3 -10    1.37    0.13
  -2   3 -10    1.17    0.13
  -2   3 -10    1.17    0.13
  -2   3 -10    1.29    0.06
  -3  -3 -10    6.27    0.36
  -3  -3 -10    6.54    0.32
  -3   3 -10    6.20    0.37
  -3   3 -10    6.54    0.35
  -4  -3 -10   12.74    0.60
  -4  -3 -10   13.25    0.54
  -4   3 -10   12.56    0.58
  -4   3 -10   10.62    0.61
   9  -4 -10    4.07    0.24
  -9  -4  10    4.87    0.26
  -9   4  10    5.30    0.24
  -9   4  10    5.16    0.21
   8  -4 -10    3.63    0.19
  -8  -4  10    3.77    0.19
   8   4 -10    3.57    0.19
  -7  -4  10   17.74    0.75
   7  -4 -10   18.13    0.75
   7   4 -10   17.26    0.75
  -7   4  10   17.20    0.76
  -6  -4  10  114.97    4.85
   6   4 -10  126.91    4.84
   5  -4 -10   28.38    1.18
   5  -4 -10   28.85    1.15
   5   4 -10   28.94    1.14
   5   4 -10   27.95    1.28
   5   4 -10   28.91    1.18
   4  -4 -10   23.82    0.98
   4  -4 -10   23.30    0.94
   4  -4 -10   23.24    0.93
   4   4 -10   21.99    0.92
   4   4 -10   22.79    0.94
   4   4 -10   22.08    1.04
   3  -4 -10   21.79    0.84
   3  -4 -10   22.74    0.96
   3  -4 -10   22.56    0.91
   3   4 -10   23.46    1.03
   3   4 -10   21.83    0.90
   3   4 -10   22.38    0.83
   3   4 -10   22.16    0.90
   2  -4 -10   18.83    0.78
   2  -4 -10   19.70    0.73
   2  -4 -10   19.10    0.84
   2   4 -10   19.17    0.78
   2   4 -10   19.84    0.90
   2   4 -10   19.25    0.72
   1  -4 -10   27.99    1.05
   1  -4 -10   29.08    1.22
   1  -4 -10   29.39    1.13
   1   4 -10   29.44    1.13
   1   4 -10   29.26    1.32
   1   4 -10   28.96    1.05
   0  -4 -10   25.57    1.33
   0  -4 -10   30.35    1.05
   0  -4 -10   30.36    1.23
   0   4 -10   29.43    1.32
   0   4 -10   30.21    1.05
  -1  -4 -10    5.42    0.32
  -1  -4 -10    6.28    0.31
  -1  -4 -10    6.04    0.23
  -1   4 -10    6.03    0.23
  -1   4 -10    6.08    0.32
  -1   4 -10    5.45    0.33
  -2  -4 -10   25.67    1.24
  -2  -4 -10   28.80    1.14
  -2   4 -10   25.37    1.31
  -2   4 -10   28.78    1.23
  -3  -4 -10    2.33    0.17
  -3  -4 -10    2.64    0.18
  -3   4 -10    2.49    0.16
   7  -5 -10   14.86    0.63
  -7  -5  10   15.11    0.63
   7  -5 -10   14.74    0.62
   6  -5 -10    3.58    0.18
   6  -5 -10    3.49    0.20
  -6  -5  10    3.56    0.19
   6  -5 -10    3.34    0.19
   6   5 -10    3.56    0.17
  -6   5  10    3.73    0.20
   5  -5 -10    4.32    0.24
   5  -5 -10    4.60    0.25
   5  -5 -10    4.77    0.22
   5   5 -10    5.15    0.22
   5   5 -10    4.74    0.26
   5   5 -10    5.04    0.24
   4  -5 -10   48.08    2.01
   4  -5 -10   50.47    1.92
   4   5 -10   47.72    1.96
   4   5 -10   48.74    1.92
   4   5 -10   51.12    2.17
   3  -5 -10    4.63    0.24
   3  -5 -10    4.30    0.21
   3  -5 -10    4.29    0.21
   3   5 -10    4.61    0.26
   3   5 -10    4.34    0.22
   2  -5 -10    8.41    0.35
   2  -5 -10    8.90    0.37
   2  -5 -10    9.14    0.42
   2   5 -10    8.44    0.34
   2   5 -10    8.53    0.37
   2   5 -10    8.73    0.43
   1  -5 -10   -0.02    0.08
   1  -5 -10    0.06    0.02
   1  -5 -10    0.03    0.05
   1   5 -10    0.15    0.06
   1   5 -10    0.07    0.04
   1   5 -10    0.03    0.03
   0  -5 -10    0.72    0.09
   0  -5 -10    0.65    0.06
   0   5 -10    0.74    0.06
   0   5 -10    0.58    0.09
  -1  -5 -10   10.37    0.48
  -1  -5 -10   10.52    0.39
  -1   5 -10   11.17    0.40
  -1   5 -10   11.40    0.52
  -2   5 -10   43.52    1.91
   4  -6 -10    1.07    0.09
   4   6 -10    0.80    0.08
   3  -6 -10    2.27    0.11
   3  -6 -10    2.28    0.14
   3   6 -10    2.03    0.11
   2  -6 -10   17.29    0.64
   2   6 -10   18.02    0.80
   2   6 -10   18.00    0.68
   2   6 -10   17.10    0.64
   1   6 -10   13.34    0.49
   1   6 -10   13.29    0.61
 -10   0  11   12.92    0.52
 -10   0  11   13.06    0.61
  10   0 -11   12.42    0.55
 -10   0  11   12.93    0.53
   9   0 -11    0.04    0.07
  -9   0  11    0.01    0.06
  -9   0  11    0.03    0.07
  -8   0  11    1.87    0.14
   8   0 -11    1.78    0.15
   7   0 -11    0.91    0.10
   6   0 -11    4.70    0.24
   6   0 -11    4.27    0.25
   5   0 -11   30.26    1.23
   5   0 -11   29.42    1.19
   4   0 -11   39.45    1.48
   4   0 -11   35.84    1.51
   4   0 -11   37.37    1.71
   4   0 -11   36.75    1.35
   3   0 -11    5.96    0.28
   3   0 -11    5.95    0.26
   3   0 -11    5.83    0.35
   2   0 -11    3.11    0.16
   2   0 -11    3.34    0.24
   2   0 -11    2.82    0.19
   2   0 -11    3.03    0.17
   1   0 -11    9.51    0.38
   1   0 -11    8.90    0.48
   1   0 -11    9.76    0.38
   1   0 -11    9.97    0.50
   0   0 -11    2.97    0.21
   0   0 -11    3.06    0.22
   0   0 -11    3.15    0.24
   0   0 -11    3.19    0.15
  -1   0 -11   99.18    3.53
  -1   0 -11  107.44    4.50
  -1   0 -11   98.21    4.42
  -1   0 -11   99.95    4.77
  -2   0 -11   22.68    1.03
  -2   0 -11   22.04    1.05
  -2   0 -11   22.10    1.10
  -3   0 -11    6.77    0.35
  -3   0 -11    6.21    0.37
  -3   0 -11    6.89    0.37
  -4   0 -11   39.91    1.82
  -4   0 -11   41.68    1.80
 -10  -1  11   14.29    0.58
 -10  -1  11   14.05    0.57
  10  -1 -11   13.40    0.60
 -10  -1  11   15.99    0.68
 -10   1  11   14.49    0.58
  10   1 -11   13.64    0.60
 -10   1  11   13.97    0.58
   9  -1 -11   10.80    0.50
  -9  -1  11   11.12    0.49
   9   1 -11   11.25    0.50
  -9   1  11   12.04    0.50
   8  -1 -11   15.87    0.66
  -8  -1  11   14.62    0.65
   8   1 -11   15.23    0.65
  -8   1  11   14.27    0.65
   7  -1 -11    6.90    0.38
   7  -1 -11    7.30    0.34
   7   1 -11    6.67    0.34
   6  -1 -11   46.15    2.08
   6  -1 -11   43.41    1.82
   6  -1 -11   48.64    1.89
   6   1 -11   46.49    1.82
   6   1 -11   46.26    1.88
   5  -1 -11    1.43    0.10
   5  -1 -11    1.05    0.14
   5  -1 -11    1.07    0.12
   5   1 -11    1.00    0.11
   5   1 -11    1.26    0.11
   4  -1 -11    6.51    0.29
   4  -1 -11    6.46    0.37
   4  -1 -11    6.94    0.33
   4  -1 -11    6.91    0.31
   4   1 -11    6.54    0.30
   4   1 -11    7.10    0.39
   4   1 -11    6.66    0.30
   4   1 -11    7.08    0.32
   3  -1 -11   18.73    0.77
   3  -1 -11   19.87    0.91
   3  -1 -11   18.85    0.71
   3  -1 -11   17.36    0.81
   3   1 -11   19.18    0.77
   3   1 -11   18.70    0.91
   3   1 -11   20.01    0.72
   2  -1 -11   68.33    3.13
   2  -1 -11   69.84    2.70
   2  -1 -11   71.39    2.48
   2   1 -11   70.15    2.47
   2   1 -11   71.89    3.13
   2   1 -11   70.03    2.69
   2   1 -11   67.90    3.07
   1  -1 -11   37.23    1.32
   1  -1 -11   35.70    1.64
   1  -1 -11   36.44    1.41
   1  -1 -11   36.56    1.68
   1   1 -11   36.60    1.31
   1   1 -11   35.81    1.65
   1   1 -11   38.93    1.69
   1   1 -11   36.43    1.41
   0  -1 -11    0.21    0.06
   0  -1 -11    0.33    0.11
   0  -1 -11    0.24    0.05
   0   1 -11    0.19    0.04
   0   1 -11    0.23    0.07
   0   1 -11    0.30    0.07
   0   1 -11    0.09    0.10
  -1  -1 -11   13.47    0.68
  -1  -1 -11   14.79    0.70
  -1  -1 -11   14.16    0.51
  -1   1 -11   14.35    0.68
  -1   1 -11   14.28    0.51
  -1   1 -11   14.56    0.70
  -1   1 -11   13.51    0.73
  -2  -1 -11   26.72    1.20
  -2  -1 -11   25.32    1.17
  -2   1 -11   24.14    1.18
  -2   1 -11   26.16    1.17
  -2   1 -11   25.93    1.26
  -3  -1 -11   29.36    1.39
  -3  -1 -11   33.45    1.42
  -3   1 -11   32.20    1.39
  -3   1 -11   28.60    1.40
  -3   1 -11   31.21    1.50
  -4  -1 -11   20.06    0.87
  -4  -1 -11   17.43    0.88
  -4   1 -11   19.92    0.87
  -9  -2  11    8.10    0.35
   9  -2 -11    7.93    0.36
  -9   2  11    7.85    0.35
   9   2 -11    7.16    0.35
  -8  -2  11   12.37    0.54
   8  -2 -11   12.45    0.54
  -8   2  11   11.92    0.54
   8   2 -11   11.92    0.53
   7  -2 -11   13.18    0.56
  -7  -2  11   11.67    0.56
   7   2 -11   12.82    0.55
  -7   2  11   12.20    0.57
   6  -2 -11   11.90    0.52
   6  -2 -11   11.48    0.52
   6   2 -11   12.04    0.51
   6   2 -11   11.13    0.51
   5  -2 -11   60.01    2.27
   5  -2 -11   57.35    2.60
   5  -2 -11   57.24    2.34
   5   2 -11   58.01    2.34
   5   2 -11   57.84    2.26
   4  -2 -11    2.73    0.17
   4  -2 -11    2.79    0.17
   4  -2 -11    2.74    0.21
   4  -2 -11    3.18    0.15
   4   2 -11    2.65    0.15
   4   2 -11    2.66    0.17
   4   2 -11    2.66    0.16
   3  -2 -11   39.09    1.38
   3  -2 -11   38.06    1.58
   3  -2 -11   38.88    1.50
   3  -2 -11   38.14    1.74
   3   2 -11   37.05    1.38
   3   2 -11   37.99    1.50
   3   2 -11   39.36    1.75
   3   2 -11   36.97    1.70
   2  -2 -11   24.80    0.89
   2  -2 -11   23.77    1.13
   2  -2 -11   25.22    0.96
   2  -2 -11   23.37    1.02
   2   2 -11   23.67    0.95
   2   2 -11   23.96    1.11
   2   2 -11   24.19    1.13
   2   2 -11   24.29    0.89
   1  -2 -11   25.57    1.15
   1  -2 -11   24.09    1.03
   1  -2 -11   23.95    0.94
   1  -2 -11   24.41    0.89
   1   2 -11   24.75    1.12
   1   2 -11   24.80    0.94
   1   2 -11   24.23    1.14
   1   2 -11   23.42    0.88
   0  -2 -11    4.45    0.28
   0  -2 -11    4.58    0.19
   0  -2 -11    4.10    0.25
   0  -2 -11    3.81    0.25
   0   2 -11    4.43    0.26
   0   2 -11    4.32    0.18
   0   2 -11    3.98    0.25
   0   2 -11    4.08    0.27
  -1  -2 -11    1.81    0.14
  -1  -2 -11    1.70    0.16
  -1  -2 -11    1.85    0.08
  -1  -2 -11    1.72    0.16
  -1   2 -11    1.71    0.15
  -1   2 -11    1.86    0.09
  -1   2 -11    1.73    0.15
  -1   2 -11    2.07    0.18
  -2  -2 -11   47.71    2.13
  -2  -2 -11   49.07    2.18
  -2  -2 -11   43.82    1.96
  -2   2 -11   48.53    2.30
  -2   2 -11   52.24    2.14
  -3   2 -11   15.21    0.78
  -3   2 -11   16.34    0.73
  -4  -2 -11   22.75    1.09
  -4   2 -11   24.96    1.16
  -4   2 -11   24.60    1.08
   9  -3 -11   20.62    0.85
  -9  -3  11   20.02    0.84
  -9   3  11   21.16    0.84
   9   3 -11   20.73    0.85
   8  -3 -11   32.15    1.29
  -8  -3  11   31.64    1.29
   8   3 -11   31.58    1.29
  -8   3  11   30.61    1.30
  -7  -3  11   10.78    0.51
   7  -3 -11   11.56    0.49
   7   3 -11   11.95    0.50
  -7   3  11   10.73    0.51
   6  -3 -11    1.43    0.12
   6  -3 -11    1.30    0.12
   6   3 -11    1.44    0.14
   6   3 -11    1.59    0.12
   5  -3 -11   34.85    1.44
   5  -3 -11   36.29    1.41
   5   3 -11   36.58    1.41
   5   3 -11   34.72    1.44
   4  -3 -11    8.79    0.41
   4  -3 -11    8.54    0.38
   4  -3 -11    7.70    0.34
   4  -3 -11    8.30    0.35
   4   3 -11    7.92    0.42
   4   3 -11    8.02    0.35
   4   3 -11    8.46    0.43
   4   3 -11    8.81    0.37
   3  -3 -11   19.94    0.85
   3  -3 -11   18.69    0.93
   3  -3 -11   19.86    0.75
   3  -3 -11   20.90    0.81
   3   3 -11   19.94    0.74
   3   3 -11   19.29    0.93
   3   3 -11   20.66    0.80
   3   3 -11   19.51    0.92
   2  -3 -11   11.07    0.56
   2  -3 -11   11.06    0.52
   2  -3 -11   10.69    0.46
   2  -3 -11   11.20    0.45
   2   3 -11   11.50    0.56
   2   3 -11   11.76    0.56
   2   3 -11   12.03    0.44
   2   3 -11   11.29    0.46
   1  -3 -11   30.68    1.25
   1  -3 -11   28.87    1.37
   1  -3 -11   30.52    1.08
   1   3 -11   29.10    1.14
   1   3 -11   29.67    1.08
   1   3 -11   30.58    1.35
   0  -3 -11    5.69    0.33
   0  -3 -11    6.20    0.31
   0  -3 -11    5.82    0.24
   0   3 -11    5.98    0.24
   0   3 -11    6.26    0.34
  -1  -3 -11    8.73    0.32
  -1  -3 -11    8.64    0.45
  -1  -3 -11    8.98    0.41
  -1   3 -11    8.60    0.47
  -1   3 -11    9.26    0.45
  -1   3 -11    9.12    0.32
  -2  -3 -11    7.80    0.38
  -2  -3 -11    8.85    0.44
  -2   3 -11    7.80    0.44
  -2   3 -11    9.36    0.43
  -3  -3 -11    5.65    0.27
  -3   3 -11    5.54    0.31
  -3   3 -11    5.77    0.29
   8  -4 -11    0.94    0.07
  -8  -4  11    0.98    0.07
  -8   4  11    0.97    0.07
   8   4 -11    0.89    0.07
   7  -4 -11    8.60    0.39
   7   4 -11    9.62    0.39
   6  -4 -11    5.23    0.24
   6  -4 -11    5.14    0.26
   6   4 -11    5.55    0.24
   6   4 -11    5.32    0.25
   5  -4 -11    2.34    0.16
   5  -4 -11    2.07    0.10
   5  -4 -11    2.18    0.16
   5   4 -11    2.24    0.11
   5   4 -11    2.04    0.15
   5   4 -11    2.26    0.14
   4  -4 -11   35.27    1.35
   4  -4 -11   36.84    1.42
   4  -4 -11   34.61    1.24
   4   4 -11   32.90    1.55
   4   4 -11   35.55    1.35
   4   4 -11   30.87    1.52
   3  -4 -11   25.34    0.97
   3  -4 -11   26.86    1.11
   3  -4 -11   25.97    1.04
   3   4 -11   27.56    1.04
   3   4 -11   27.09    1.20
   3   4 -11   25.93    0.96
   2  -4 -11    1.67    0.17
   2  -4 -11    1.84    0.10
   2  -4 -11    1.87    0.12
   2   4 -11    1.70    0.12
   2   4 -11    1.79    0.10
   2   4 -11    1.55    0.14
   1  -4 -11   28.08    1.06
   1  -4 -11   30.17    1.23
   1   4 -11   29.13    1.32
   1   4 -11   30.54    1.06
   0  -4 -11    1.05    0.12
   0  -4 -11    1.07    0.07
   0   4 -11    1.10    0.11
   0   4 -11    1.15    0.08
  -1  -4 -11    5.61    0.27
  -1  -4 -11    4.93    0.28
  -1   4 -11    5.19    0.19
  -1   4 -11    6.17    0.29
  -2   4 -11   22.41    1.00
   6  -5 -11   29.57    1.21
   5  -5 -11    3.41    0.18
   5  -5 -11    3.62    0.19
   5   5 -11    3.64    0.18
   4  -5 -11   28.15    1.17
   4  -5 -11   27.62    1.11
   4   5 -11   29.51    1.11
   3  -5 -11    2.15    0.13
   3  -5 -11    2.21    0.14
   3   5 -11    1.91    0.11
   3   5 -11    2.00    0.10
   3   5 -11    2.03    0.14
   2  -5 -11    1.09    0.09
   2  -5 -11    1.08    0.10
   2   5 -11    0.88    0.07
   1  -5 -11    3.22    0.14
   1  -5 -11    3.34    0.18
   1   5 -11    3.10    0.14
   1   5 -11    3.37    0.20
   0  -5 -11   10.27    0.37
   0   5 -11    9.75    0.37
   0   5 -11   10.78    0.48
  -9   0  12    5.96    0.33
  -9   0  12    7.15    0.30
   9   0 -12    6.76    0.33
   9   0 -12    6.54    0.30
   8   0 -12   16.73    0.67
  -8   0  12   15.38    0.68
   8   0 -12   15.61    0.75
   7   0 -12    8.12    0.36
   7   0 -12    8.11    0.42
   7   0 -12    7.91    0.36
   6   0 -12    3.96    0.19
   6   0 -12    3.94    0.26
   6   0 -12    3.73    0.22
   5   0 -12   13.42    0.56
   5   0 -12   13.21    0.64
   5   0 -12   12.60    0.54
   4   0 -12    0.87    0.12
   4   0 -12    0.84    0.09
   4   0 -12    0.91    0.10
   3   0 -12    2.61    0.15
   3   0 -12    2.25    0.18
   3   0 -12    2.44    0.14
   2   0 -12   16.68    0.79
   2   0 -12   16.50    0.61
   2   0 -12   15.96    0.64
   1   0 -12  101.13    4.32
   1   0 -12  100.12    3.40
   1   0 -12   90.07    4.23
   0   0 -12    7.52    0.28
   0   0 -12    7.42    0.39
   0   0 -12    7.54    0.41
  -1   0 -12    3.08    0.21
  -1   0 -12    3.10    0.20
  -2   0 -12    1.80    0.14
  -2   0 -12    2.09    0.15
  -3   0 -12   14.39    0.66
   9  -1 -12    4.80    0.25
  -9  -1  12    5.70    0.29
  -9  -1  12    5.62    0.25
   9   1 -12    5.51    0.25
  -9   1  12    5.66    0.25
   8  -1 -12   11.88    0.54
  -8  -1  12   12.59    0.55
  -8   1  12   12.54    0.55
   8   1 -12   13.50    0.54
   7  -1 -12    7.25    0.35
   7  -1 -12    7.47    0.39
   7  -1 -12    7.73    0.34
   7   1 -12    7.54    0.35
   7   1 -12    7.67    0.34
   6  -1 -12   26.82    1.09
   6  -1 -12   27.15    1.22
   6  -1 -12   26.62    1.07
   6   1 -12   26.81    1.06
   6   1 -12   25.89    1.23
   6   1 -12   26.09    1.09
   5  -1 -12   27.72    1.21
   5  -1 -12   26.72    1.04
   5  -1 -12   24.37    1.05
   5   1 -12   26.11    1.04
   5   1 -12   25.38    1.05
   5   1 -12   26.18    1.21
   4  -1 -12   17.90    0.83
   4  -1 -12   16.88    0.70
   4  -1 -12   17.08    0.65
   4   1 -12   16.44    0.64
   4   1 -12   17.27    0.70
   4   1 -12   17.12    0.82
   3  -1 -12    1.75    0.12
   3  -1 -12    1.74    0.16
   3  -1 -12    1.67    0.11
   3   1 -12    1.80    0.16
   3   1 -12    1.71    0.12
   3   1 -12    1.69    0.11
   2  -1 -12   50.63    1.94
   2  -1 -12   50.62    1.79
   2  -1 -12   50.56    2.28
   2   1 -12   52.26    2.28
   2   1 -12   51.73    1.79
   2   1 -12   50.29    1.94
   2   1 -12   47.43    2.23
   1  -1 -12    5.72    0.32
   1  -1 -12    5.46    0.23
   1   1 -12    5.58    0.32
   1   1 -12    5.46    0.23
   1   1 -12    5.36    0.30
   0  -1 -12    3.24    0.13
   0  -1 -12    2.94    0.20
   0  -1 -12    3.42    0.24
   0   1 -12    3.48    0.21
   0   1 -12    3.33    0.14
   0   1 -12    2.99    0.21
   0   1 -12    3.31    0.22
  -1  -1 -12    5.89    0.32
  -1  -1 -12    5.59    0.31
  -1   1 -12    6.02    0.32
  -1   1 -12    5.66    0.30
  -1   1 -12    5.29    0.32
  -2  -1 -12   12.99    0.56
  -2  -1 -12    9.78    0.53
  -2   1 -12   11.34    0.54
  -3  -1 -12    3.54    0.19
  -3   1 -12    3.04    0.18
   9  -2 -12    7.89    0.34
  -9  -2  12    7.93    0.34
   9   2 -12    7.64    0.34
  -9   2  12    8.29    0.34
  -8  -2  12    5.48    0.26
   8  -2 -12    5.49    0.25
   8   2 -12    5.54    0.26
   7  -2 -12   10.18    0.45
   7  -2 -12   10.39    0.44
   7   2 -12   10.11    0.44
   7   2 -12    9.98    0.44
   6  -2 -12    0.58    0.09
   6  -2 -12    0.63    0.07
   6   2 -12    0.53    0.07
   6   2 -12    0.69    0.08
   5  -2 -12   42.15    1.96
   5  -2 -12   43.29    1.78
   5  -2 -12   45.56    1.71
   5   2 -12   41.81    1.74
   5   2 -12   43.85    1.71
   5   2 -12   45.39    1.97
   4  -2 -12   50.73    2.14
   4  -2 -12   51.72    2.36
   4  -2 -12   51.01    1.87
   4  -2 -12   54.40    2.04
   4   2 -12   54.08    2.04
   4   2 -12   54.23    2.36
   4   2 -12   51.76    1.87
   3  -2 -12    9.54    0.38
   3  -2 -12    9.48    0.49
   3  -2 -12    9.20    0.44
   3  -2 -12    9.76    0.40
   3   2 -12    9.66    0.38
   3   2 -12   10.21    0.50
   3   2 -12    9.01    0.46
   3   2 -12    9.43    0.39
   2  -2 -12    2.12    0.15
   2  -2 -12    2.20    0.17
   2  -2 -12    2.32    0.13
   2  -2 -12    2.08    0.09
   2   2 -12    2.18    0.15
   2   2 -12    2.34    0.13
   2   2 -12    2.24    0.10
   2   2 -12    2.25    0.17
   1  -2 -12    1.66    0.09
   1  -2 -12    1.48    0.17
   1  -2 -12    1.52    0.12
   1   2 -12    1.51    0.13
   1   2 -12    1.57    0.14
   1   2 -12    1.87    0.10
   0  -2 -12    6.39    0.24
   0  -2 -12    6.56    0.36
   0   2 -12    6.72    0.34
   0   2 -12    6.50    0.25
   0   2 -12    6.47    0.34
  -1  -2 -12   10.55    0.50
  -1  -2 -12   11.82    0.53
  -1   2 -12   10.56    0.54
  -1   2 -12    9.78    0.51
  -2  -2 -12    9.45    0.45
  -2   2 -12    9.44    0.44
  -2   2 -12    8.26    0.46
  -8  -3  12   14.57    0.61
   8  -3 -12   15.62    0.60
  -8   3  12   12.77    0.61
   8   3 -12   15.41    0.60
   7  -3 -12    5.65    0.22
   7  -3 -12    5.29    0.24
  -7  -3  12    5.18    0.26
  -7   3  12    5.23    0.26
   7   3 -12    4.89    0.22
   7   3 -12    4.29    0.23
   6  -3 -12    1.60    0.14
   6  -3 -12    1.65    0.12
   6  -3 -12    1.37    0.07
   6   3 -12    1.78    0.14
   6   3 -12    1.54    0.08
   6   3 -12    1.74    0.14
   5  -3 -12   27.92    1.07
   5  -3 -12   25.76    1.12
   5   3 -12   26.19    1.23
   5   3 -12   28.02    1.07
   4  -3 -12   18.69    0.79
   4  -3 -12   19.03    0.74
   4  -3 -12   18.66    0.69
   4   3 -12   18.48    0.68
   4   3 -12   18.57    0.86
   4   3 -12   17.38    0.74
   3  -3 -12    2.84    0.14
   3  -3 -12    2.87    0.16
   3  -3 -12    2.88    0.20
   3   3 -12    2.83    0.18
   3   3 -12    3.02    0.16
   3   3 -12    2.61    0.18
   3   3 -12    2.98    0.15
   2  -3 -12   49.94    2.33
   2  -3 -12   52.54    1.85
   2  -3 -12   54.48    2.13
   2   3 -12   48.29    2.33
   2   3 -12   53.14    2.30
   2   3 -12   55.03    1.85
   1  -3 -12    9.97    0.45
   1  -3 -12   10.14    0.38
   1  -3 -12    9.51    0.50
   1   3 -12   10.04    0.49
   1   3 -12   10.44    0.38
   0  -3 -12   24.22    0.99
   0  -3 -12   23.55    1.09
   0  -3 -12   23.89    0.84
   0   3 -12   23.12    1.07
   0   3 -12   24.64    0.84
  -1  -3 -12    6.28    0.29
  -1  -3 -12    6.21    0.32
   6  -4 -12   24.38    0.88
   6   4 -12   20.14    1.00
   5  -4 -12    3.80    0.20
   5  -4 -12    3.95    0.18
   5   4 -12    3.88    0.18
   5   4 -12    3.29    0.20
   4  -4 -12    2.87    0.17
   4  -4 -12    2.60    0.15
   4  -4 -12    2.98    0.14
   4   4 -12    2.92    0.15
   4   4 -12    2.60    0.16
   4   4 -12    2.88    0.14
   3  -4 -12    5.35    0.27
   3  -4 -12    4.93    0.21
   3   4 -12    4.88    0.21
   3   4 -12    5.01    0.21
   2  -4 -12   16.07    0.77
   2  -4 -12   19.06    0.67
   2   4 -12   19.75    0.67
   1  -4 -12    2.06    0.13
   1  -4 -12    2.14    0.10
   1   4 -12    2.09    0.10
   0   4 -12   13.12    0.60
   8   0 -13    0.19    0.07
   8   0 -13    0.29    0.03
   7   0 -13   42.10    1.83
   7   0 -13   39.38    1.59
   6   0 -13    0.13    0.07
   6   0 -13    0.08    0.06
   5   0 -13    1.81    0.15
   5   0 -13    1.74    0.13
   5   0 -13    1.75    0.11
   4   0 -13   30.31    1.09
   4   0 -13   30.34    1.38
   4   0 -13   30.20    1.18
   3   0 -13    0.99    0.10
   3   0 -13    0.64    0.05
   3   0 -13    0.80    0.11
   2   0 -13   26.83    0.96
   2   0 -13   26.61    1.23
   1   0 -13   15.39    0.72
   1   0 -13   14.72    0.54
   0   0 -13   57.91    2.25
   0   0 -13   42.26    2.18
  -1   0 -13    5.51    0.31
  -1   0 -13    7.49    0.33
  -8  -1  13    0.48    0.06
   8   1 -13    0.39    0.03
   8   1 -13    0.47    0.07
   7  -1 -13    1.32    0.12
   7  -1 -13    1.17    0.10
   7   1 -13    1.20    0.12
   7   1 -13    1.13    0.11
   6  -1 -13    1.19    0.11
   6  -1 -13    1.18    0.12
   6   1 -13    1.13    0.12
   6   1 -13    1.03    0.09
   5  -1 -13   17.32    0.67
   5  -1 -13   17.17    0.78
   5  -1 -13   15.76    0.62
   5   1 -13   16.09    0.78
   5   1 -13   16.17    0.62
   5   1 -13   16.89    0.67
   4  -1 -13    3.99    0.19
   4  -1 -13    4.08    0.26
   4  -1 -13    3.99    0.19
   4   1 -13    4.03    0.24
   4   1 -13    4.07    0.19
   4   1 -13    4.12    0.19
   3  -1 -13    7.71    0.31
   3  -1 -13    7.78    0.41
   3   1 -13    8.07    0.41
   3   1 -13    7.40    0.31
   2  -1 -13   19.22    0.91
   2  -1 -13   19.22    0.70
   2   1 -13   19.30    0.91
   2   1 -13   19.65    0.70
   1  -1 -13    6.55    0.25
   1  -1 -13    7.17    0.36
   1   1 -13    7.12    0.36
   1   1 -13    6.11    0.34
   1   1 -13    6.66    0.25
   0  -1 -13   10.77    0.50
   0   1 -13    9.34    0.48
   0   1 -13    9.83    0.47
  -1   1 -13    2.20    0.13
   7  -2 -13   14.80    0.62
   7   2 -13   15.99    0.72
   6  -2 -13    0.67    0.08
   6   2 -13    0.45    0.08
   6   2 -13    0.52    0.06
   5  -2 -13    5.90    0.25
   5  -2 -13    4.90    0.23
   5   2 -13    5.07    0.24
   5   2 -13    5.57    0.30
   5   2 -13    5.78    0.25
   4  -2 -13   11.09    0.43
   4  -2 -13   10.89    0.45
   4   2 -13   11.01    0.54
   4   2 -13   11.35    0.45
   4   2 -13   11.12    0.42
   3  -2 -13   12.06    0.62
   3  -2 -13   13.63    0.49
   3   2 -13   13.31    0.49
   3   2 -13   13.42    0.63
   2  -2 -13   18.06    0.83
   2  -2 -13   18.48    0.64
   2   2 -13   18.38    0.64
   2   2 -13   15.63    0.82
   1  -2 -13    0.11    0.02
   1  -2 -13    0.21    0.07
   1   2 -13    0.14    0.03
   1   2 -13    0.08    0.04
   1   2 -13    0.20    0.07
   0  -2 -13    2.58    0.17
   0   2 -13    2.75    0.16
   6   3 -13   16.57    0.77
   6   3 -13   17.02    0.66
   5  -3 -13    9.20    0.38
   5  -3 -13    9.49    0.41
   5   3 -13    8.89    0.45
   5   3 -13    9.82    0.38
   4  -3 -13    3.60    0.16
   4  -3 -13    3.42    0.14
   4   3 -13    3.59    0.20
   4   3 -13    3.59    0.15
   3  -3 -13    1.54    0.12
   3  -3 -13    1.42    0.09
   3   3 -13    1.18    0.08
   2  -3 -13    4.14    0.21
   2  -3 -13    4.61    0.18
   2   3 -13    4.52    0.23
   2   3 -13    4.80    0.18
   1   3 -13    6.40    0.32
   6   0 -14    0.76    0.07
   5   0 -14    6.70    0.27
   5   0 -14    7.52    0.36
   5   0 -14    6.67    0.27
   4   0 -14    7.01    0.34
   4   0 -14    6.27    0.26
   3   0 -14    5.82    0.32
   3   0 -14    6.53    0.24
   2   0 -14    4.25    0.16
   2   0 -14    4.45    0.24
   6  -1 -14    5.64    0.24
   6   1 -14    6.17    0.30
   6   1 -14    5.92    0.24
   5  -1 -14   14.12    0.53
   5   1 -14   14.93    0.68
   4  -1 -14    2.69    0.17
   4  -1 -14    2.74    0.13
   4   1 -14    2.87    0.17
   4   1 -14    2.75    0.13
   3  -1 -14   10.44    0.41
   3   1 -14   11.57    0.42
   3   1 -14   11.99    0.55
   2  -1 -14   59.46    2.07
   2  -1 -14   57.81    2.63
   2   1 -14   60.79    2.07
   0   0   0    0.00    0.00
;
_shelx_hkl_checksum     92522
_shelx_res_checksum     54045
_shelxl_version_number        2.014
_iucr_refine_instructions_details
;
TITL x14235 in P2(1)
CELL  1.54178  10.3526   7.2612  11.9198   90.000  108.121   90.000
ZERR    2.00   0.00020   0.00010   0.00020   0.0000   0.0006   0.0000
LATT -1
SYMM -X, 1/2+Y, -Z
SFAC C H N O
UNIT 38 44 4 6
TEMP -183.000
SIZE 0.25 0.13 0.10
REM COLR colourless
REM FORM solvent-rounded block
REM No classical (i.e. strong) hydrogen bonds.
L.S. 10
BOND $H
ACTA
HTAB
CONF
LIST 4
FMAP 2
PLAN 10
WGHT    0.032600    0.177300
EXTI    0.010299
FVAR       0.55286
O1    4    0.594278    0.240722    0.489573    11.00000    0.01879    0.03055 =
         0.01762    0.00919    0.00351    0.00610
O2    4    0.306326    0.254861    0.438875    11.00000    0.01870    0.02004 =
         0.02212    0.00644    0.00975    0.00384
O3    4    0.123966    0.292551    0.498548    11.00000    0.02420    0.03049 =
         0.03034    0.00975    0.01619    0.00311
C1    1    0.576795    0.528528    0.199447    11.00000    0.02180    0.01629 =
         0.01974    0.00245    0.00998   -0.00063
AFIX  43
H1A   2    0.583261    0.643921    0.238373    11.00000   -1.20000
AFIX   0
C2    1    0.703863    0.413362    0.232888    11.00000    0.01836    0.02084 =
         0.02536   -0.00007    0.01014   -0.00184
AFIX  23
H2A   2    0.780879    0.488104    0.225697    11.00000   -1.20000
H2B   2    0.691545    0.307611    0.178133    11.00000   -1.20000
AFIX   0
C3    1    0.736756    0.341705    0.361155    11.00000    0.01574    0.02157 =
         0.02279   -0.00044    0.00529    0.00157
AFIX  23
H3A   2    0.814596    0.255450    0.379216    11.00000   -1.20000
H3B   2    0.761535    0.445991    0.417285    11.00000   -1.20000
AFIX   0
C4    1    0.613220    0.244697    0.373448    11.00000    0.01630    0.01835 =
         0.01737    0.00396    0.00307    0.00357
C5    1    0.510350    0.361539    0.400095    11.00000    0.01750    0.01732 =
         0.01414    0.00309    0.00425    0.00203
AFIX  13
H5A   2    0.535297    0.494798    0.411770    11.00000   -1.20000
AFIX   0
C6    1    0.359774    0.325206    0.347533    11.00000    0.01728    0.01624 =
         0.01545    0.00121    0.00684    0.00021
AFIX  13
H6A   2    0.344541    0.232062    0.282915    11.00000   -1.20000
AFIX   0
C7    1    0.278936    0.503620    0.297832    11.00000    0.01551    0.01474 =
         0.01423   -0.00075    0.00410   -0.00114
AFIX  13
H7A   2    0.339580    0.611349    0.329236    11.00000   -1.20000
AFIX   0
C8    1    0.228001    0.518412    0.161744    11.00000    0.01722    0.02012 =
         0.01429    0.00027    0.00337    0.00048
AFIX  23
H8A   2    0.143446    0.592283    0.137564    11.00000   -1.20000
H8B   2    0.205817    0.393591    0.127802    11.00000   -1.20000
AFIX   0
C9    1    0.333218    0.607765    0.110620    11.00000    0.02090    0.01951 =
         0.01468    0.00436    0.00507    0.00177
AFIX  23
H9A   2    0.288431    0.635795    0.026135    11.00000   -1.20000
H9B   2    0.363772    0.725808    0.151908    11.00000   -1.20000
AFIX   0
C10   1    0.455907    0.488658    0.121759    11.00000    0.02214    0.01903 =
         0.01500    0.00259    0.00918    0.00033
C11   1    0.168620    0.502701    0.356047    11.00000    0.01534    0.01697 =
         0.01434   -0.00098    0.00311   -0.00207
C12   1    0.191001    0.342513    0.437184    11.00000    0.01659    0.02059 =
         0.01873    0.00137    0.00651    0.00038
C13   1    0.068675    0.621192    0.352479    11.00000    0.01442    0.02129 =
         0.01753   -0.00182    0.00436   -0.00113
AFIX  43
H13A  2    0.009610    0.587232    0.396080    11.00000   -1.20000
AFIX   0
C14   1    0.428761    0.326714    0.038637    11.00000    0.02582    0.03211 =
         0.02190   -0.00612    0.00605    0.00414
AFIX 137
H14A  2    0.513977    0.260932    0.047312    11.00000   -1.50000
H14B  2    0.390787    0.370512   -0.042791    11.00000   -1.50000
H14C  2    0.363862    0.243367    0.057324    11.00000   -1.50000
AFIX   0
C15   1    0.575775    0.064302    0.309335    11.00000    0.02060    0.01773 =
         0.03464    0.00051    0.01047    0.00226
AFIX 137
H15A  2    0.501189    0.007200    0.331128    11.00000   -1.50000
H15B  2    0.654776   -0.017890    0.331152    11.00000   -1.50000
H15C  2    0.546982    0.086149    0.223985    11.00000   -1.50000
AFIX   0
C16   1    0.039011    0.797723    0.289280    11.00000    0.01746    0.01905 =
         0.01609   -0.00437    0.00321    0.00090
C17   1    0.135680    0.909724    0.266009    11.00000    0.01557    0.01892 =
         0.03500    0.00195    0.00241    0.00051
AFIX  43
H17A  2    0.228076    0.871946    0.293337    11.00000   -1.20000
AFIX   0
N18   3    0.105382    1.068806    0.206838    11.00000    0.02091    0.02164 =
         0.04086    0.00617    0.00295   -0.00138
C19   1   -0.025328    1.115579    0.172694    11.00000    0.02404    0.01829 =
         0.02878    0.00188    0.00158    0.00213
AFIX  43
H19A  2   -0.048508    1.226472    0.128716    11.00000   -1.20000
AFIX   0
N20   3   -0.126970    1.024841    0.193125    11.00000    0.02063    0.02320 =
         0.03040    0.00032    0.00425    0.00419
C21   1   -0.092914    0.867350    0.252794    11.00000    0.01937    0.02192 =
         0.02530   -0.00241    0.00843    0.00256
AFIX  43
H21A  2   -0.162054    0.799402    0.271288    11.00000   -1.20000
AFIX   0
HKLF 4
REM  x14235 in P2(1)
REM R1 =  0.0267 for    3013 Fo > 4sig(Fo)  and  0.0268 for all    3020 data
REM    220 parameters refined using      1 restraints
END
WGHT      0.0326      0.1770
REM Instructions for potential hydrogen bonds
EQIV $1 x, y-1, z
HTAB C6 N18_$1
EQIV $2 -x+1, y+1/2, -z+1
HTAB C7 O1_$2
EQIV $3 -x, y+1/2, -z+1
HTAB C21 O3_$3
REM Highest difference peak  0.149,  deepest hole -0.135,  1-sigma level  0.032
Q1    1   0.3209  0.4137  0.3087  11.00000  0.05    0.15
Q2    1   0.2805  0.5627  0.1382  11.00000  0.05    0.14
Q3    1   0.5340  0.5555  0.1244  11.00000  0.05    0.14
Q4    1  -0.0217  0.8330  0.2824  11.00000  0.05    0.14
Q5    1   0.2296  0.5321  0.3306  11.00000  0.05    0.13
Q6    1   0.2599  0.5095  0.2328  11.00000  0.05    0.13
Q7    1   0.6725  0.2973  0.3661  11.00000  0.05    0.13
Q8    1   0.5385  0.4947  0.4556  11.00000  0.05    0.13
Q9    1   0.1667  0.4172  0.3714  11.00000  0.05    0.13
Q10   1   0.4348  0.3498  0.3780  11.00000  0.05    0.12
;
data_global
_journal_data_validation_number     ?
_journal_date_recd_electronic     2015-10-02
_journal_date_accepted     2015-11-12
_journal_name_full     'Acta Crystallographica, Section E'
_journal_year     2015
_journal_volume     71
_journal_issue     12
_journal_page_first     1536
_journal_page_last     1538
_journal_paper_category     GO
_journal_paper_doi     10.1107/S2056989015021507
_journal_coeditor_code     ZS2350
_publ_contact_author_name
;
Dr P. A. Crooks
;
_publ_contact_author_address
;
Dept. of Pharm. Sciences
College of Pharmacy
University of Arkansas for Medical Sciences
Little Rock, AR 72205
USA
;
_publ_contact_author_email     'pacrooks@uams.edu'
_publ_contact_author_fax
;
501 686 6057
;
_publ_contact_author_phone
;
501 686 6495
;
_publ_section_title
;
Crystal structure of (<i>E</i>)-13-(pyrimidin-5-yl)parthenolide
;
_publ_section_title_footnote     .
loop_
    _publ_author_name
    _publ_author_footnote
    _publ_author_address
    'Bommagani, Shobanbabu' .
;
Dept. of Pharm. Sciences
College of Pharmacy
University of Arkansas for Medical Sciences
Little Rock, AR 72205
USA
;
    'Penthala, Narsimha  R.' .
;
Dept. of Pharm. Sciences
College of Pharmacy
University of Arkansas for Medical Sciences
Little Rock, AR 72205
USA
;
    'Parkin, Sean' .
;
Dept. of Chemistry
University of Kentucky
Lexington KY 40506
USA
;
    'Crooks, Peter A.' .
;
Dept. of Pharm. Sciences
College of Pharmacy
University of Arkansas for Medical Sciences
Little Rock, AR 72205
USA
;
_publ_section_synopsis
;
The title molecule possesses ten-, five- (lactone) and three-membered (epoxide)
rings with a pyrimidine group as a substituent. The ten-membered ring displays
an approximate chair--chair conformation, while the lactone ring shows a
flattened envelope-type conformation.
;
