# Supplementary material for: Crystal structure of (E)-13-(pyrimidin-5-yl)parthenolide
Source: Acta Crystallogr E Crystallogr Commun. 2015 Nov 28;71(Pt 12):1536–8. doi: 10.1107/S2056989015021507 (PMC4719832; doi:10.1107/S2056989015021507)
Supplement: Supplementary file 2 [file e-71-01536-Isup2.hkl]

#
# h,k,l, Fc-squared, Fo-squared, sigma(Fo-squared), status flag
#
data_I
_shelx_title ' x14235 in P2(1)'
_shelx_refln_list_code          4
_shelx_F_calc_maximum       61.26
_exptl_crystal_F_000       348.00
_reflns_d_resolution_high  0.8304

loop_
 _space_group_symop_operation_xyz
 'x, y, z'
 '-x, y+1/2, -z'

_cell_length_a    10.3526
_cell_length_b     7.2612
_cell_length_c    11.9198
_cell_angle_alpha  90.000
_cell_angle_beta  108.121
_cell_angle_gamma  90.000

_shelx_F_squared_multiplier     1.000

loop_
 _refln_index_h
 _refln_index_k
 _refln_index_l
 _refln_F_squared_calc
 _refln_F_squared_meas
 _refln_F_squared_sigma
 _refln_observed_status
   0  -8   0        167.32        157.00         6.50 o
   1  -8   0         43.46         43.96         1.10 o
   2  -8   0          9.01          9.43         0.26 o
   3  -8   0          6.77          6.44         0.47 o
   4  -8   0         24.92         24.81         1.01 o
   1  -7   0        138.10        147.94         5.90 o
   2  -7   0        220.56        230.86         5.57 o
   3  -7   0        202.47        205.96         4.89 o
   4  -7   0         55.63         53.69         1.13 o
   5  -7   0          6.23          6.93         0.27 o
   6  -7   0         27.68         28.22         0.84 o
   7  -7   0         26.03         25.14         0.92 o
   0  -6   0         16.39         14.66         0.82 o
   1  -6   0         74.19         73.06         3.01 o
   2  -6   0         17.53         16.51         0.60 o
   3  -6   0        344.49        359.13         8.40 o
   4  -6   0        122.69        124.86         2.53 o
   5  -6   0         18.44         20.19         0.49 o
   6  -6   0         68.48         74.53         1.51 o
   7  -6   0         21.02         23.41         0.62 o
   8  -6   0         14.51         15.64         0.79 o
   1  -5   0        410.83        358.93        14.42 o
   2  -5   0         62.32         61.34         1.75 o
   3  -5   0        109.91        107.28         1.91 o
   4  -5   0        404.89        393.23         5.86 o
   5  -5   0        144.73        143.98         2.68 o
   6  -5   0        376.98        374.19         7.51 o
   7  -5   0         95.37        108.16         2.20 o
   8  -5   0          8.42         10.31         0.32 o
   9  -5   0         21.10         22.58         1.28 o
   0  -4   0       2132.17       2207.91        59.10 o
   1  -4   0        347.30        370.07         9.91 o
   2  -4   0        131.47        139.94         3.87 o
   3  -4   0         35.61         31.29         0.85 o
   4  -4   0        147.86        136.02         2.10 o
   5  -4   0         86.74         81.28         1.21 o
   6  -4   0         60.68         58.28         0.89 o
   7  -4   0        184.78        168.85         3.02 o
   8  -4   0          3.20          2.94         0.16 o
   9  -4   0         41.55         46.78         1.15 o
  10  -4   0          3.44          3.07         0.24 o
   1  -3   0        629.72        632.52        10.33 o
   2  -3   0         46.35         46.15         1.23 o
   3  -3   0        965.47       1076.70        29.22 o
   4  -3   0        324.39        338.25         8.09 o
   5  -3   0        143.43        143.48         1.96 o
   6  -3   0        413.92        418.05         5.88 o
   7  -3   0        177.21        163.35         2.38 o
   8  -3   0         42.82         41.38         0.92 o
   9  -3   0        146.57        150.45         3.09 o
  10  -3   0         77.25         80.51         2.83 o
  11  -3   0          6.44          5.90         0.31 o
   0  -2   0        553.12        533.53        11.14 o
   1  -2   0        201.61        192.87         2.95 o
   2  -2   0        416.35        390.97         7.90 o
   3  -2   0       1513.41       1497.75        31.63 o
   4  -2   0        200.07        210.27         5.04 o
   5  -2   0        120.35        130.73         3.11 o
   6  -2   0         35.50         39.98         0.58 o
   7  -2   0         48.86         48.82         0.90 o
   8  -2   0         41.70         39.47         0.75 o
   9  -2   0        109.97        107.61         2.03 o
  10  -2   0         42.61         42.91         1.78 o
  11  -2   0         27.60         32.95         1.10 o
   2  -1   0        368.27        372.95         5.42 o
   3  -1   0        240.37        226.99         3.17 o
   4  -1   0         71.10         74.33         1.05 o
   5  -1   0        428.91        434.52         8.68 o
   6  -1   0        295.45        294.26         4.20 o
   7  -1   0         67.43         67.29         1.22 o
   8  -1   0        227.61        233.09         3.99 o
   9  -1   0         59.96         60.57         1.31 o
  10  -1   0          4.20          5.75         0.29 o
  11  -1   0         22.25         20.89         0.64 o
   1   0   0        269.56        236.61         5.01 o
   2   0   0          5.31          2.53         0.08 o
   3   0   0         12.66         16.17         0.25 o
   4   0   0        877.21        828.22        12.73 o
   5   0   0        143.59        155.12         3.13 o
   6   0   0        124.14        109.69         2.10 o
   7   0   0        314.24        303.37         4.79 o
   8   0   0          0.17          0.98         0.08 o
   9   0   0          0.44          0.54         0.06 o
  10   0   0         34.40         32.48         0.95 o
  11   0   0         30.15         32.95         1.12 o
   2   1   0        368.43        369.24         5.49 o
   3   1   0        238.69        226.35         3.61 o
   4   1   0         68.96         72.54         1.10 o
   5   1   0        428.83        440.44        10.65 o
   6   1   0        293.25        290.24         4.08 o
   7   1   0         68.40         69.00         1.17 o
   8   1   0        228.38        231.03         4.01 o
   9   1   0         60.36         60.15         1.17 o
  10   1   0          4.06          5.34         0.25 o
  11   1   0         21.65         21.86         0.85 o
   0   2   0        560.44        538.42        11.13 o
   1   2   0        203.07        191.88         2.98 o
   2   2   0        417.19        382.52         8.43 o
   3   2   0       1511.33       1537.01        26.08 o
   4   2   0        199.41        211.27         5.04 o
   5   2   0        120.82        129.44         3.12 o
   6   2   0         35.09         38.79         0.58 o
   7   2   0         49.24         48.64         0.70 o
   8   2   0         41.30         39.63         0.98 o
   9   2   0        110.18        110.38         2.25 o
  10   2   0         43.14         40.59         1.13 o
  11   2   0         26.82         32.10         1.10 o
   1   3   0        628.52        628.86         9.17 o
   2   3   0         45.82         44.17         1.00 o
   3   3   0        963.09       1069.20        29.29 o
   4   3   0        324.58        335.68         9.25 o
   5   3   0        144.14        142.53         2.51 o
   6   3   0        411.08        412.15         5.86 o
   7   3   0        177.42        162.12         2.43 o
   8   3   0         43.08         41.64         0.92 o
   9   3   0        146.33        153.04         3.10 o
  10   3   0         77.11         77.54         2.48 o
  11   3   0          6.36          5.37         0.36 o
   0   4   0       2142.97       2173.62        59.04 o
   1   4   0        349.33        367.22         9.89 o
   2   4   0        130.77        139.83         3.87 o
   3   4   0         34.97         31.52         0.82 o
   4   4   0        147.91        136.33         2.20 o
   5   4   0         88.13         81.81         1.34 o
   6   4   0         60.94         59.51         1.01 o
   7   4   0        184.36        168.40         3.09 o
   8   4   0          3.13          2.90         0.19 o
   9   4   0         41.76         46.89         1.14 o
  10   4   0          3.19          2.57         0.21 o
   1   5   0        413.25        359.28        14.42 o
   2   5   0         62.35         63.49         1.54 o
   3   5   0        111.52        109.20         2.19 o
   4   5   0        402.90        389.12         6.10 o
   5   5   0        145.42        143.32         2.44 o
   6   5   0        377.90        384.92         7.54 o
   7   5   0         95.22        110.84         2.22 o
   8   5   0          8.37         10.35         0.39 o
   9   5   0         20.85         23.87         0.68 o
   1   6   0         73.19         68.18         3.01 o
   2   6   0         17.50         17.05         0.88 o
   3   6   0        346.19        350.44         9.89 o
   4   6   0        122.29        127.36         5.67 o
   5   6   0         18.18         19.28         0.57 o
   6   6   0         67.99         72.22         1.53 o
   7   6   0         20.80         23.10         0.62 o
   8   6   0         14.89         16.22         0.49 o
   1   7   0        137.86        139.05         5.90 o
   2   7   0        220.63        243.88         9.46 o
   3   7   0        202.94        207.21         5.78 o
   4   7   0         54.85         53.60         1.36 o
   5   7   0          6.32          7.08         0.33 o
   6   7   0         27.43         28.79         0.71 o
   7   7   0         25.35         24.85         0.95 o
   0   8   0        166.14        163.14         6.50 o
   1   8   0         42.83         40.76         1.57 o
   2   8   0          9.11          9.61         0.32 o
   3   8   0          6.51          6.94         0.32 o
   4   8   0         25.13         25.05         0.82 o
  -4  -8   1         13.64         12.76         0.59 o
  -3  -8   1         90.58         92.60         3.22 o
  -2  -8   1         19.01         18.51         0.51 o
  -1  -8   1         43.86         42.92         2.12 o
   0  -8   1         22.59         24.24         0.79 o
   1  -8   1          1.03          1.32         0.12 o
   2  -8   1         72.74         72.38         2.16 o
   3  -8   1         57.25         56.53         1.71 o
   4  -8   1         14.65         16.12         0.64 o
  -7  -7   1        116.52        118.92         4.13 o
  -6  -7   1         73.24         76.79         2.06 o
  -5  -7   1         97.09         97.75         2.11 o
  -4  -7   1        163.48        166.02         3.97 o
  -3  -7   1         99.29         98.79         2.82 o
  -2  -7   1         26.92         28.74         1.00 o
  -1  -7   1         30.72         26.42         0.91 o
   0  -7   1        268.53        254.24         7.43 o
   1  -7   1          5.26          4.26         0.29 o
   2  -7   1         25.56         26.47         0.73 o
   3  -7   1         66.99         75.49         1.86 o
   4  -7   1         10.70         12.84         0.41 o
   5  -7   1         31.06         29.10         0.83 o
   6  -7   1        120.91        123.46         3.49 o
  -8  -6   1          6.49          5.89         0.25 o
  -7  -6   1        138.16        131.91         2.62 o
  -6  -6   1          2.81          2.65         0.15 o
  -5  -6   1        124.45        131.44         2.37 o
  -4  -6   1        146.44        155.86         3.98 o
  -3  -6   1        176.91        177.72         4.28 o
  -2  -6   1         26.92         26.65         1.24 o
  -1  -6   1         47.09         44.24         2.00 o
   0  -6   1         17.59         15.64         0.85 o
   1  -6   1        376.58        341.55        13.64 o
   2  -6   1        277.69        260.46        15.11 o
   3  -6   1        173.84        174.99         3.66 o
   4  -6   1         12.66         13.62         0.39 o
   5  -6   1          3.40          4.66         0.20 o
   6  -6   1        264.41        268.37         7.69 o
   7  -6   1          0.56          1.61         0.14 o
   8  -6   1         42.65         35.01         1.74 o
  -9  -5   1         40.43         42.40         1.95 o
  -8  -5   1         58.97         61.47         1.49 o
  -7  -5   1         55.89         47.32         1.03 o
  -6  -5   1        301.98        307.13         6.07 o
  -5  -5   1         66.01         62.52         1.19 o
  -4  -5   1          4.50          4.43         0.17 o
  -3  -5   1        127.25        133.97         2.89 o
  -2  -5   1         70.83         66.76         2.20 o
   0  -5   1        237.90        213.12         8.48 o
   1  -5   1        135.20        135.61         3.11 o
   2  -5   1         13.94         12.63         0.37 o
   3  -5   1        162.25        155.63         2.39 o
   4  -5   1        479.23        486.68         7.96 o
   5  -5   1        381.36        392.33         8.40 o
   6  -5   1         34.82         38.70         0.83 o
   7  -5   1         17.44         17.71         0.50 o
   8  -5   1          1.00          1.28         0.19 o
   9  -5   1          4.32          5.49         0.39 o
 -10  -4   1         98.78         98.33         7.10 o
  -9  -4   1          9.45          9.46         0.31 o
  -8  -4   1         78.12         81.73         1.71 o
  -7  -4   1         53.49         50.31         1.13 o
  -6  -4   1         51.27         52.00         0.85 o
  -5  -4   1        133.86        141.31         2.15 o
  -4  -4   1        541.24        520.38        10.40 o
  -3  -4   1        919.79        928.88        25.91 o
  -2  -4   1         51.94         49.06         1.27 o
  -1  -4   1        103.60        100.78         2.83 o
   0  -4   1        245.43        226.78         6.17 o
   1  -4   1         97.77         93.70         3.26 o
   2  -4   1         64.09         68.91         1.98 o
   3  -4   1         37.82         37.11         0.75 o
   4  -4   1        199.24        193.59         2.63 o
   5  -4   1        264.17        279.81         3.79 o
   6  -4   1        170.94        175.31         2.99 o
   7  -4   1        243.59        243.26         4.82 o
   8  -4   1          2.73          3.37         0.16 o
   9  -4   1         12.98         10.47         0.46 o
  10  -4   1         10.40         14.17         0.72 o
 -11  -3   1         15.83         14.17         0.95 o
 -10  -3   1         10.36          8.27         0.42 o
  -9  -3   1          4.18          3.69         0.21 o
  -8  -3   1         28.28         29.94         0.65 o
  -7  -3   1         59.13         59.65         0.93 o
  -6  -3   1        246.41        262.56         3.66 o
  -5  -3   1        266.52        270.68         4.99 o
  -4  -3   1        206.32        227.43         5.30 o
  -3  -3   1         38.02         40.00         1.05 o
  -2  -3   1        121.03        126.89         2.02 o
  -1  -3   1         19.86         22.59         0.41 o
   0  -3   1         38.12         44.05         0.80 o
   1  -3   1        270.83        272.80         4.79 o
   2  -3   1        734.85        746.20        21.04 o
   3  -3   1         65.21         65.32         1.59 o
   4  -3   1        483.76        488.50        11.75 o
   5  -3   1          2.58          3.69         0.11 o
   6  -3   1        214.43        212.13         2.85 o
   7  -3   1         87.27         83.27         1.77 o
   8  -3   1        194.39        191.02         3.88 o
   9  -3   1          0.32          0.35         0.15 o
  10  -3   1          5.62          5.49         0.33 o
 -11  -2   1         23.96         22.68         1.03 o
 -10  -2   1         87.39         90.46         1.91 o
  -9  -2   1         83.35         85.05         1.82 o
  -8  -2   1          4.13          4.49         0.17 o
  -7  -2   1        118.94        110.67         1.60 o
  -6  -2   1         49.68         52.07         0.81 o
  -5  -2   1         35.43         37.75         0.99 o
  -4  -2   1       1152.12       1250.74        25.91 o
  -3  -2   1        398.85        413.06         7.17 o
  -2  -2   1        131.02        131.27         2.03 o
  -1  -2   1        364.38        367.44         5.62 o
   1  -2   1        255.16        270.25         5.34 o
   2  -2   1        758.01        733.53        12.88 o
   3  -2   1        352.17        361.36         5.29 o
   4  -2   1        497.77        495.04        11.99 o
   5  -2   1         94.10         90.47         2.28 o
   6  -2   1        450.21        466.79         7.41 o
   7  -2   1         79.82         84.85         1.42 o
   8  -2   1        370.05        357.55         6.67 o
   9  -2   1         67.51         66.74         1.74 o
  10  -2   1        305.86        317.52         9.62 o
  11  -2   1         38.97         42.32         1.38 o
 -12  -1   1         26.95         28.58         1.38 o
 -11  -1   1         74.95         72.88         2.80 o
 -10  -1   1        154.72        166.03         3.37 o
  -9  -1   1        281.58        300.42         6.15 o
  -8  -1   1         51.17         51.94         0.97 o
  -7  -1   1        318.27        314.07         4.41 o
  -6  -1   1        114.72        112.47         3.08 o
  -5  -1   1        427.60        453.48        10.96 o
  -4  -1   1       1771.69       1718.25        35.89 o
  -3  -1   1        544.30        549.35         9.56 o
  -2  -1   1        750.64        691.52        11.93 o
   0  -1   1       1337.88       1170.21        54.45 o
   3  -1   1        855.48        808.96        12.41 o
   4  -1   1        962.76        961.45        21.97 o
   5  -1   1        668.46        696.37        24.22 o
   6  -1   1        163.96        157.58         2.41 o
   7  -1   1         67.14         61.07         1.03 o
   8  -1   1        372.64        375.80         8.01 o
   9  -1   1         17.46         17.18         0.49 o
  10  -1   1          6.15          4.67         0.27 o
  11  -1   1         32.58         31.95         1.59 o
 -12   0   1          1.13          0.98         0.16 o
 -11   0   1          6.15          9.45         0.47 o
 -10   0   1        147.55        146.35         3.06 o
  -9   0   1        476.88        483.76         9.07 o
  -8   0   1        178.80        175.79         3.37 o
  -7   0   1        108.12        103.57         1.49 o
  -6   0   1         23.76         18.06         0.51 o
  -5   0   1         93.21         99.19         2.37 o
  -4   0   1        664.17        689.90        10.04 o
  -3   0   1         94.72         95.00         1.46 o
  -1   0   1        445.94        437.12         9.04 o
   1   0   1        565.01        524.84        12.72 o
   2   0   1         59.39         64.74         1.60 o
   3   0   1        218.38        197.64         4.85 o
   4   0   1          0.89          1.61         0.13 o
   5   0   1        153.53        152.38         4.31 o
   6   0   1         68.37         64.61         1.09 o
   7   0   1        125.57        117.87         1.79 o
   8   0   1         29.59         32.11         0.75 o
   9   0   1         97.35        104.26         2.74 o
  10   0   1         30.28         32.52         0.94 o
  11   0   1         20.13         21.97         1.24 o
 -12   1   1         26.80         31.69         1.47 o
 -11   1   1         75.02         72.90         4.69 o
 -10   1   1        153.69        159.08         5.91 o
  -9   1   1        280.42        297.24         5.51 o
  -8   1   1         51.56         52.76         0.98 o
  -7   1   1        318.53        311.57         4.25 o
  -6   1   1        113.27        112.04         2.70 o
  -5   1   1        429.31        457.14        11.05 o
  -4   1   1       1774.69       1726.10        41.26 o
  -3   1   1        544.25        549.67         9.17 o
  -2   1   1        746.58        688.18        12.52 o
   3   1   1        855.75        812.17        14.25 o
   4   1   1        958.60        964.01        17.66 o
   5   1   1        668.86        687.00        24.19 o
   6   1   1        162.88        155.16         2.38 o
   7   1   1         67.17         61.19         0.98 o
   8   1   1        372.12        369.43         6.47 o
   9   1   1         17.25         16.57         0.49 o
  10   1   1          6.14          4.76         0.34 o
  11   1   1         31.84         33.45         1.20 o
 -11   2   1         24.01         21.15         0.61 o
 -10   2   1         86.07         91.53         1.89 o
  -9   2   1         82.90         85.12         1.78 o
  -8   2   1          4.17          4.31         0.11 o
  -7   2   1        117.50        111.60         1.62 o
  -6   2   1         49.87         52.24         0.76 o
  -5   2   1         35.80         37.90         0.99 o
  -4   2   1       1144.38       1232.00        25.93 o
  -3   2   1        397.19        408.88         6.76 o
  -2   2   1        130.98        131.62         2.21 o
  -1   2   1        361.72        364.32         5.61 o
   1   2   1        256.47        273.67         5.02 o
   2   2   1        757.23        732.49        11.17 o
   3   2   1        353.37        362.07         5.25 o
   4   2   1        500.34        525.36        12.25 o
   5   2   1         95.00         97.38         2.26 o
   6   2   1        447.81        455.57         7.02 o
   7   2   1         79.67         84.12         1.43 o
   8   2   1        370.75        365.07         7.25 o
   9   2   1         67.60         66.26         1.75 o
  10   2   1        307.96        309.33         7.67 o
  11   2   1         38.59         41.17         2.00 o
 -11   3   1         16.08         14.64         0.53 o
 -10   3   1         10.74          8.92         0.28 o
  -9   3   1          4.23          3.56         0.18 o
  -8   3   1         28.95         30.25         0.58 o
  -7   3   1         58.05         57.98         0.93 o
  -6   3   1        243.81        252.59         3.50 o
  -5   3   1        268.27        267.45         4.32 o
  -4   3   1        202.56        218.50         6.07 o
  -3   3   1         37.63         38.65         1.04 o
  -2   3   1        121.71        127.79         2.29 o
  -1   3   1         20.10         22.41         0.41 o
   0   3   1         38.29         44.46         0.72 o
   1   3   1        272.81        273.66         4.76 o
   2   3   1        735.40        739.12        17.35 o
   3   3   1         65.80         62.94         1.59 o
   4   3   1        484.32        499.00        16.27 o
   5   3   1          2.39          3.53         0.11 o
   6   3   1        214.10        208.26         2.99 o
   7   3   1         88.32         83.19         1.51 o
   8   3   1        194.44        192.23         3.90 o
   9   3   1          0.33          0.32         0.15 o
  10   3   1          5.47          5.68         0.51 o
 -10   4   1         99.32         98.58         8.49 o
  -9   4   1          9.63          9.22         0.38 o
  -8   4   1         78.26         82.44         1.67 o
  -7   4   1         52.94         48.92         1.23 o
  -6   4   1         51.07         50.30         0.82 o
  -5   4   1        132.90        136.77         2.23 o
  -4   4   1        541.49        523.52        10.65 o
  -3   4   1        922.43        965.61        26.07 o
  -2   4   1         51.74         48.75         1.47 o
  -1   4   1        103.86        100.34         2.83 o
   0   4   1        246.54        226.38         6.16 o
   1   4   1         97.28         91.65         2.61 o
   2   4   1         64.04         67.96         1.98 o
   3   4   1         37.66         36.25         1.42 o
   4   4   1        198.19        194.02         3.06 o
   5   4   1        265.62        282.45         4.22 o
   6   4   1        170.44        174.66         3.66 o
   7   4   1        243.51        237.22         5.46 o
   8   4   1          2.79          3.30         0.19 o
   9   4   1         13.25          9.83         0.80 o
  10   4   1          9.89         13.82         0.52 o
  -9   5   1         40.49         41.79         1.19 o
  -8   5   1         58.75         60.69         2.01 o
  -7   5   1         57.41         49.91         1.05 o
  -6   5   1        301.53        304.07         6.08 o
  -5   5   1         66.68         60.37         1.10 o
  -4   5   1          4.58          4.41         0.18 o
  -3   5   1        129.24        130.95         2.66 o
  -2   5   1         70.37         65.32         2.20 o
   0   5   1        238.92        205.43         8.48 o
   1   5   1        135.83        131.27         3.51 o
   2   5   1         14.13         13.24         0.37 o
   3   5   1        161.68        155.43         2.69 o
   4   5   1        479.89        471.18         7.41 o
   5   5   1        381.08        397.46         7.33 o
   6   5   1         33.85         38.48         0.85 o
   7   5   1         17.13         16.79         0.49 o
   8   5   1          1.01          1.06         0.10 o
   9   5   1          4.40          6.32         0.39 o
  -8   6   1          6.24          5.77         0.38 o
  -7   6   1        137.54        130.46         2.91 o
  -6   6   1          2.84          2.66         0.15 o
  -5   6   1        125.36        131.76         3.02 o
  -4   6   1        146.67        158.10         4.43 o
  -3   6   1        175.84        179.47         7.27 o
  -2   6   1         26.74         25.27         1.24 o
  -1   6   1         46.65         45.75         2.03 o
   0   6   1         17.29         14.43         0.82 o
   1   6   1        377.36        336.05        13.64 o
   2   6   1        278.07        264.19         7.53 o
   3   6   1        175.58        181.99         5.00 o
   4   6   1         12.76         13.35         0.36 o
   5   6   1          3.12          4.46         0.23 o
   6   6   1        265.43        277.13         7.37 o
   7   6   1          0.54          1.48         0.13 o
   8   6   1         43.16         38.58         1.31 o
  -7   7   1        116.10        114.78         4.13 o
  -6   7   1         72.96         78.04         2.37 o
  -5   7   1         97.48        100.73         3.02 o
  -4   7   1        162.70        169.52         4.69 o
  -3   7   1         98.35         98.68         3.26 o
  -2   7   1         27.29         28.90         1.37 o
  -1   7   1         30.87         26.86         0.93 o
   0   7   1        268.32        270.76        10.52 o
   1   7   1          5.02          3.83         0.43 o
   2   7   1         25.87         26.58         1.49 o
   3   7   1         67.93         76.69         1.89 o
   4   7   1         10.73         13.12         0.40 o
   5   7   1         30.94         29.76         0.98 o
   6   7   1        120.98        128.60         3.57 o
  -4   8   1         13.76         13.67         1.24 o
  -3   8   1         91.41         95.61         3.53 o
  -2   8   1         18.89         18.23         0.93 o
  -1   8   1         44.00         43.75         1.32 o
   0   8   1         22.12         22.96         0.66 o
   1   8   1          0.92          1.04         0.15 o
   2   8   1         71.66         70.40         1.81 o
   3   8   1         56.92         56.56         1.76 o
   4   8   1         14.51         15.68         0.65 o
  -5  -8   2         19.87         18.46         0.85 o
  -4  -8   2         18.97         19.97         0.77 o
  -3  -8   2         10.22          9.30         0.29 o
  -2  -8   2         44.36         46.27         1.40 o
  -1  -8   2         48.93         51.84         2.13 o
   0  -8   2         64.92         68.16         1.42 o
   1  -8   2         41.70         42.96         1.26 o
   2  -8   2         73.32         79.21         2.32 o
   3  -8   2         39.63         35.91         0.82 o
  -7  -7   2         68.77         73.25         3.18 o
  -6  -7   2         97.08         92.08         2.10 o
  -5  -7   2         49.26         53.32         1.63 o
  -4  -7   2         65.97         64.83         1.93 o
  -3  -7   2         39.33         40.24         1.74 o
  -2  -7   2        104.82        111.90         3.30 o
  -1  -7   2        108.01        112.47         3.29 o
   0  -7   2        106.55         98.38         4.07 o
   1  -7   2        138.71        145.75         4.07 o
   2  -7   2         65.72         67.01         1.67 o
   3  -7   2         25.92         27.95         0.72 o
   4  -7   2        202.38        221.11         4.95 o
   5  -7   2          7.41          8.27         0.35 o
   6  -7   2         43.89         47.49         1.67 o
  -9  -6   2         55.47         51.67         1.83 o
  -8  -6   2         23.14         24.22         0.87 o
  -7  -6   2         47.80         56.02         1.29 o
  -6  -6   2        179.89        193.04         4.25 o
  -5  -6   2        352.69        365.21         9.99 o
  -4  -6   2        228.71        245.07         6.84 o
  -3  -6   2        288.43        277.10         8.53 o
  -2  -6   2         53.33         52.89         2.23 o
  -1  -6   2          1.57          3.08         0.39 o
   0  -6   2         94.46        102.52         4.26 o
   1  -6   2         84.66         78.89         2.33 o
   2  -6   2         16.38         16.03         0.46 o
   3  -6   2         18.50         21.99         0.51 o
   4  -6   2         53.35         52.01         1.27 o
   5  -6   2        154.18        160.95         3.66 o
   6  -6   2         68.28         71.49         2.05 o
   7  -6   2         20.38         19.93         0.59 o
 -10  -5   2         26.49         25.54         1.15 o
  -9  -5   2         33.87         32.76         0.98 o
  -8  -5   2        104.76        109.34         2.49 o
  -7  -5   2         65.54         71.55         1.89 o
  -6  -5   2        478.39        470.22         8.27 o
  -5  -5   2         32.57         29.46         0.58 o
  -4  -5   2        217.85        186.44         3.64 o
  -3  -5   2        222.06        211.96         8.28 o
  -2  -5   2        341.45        307.93        12.68 o
  -1  -5   2         29.44         28.43         1.92 o
   0  -5   2          2.43          2.33         0.21 o
   1  -5   2         46.48         45.68         0.98 o
   2  -5   2        226.07        218.61         3.71 o
   3  -5   2        311.52        321.51         5.03 o
   4  -5   2        178.82        179.01         4.12 o
   5  -5   2        246.21        232.20         5.77 o
   6  -5   2          2.95          3.07         0.17 o
   7  -5   2          5.58          6.06         0.34 o
   8  -5   2         11.81         10.72         0.43 o
   9  -5   2          4.67          6.38         0.43 o
 -10  -4   2         27.60         28.09         2.06 o
  -9  -4   2         18.68         20.90         0.88 o
  -8  -4   2         22.35         23.83         0.55 o
  -7  -4   2          3.35          2.92         0.15 o
  -6  -4   2        140.27        144.51         2.15 o
  -5  -4   2          0.85          0.76         0.07 o
  -4  -4   2        259.16        235.75         6.45 o
  -3  -4   2        427.51        431.83        14.12 o
  -2  -4   2         94.11        103.39         2.92 o
  -1  -4   2          8.90         10.17         0.50 o
   0  -4   2        131.86        128.50         3.58 o
   1  -4   2         96.57         97.11         2.77 o
   2  -4   2        127.81        139.60         3.69 o
   3  -4   2          6.34          4.86         0.17 o
   4  -4   2         13.19         16.39         0.30 o
   5  -4   2        237.41        233.93         3.28 o
   6  -4   2        489.70        485.01         8.93 o
   7  -4   2         79.97         81.74         1.71 o
   8  -4   2         25.21         24.35         0.70 o
   9  -4   2          1.96          2.12         0.16 o
 -11  -3   2         31.22         32.25         1.44 o
 -10  -3   2         26.35         24.63         0.65 o
  -9  -3   2         30.12         25.84         0.67 o
  -8  -3   2        161.14        164.23         3.03 o
  -7  -3   2        111.03        112.76         1.70 o
  -6  -3   2        154.48        149.04         2.13 o
  -5  -3   2         49.11         42.14         1.32 o
  -4  -3   2        109.77        118.93         3.33 o
  -3  -3   2         85.72         86.14         1.90 o
  -2  -3   2        313.57        332.91         5.10 o
  -1  -3   2        149.39        138.41         2.08 o
   0  -3   2        563.71        588.08        10.31 o
   1  -3   2       1428.30       1590.22        33.27 o
   2  -3   2        141.17        144.14         4.05 o
   3  -3   2         69.47         66.44         1.67 o
   4  -3   2        775.43        767.71        11.07 o
   5  -3   2         12.00          9.99         0.19 o
   6  -3   2          7.73          9.30         0.25 o
   7  -3   2        108.08        106.36         1.86 o
   8  -3   2        138.49        144.97         3.63 o
   9  -3   2          5.70          6.05         0.30 o
  10  -3   2         43.55         40.21         1.35 o
 -11  -2   2         56.75         53.97         2.02 o
 -10  -2   2         18.15         19.73         0.48 o
  -9  -2   2         78.94         82.84         1.78 o
  -8  -2   2        231.13        230.15         3.44 o
  -7  -2   2        114.94        107.81         1.57 o
  -6  -2   2        176.14        169.51         3.22 o
  -5  -2   2       1222.28       1312.92        35.89 o
  -4  -2   2        884.35        986.46        20.72 o
  -3  -2   2        213.28        224.13         3.43 o
  -2  -2   2        751.21        749.32        11.56 o
  -1  -2   2        449.44        431.65         6.65 o
   1  -2   2        145.09        159.60         3.16 o
   2  -2   2        236.88        243.95         3.57 o
   3  -2   2        465.45        461.00         8.96 o
   4  -2   2         95.39         84.81         1.65 o
   5  -2   2         85.76         80.91         1.28 o
   6  -2   2        106.22        102.10         1.59 o
   7  -2   2        647.24        624.57        11.86 o
   8  -2   2        174.00        169.45         4.22 o
   9  -2   2          7.30          8.97         0.38 o
  10  -2   2        214.49        226.79         6.98 o
 -12  -1   2          2.80          4.01         0.22 o
 -11  -1   2         86.45         82.94         2.18 o
 -10  -1   2        194.05        194.93         4.01 o
  -9  -1   2        276.23        285.44         5.34 o
  -8  -1   2        245.64        231.91         3.47 o
  -7  -1   2         81.89         82.07         1.20 o
  -6  -1   2         22.56         21.99         0.70 o
  -5  -1   2        246.11        248.21         6.98 o
  -4  -1   2         44.51         55.89         1.77 o
  -3  -1   2          1.86          1.71         0.12 o
  -2  -1   2        185.65        174.99         2.67 o
   0  -1   2       1178.96        969.41        63.79 o
   3  -1   2        203.81        206.83         4.12 o
   4  -1   2        179.57        185.55         5.25 o
   5  -1   2         23.52         22.14         0.95 o
   6  -1   2        307.01        298.00         4.74 o
   7  -1   2        192.59        185.77         3.79 o
   8  -1   2         27.46         25.43         0.67 o
   9  -1   2        107.39        105.15         2.33 o
  10  -1   2          7.45          7.78         0.31 o
 -12   0   2          0.01          0.02         0.10 o
 -11   0   2         20.77         18.93         0.75 o
 -10   0   2         55.38         54.36         1.19 o
  -9   0   2          9.29         11.52         0.32 o
  -8   0   2        275.43        266.79         4.01 o
  -7   0   2        294.01        293.27         4.42 o
  -6   0   2          8.39         10.58         0.60 o
  -5   0   2        737.45        751.92        17.92 o
  -4   0   2        764.78        760.40        15.78 o
  -3   0   2         42.65         38.43         0.64 o
  -2   0   2       1454.16       1317.47        42.48 o
   2   0   2        905.92        920.27        22.33 o
   3   0   2         11.26         13.18         0.40 o
   4   0   2        411.68        415.91        10.31 o
   5   0   2          1.17          1.86         0.19 o
   6   0   2        124.98        143.92         2.40 o
   7   0   2        106.87        106.35         1.84 o
   8   0   2         55.85         53.17         1.62 o
   9   0   2         21.50         24.48         0.75 o
  10   0   2          4.91          5.25         0.29 o
  11   0   2          3.12          3.70         0.22 o
 -12   1   2          2.80          4.42         0.36 o
 -11   1   2         86.61         83.14         2.65 o
 -10   1   2        194.95        192.44         3.92 o
  -9   1   2        275.04        281.07         5.66 o
  -8   1   2        243.99        229.54         3.26 o
  -7   1   2         81.76         82.63         1.16 o
  -6   1   2         21.85         20.97         0.61 o
  -5   1   2        249.20        257.24         6.06 o
  -4   1   2         43.35         54.13         1.54 o
  -3   1   2          1.87          1.64         0.11 o
  -2   1   2        184.98        174.86         2.68 o
   0   1   2       1178.54       1066.43        46.62 o
   3   1   2        203.26        212.10         3.25 o
   4   1   2        178.46        189.88         6.32 o
   5   1   2         23.28         22.13         0.96 o
   6   1   2        309.34        299.80         5.03 o
   7   1   2        193.15        187.55         3.34 o
   8   1   2         27.51         25.50         0.72 o
   9   1   2        108.43        105.13         2.35 o
  10   1   2          7.47          7.98         0.39 o
  11   1   2         21.21         15.29         0.79 o
 -11   2   2         57.00         54.27         2.18 o
 -10   2   2         17.59         19.05         0.48 o
  -9   2   2         79.77         83.65         1.75 o
  -8   2   2        229.86        228.25         3.26 o
  -7   2   2        114.69        109.90         1.59 o
  -6   2   2        176.30        170.29         3.33 o
  -5   2   2       1218.35       1328.18        31.40 o
  -4   2   2        882.53        989.23        22.93 o
  -3   2   2        211.75        222.68         3.43 o
  -2   2   2        751.74        761.26        12.19 o
  -1   2   2        452.01        436.63         6.64 o
   1   2   2        146.83        163.39         2.98 o
   2   2   2        235.99        242.81         4.16 o
   3   2   2        465.45        455.89         8.53 o
   4   2   2         95.42         85.97         1.95 o
   5   2   2         86.86         82.85         1.52 o
   6   2   2        106.42        101.39         1.69 o
   7   2   2        646.97        628.48        13.30 o
   8   2   2        174.34        169.00         4.25 o
   9   2   2          7.15          8.88         0.38 o
  10   2   2        215.16        225.05         5.57 o
 -11   3   2         31.09         28.98         1.38 o
 -10   3   2         26.34         25.14         0.77 o
  -9   3   2         30.44         24.64         0.60 o
  -8   3   2        159.42        163.71         3.80 o
  -7   3   2        109.60        110.16         1.71 o
  -6   3   2        156.16        151.94         2.44 o
  -5   3   2         47.93         41.44         1.05 o
  -4   3   2        110.80        121.22         3.34 o
  -3   3   2         84.91         87.49         2.32 o
  -2   3   2        313.82        334.16         5.37 o
  -1   3   2        149.47        139.76         2.18 o
   0   3   2        566.58        598.34        10.31 o
   1   3   2       1433.67       1665.88        38.87 o
   2   3   2        139.20        145.86         3.96 o
   3   3   2         70.30         69.19         1.68 o
   4   3   2        773.04        777.51        11.00 o
   5   3   2         12.08         10.85         0.28 o
   6   3   2          7.79          9.77         0.25 o
   7   3   2        108.18        105.70         2.20 o
   8   3   2        138.69        145.67         3.67 o
   9   3   2          5.57          5.20         0.36 o
  10   3   2         43.77         42.74         1.35 o
 -10   4   2         28.27         30.60         1.49 o
  -9   4   2         18.56         21.22         0.67 o
  -8   4   2         22.44         24.02         0.63 o
  -7   4   2          3.29          3.02         0.18 o
  -6   4   2        139.53        140.51         2.28 o
  -5   4   2          0.91          0.52         0.10 o
  -4   4   2        259.13        246.07         6.30 o
  -3   4   2        427.35        438.11        11.72 o
  -2   4   2         94.23        103.57         2.92 o
  -1   4   2          9.15          9.35         0.42 o
   0   4   2        130.49        128.29         3.57 o
   1   4   2         96.16         99.06         2.77 o
   2   4   2        128.76        144.45         3.26 o
   3   4   2          6.23          5.10         0.17 o
   4   4   2         13.07         17.27         0.36 o
   5   4   2        236.95        231.49         4.12 o
   6   4   2        488.50        484.54        12.26 o
   7   4   2         80.90         81.92         1.75 o
   8   4   2         24.90         23.43         0.55 o
   9   4   2          1.89          1.93         0.20 o
 -10   5   2         26.67         22.59         1.11 o
  -9   5   2         33.82         33.29         0.97 o
  -8   5   2        104.96        111.66         2.48 o
  -7   5   2         66.80         72.00         1.49 o
  -6   5   2        476.59        463.73         8.96 o
  -5   5   2         32.38         28.82         0.66 o
  -4   5   2        215.87        189.43         3.62 o
  -3   5   2        221.24        199.85         6.41 o
  -2   5   2        341.01        322.88        15.32 o
   0   5   2          2.35          2.49         0.33 o
   1   5   2         45.67         43.58         1.06 o
   2   5   2        227.52        213.69         3.71 o
   3   5   2        309.38        313.38         5.38 o
   4   5   2        179.54        180.25         3.09 o
   5   5   2        245.84        242.88         5.14 o
   6   5   2          3.16          3.25         0.21 o
   7   5   2          5.40          5.98         0.23 o
   8   5   2         11.69         11.68         0.62 o
   9   5   2          4.69          6.32         0.39 o
  -8   6   2         22.48         24.46         0.83 o
  -7   6   2         48.10         55.60         1.17 o
  -6   6   2        179.47        187.47         3.41 o
  -5   6   2        350.41        358.46         9.76 o
  -4   6   2        230.05        244.15        16.54 o
  -3   6   2        287.91        301.48        11.51 o
  -2   6   2         53.16         48.70         2.23 o
  -1   6   2          1.53          1.90         0.33 o
   0   6   2         95.59        102.56         4.26 o
   1   6   2         85.64         79.77         2.33 o
   2   6   2         16.33         16.18         0.58 o
   3   6   2         18.42         22.29         0.62 o
   4   6   2         53.80         53.24         2.62 o
   5   6   2        155.70        161.76         3.71 o
   6   6   2         68.61         70.69         1.93 o
   7   6   2         21.09         19.91         0.91 o
  -7   7   2         68.52         72.69         2.82 o
  -6   7   2         97.49         94.26         2.83 o
  -5   7   2         48.76         54.64         1.82 o
  -4   7   2         66.91         68.33         1.96 o
  -3   7   2         39.20         38.21         1.74 o
  -2   7   2        104.35        113.64         3.31 o
  -1   7   2        108.61        110.62         3.28 o
   0   7   2        105.37         97.33         4.07 o
   1   7   2        138.11        142.30         3.52 o
   2   7   2         66.11         68.17         1.89 o
   3   7   2         25.70         27.18         1.05 o
   4   7   2        203.74        218.96         5.02 o
   5   7   2          7.38          7.35         0.70 o
   6   7   2         43.49         46.59         1.37 o
  -5   8   2         19.64         22.26         1.08 o
  -4   8   2         18.91         17.98         1.36 o
  -3   8   2         10.18         10.71         0.39 o
  -2   8   2         44.12         45.84         1.39 o
  -1   8   2         49.32         51.89         1.55 o
   0   8   2         63.95         65.17         1.69 o
   1   8   2         41.93         44.30         1.10 o
   2   8   2         73.46         74.89         3.98 o
   3   8   2         40.08         32.39         1.08 o
  -4  -8   3         24.24         25.11         0.65 o
  -3  -8   3          5.56          5.60         0.49 o
  -2  -8   3          7.78          8.70         0.36 o
  -1  -8   3         83.23         81.50         1.91 o
   0  -8   3         49.87         47.93         2.72 o
   1  -8   3         17.49         22.81         0.77 o
   2  -8   3        135.12        132.13         4.75 o
   3  -8   3         52.21         57.79         2.62 o
  -7  -7   3         42.68         47.48         1.59 o
  -6  -7   3          8.29          8.64         0.35 o
  -5  -7   3         76.54         76.43         2.98 o
  -4  -7   3          3.78          4.24         0.41 o
  -3  -7   3         61.14         57.83         1.79 o
  -2  -7   3          6.57          6.41         0.54 o
  -1  -7   3         37.93         34.57         1.57 o
   0  -7   3         24.17         23.17         0.78 o
   1  -7   3          7.89          7.07         0.27 o
   2  -7   3         16.67         18.94         0.54 o
   3  -7   3          8.84          9.59         0.47 o
   4  -7   3         70.64         67.89         3.99 o
   5  -7   3         22.44         24.62         0.76 o
  -9  -6   3         12.48         11.00         0.46 o
  -8  -6   3         42.86         46.39         1.07 o
  -7  -6   3          9.79         10.44         0.32 o
  -6  -6   3        112.58        113.11         2.62 o
  -5  -6   3         85.20         85.75         2.35 o
  -4  -6   3        211.63        210.06         8.97 o
  -3  -6   3        438.63        434.21        17.38 o
  -2  -6   3         42.21         38.55         1.24 o
  -1  -6   3         10.13         12.50         0.72 o
   0  -6   3         92.17         90.11         4.23 o
   1  -6   3          2.91          1.80         0.20 o
   2  -6   3        186.04        177.52         3.50 o
   3  -6   3         21.25         23.57         0.64 o
   4  -6   3        189.25        189.46         4.35 o
   5  -6   3         13.63         14.76         0.53 o
   6  -6   3         17.15         21.03         0.64 o
   7  -6   3         66.40         66.56         2.92 o
 -10  -5   3          8.01         10.70         0.43 o
  -9  -5   3          9.08          7.01         0.51 o
  -8  -5   3         97.47        102.02         2.32 o
  -7  -5   3         62.43         68.63         1.58 o
  -6  -5   3          4.21          3.98         0.20 o
  -5  -5   3         91.47         86.49         2.33 o
  -4  -5   3         52.68         51.16         2.23 o
  -3  -5   3        491.48        454.65        18.27 o
  -2  -5   3        203.50        186.97         5.92 o
  -1  -5   3         20.72         19.54         0.95 o
   0  -5   3         30.83         35.22         0.80 o
   1  -5   3         41.26         37.31         0.89 o
   2  -5   3        114.93        105.23         1.72 o
   3  -5   3         31.64         28.53         0.57 o
   4  -5   3         12.80         10.01         0.26 o
   5  -5   3         29.62         27.75         1.12 o
   6  -5   3         45.74         51.22         1.57 o
   7  -5   3         40.84         42.41         1.39 o
   8  -5   3          6.00          7.49         0.52 o
 -11  -4   3         43.51         41.47         1.80 o
 -10  -4   3         22.85         24.14         0.73 o
  -9  -4   3         89.35         85.26         1.91 o
  -8  -4   3         38.44         34.82         0.85 o
  -7  -4   3          6.27          6.59         0.20 o
  -6  -4   3         15.87         18.80         0.41 o
  -5  -4   3         13.99         12.19         0.35 o
  -4  -4   3          6.64          6.39         0.37 o
  -3  -4   3        362.54        349.10        11.48 o
  -1  -4   3        153.94        156.42         4.32 o
   0  -4   3        263.71        282.85         7.74 o
   1  -4   3        518.65        554.72        12.59 o
   2  -4   3         69.60         76.07         1.24 o
   3  -4   3         94.07         93.23         1.43 o
   4  -4   3        449.63        438.90         6.48 o
   5  -4   3        177.97        174.27         3.38 o
   6  -4   3        505.22        525.50        10.29 o
   7  -4   3          7.78          9.12         0.53 o
   8  -4   3         21.15         22.31         0.74 o
   9  -4   3        116.76        122.21         3.71 o
 -11  -3   3         30.79         28.16         0.83 o
 -10  -3   3         81.24         82.44         2.26 o
  -9  -3   3         96.94         92.49         1.88 o
  -8  -3   3        182.86        168.54         3.77 o
  -7  -3   3        132.93        130.76         1.97 o
  -6  -3   3         30.69         30.42         0.60 o
  -5  -3   3        181.09        178.43         4.08 o
  -4  -3   3        130.63        127.48         4.28 o
  -3  -3   3         87.39         93.05         2.88 o
  -2  -3   3         39.18         36.02         0.70 o
  -1  -3   3        114.83        127.99         2.72 o
   0  -3   3       1116.00       1178.57        40.59 o
   1  -3   3         91.07         82.95         2.07 o
   2  -3   3        270.47        271.14         7.45 o
   3  -3   3       1013.28       1015.78        16.44 o
   4  -3   3        212.63        201.24         2.75 o
   5  -3   3         15.37         14.19         0.33 o
   6  -3   3          6.47          6.55         0.20 o
   7  -3   3         51.46         54.48         1.27 o
   8  -3   3        213.87        227.38         5.54 o
   9  -3   3         61.06         62.91         2.07 o
  10  -3   3         16.81         13.32         0.82 o
 -12  -2   3         50.27         56.32         2.46 o
 -11  -2   3         30.59         32.95         0.83 o
 -10  -2   3        106.56        113.17         2.41 o
  -9  -2   3         86.88         89.23         1.67 o
  -8  -2   3         32.23         32.27         0.55 o
  -7  -2   3        125.11        126.55         2.02 o
  -6  -2   3        162.42        170.57         4.05 o
  -5  -2   3         19.68         19.07         0.67 o
  -4  -2   3        455.12        476.44        11.10 o
  -3  -2   3        301.15        315.85         5.06 o
  -2  -2   3        296.61        309.00         4.98 o
  -1  -2   3          4.54          4.29         0.16 o
   0  -2   3        500.11        518.33         9.57 o
   1  -2   3         22.54         24.25         0.67 o
   2  -2   3          9.11         13.91         0.48 o
   3  -2   3        231.62        231.71         6.17 o
   4  -2   3         38.77         39.06         1.35 o
   5  -2   3         66.26         54.99         0.85 o
   6  -2   3          9.61         10.73         0.24 o
   7  -2   3         74.50         75.50         1.60 o
   8  -2   3        164.67        165.09         4.14 o
   9  -2   3        282.79        296.41         7.22 o
  10  -2   3         19.87         21.20         2.39 o
 -12  -1   3         14.59         13.42         0.79 o
 -11  -1   3         50.81         50.46         1.22 o
 -10  -1   3         28.72         29.08         0.87 o
  -9  -1   3        510.15        509.05         8.58 o
  -8  -1   3         15.89         15.24         0.30 o
  -7  -1   3         20.48         21.81         0.37 o
  -6  -1   3        179.19        186.40         5.11 o
  -5  -1   3         87.80         94.16         2.69 o
  -4  -1   3        287.60        301.27         5.29 o
  -3  -1   3       1798.30       1922.18        32.55 o
  -1  -1   3        101.00         96.17         1.49 o
   1  -1   3        552.40        543.70         7.56 o
   2  -1   3        702.46        688.24        14.18 o
   3  -1   3         90.90         96.05         2.38 o
   4  -1   3        119.42        120.31         3.03 o
   5  -1   3         29.80         30.31         0.58 o
   6  -1   3         69.89         64.51         1.09 o
   7  -1   3         29.58         25.89         0.54 o
   8  -1   3         62.92         62.98         1.31 o
   9  -1   3         69.22         64.92         1.58 o
  10  -1   3        139.70        140.51         4.39 o
 -12   0   3         75.89         76.84         4.85 o
 -11   0   3         48.10         48.64         2.07 o
 -10   0   3         33.86         33.78         0.88 o
  -9   0   3       1540.66       1522.92        25.72 o
  -8   0   3        107.44        101.18         1.57 o
  -7   0   3         31.95         32.60         0.51 o
  -6   0   3         57.92         59.23         1.49 o
  -5   0   3          4.30          2.89         0.37 o
  -4   0   3        176.06        167.67         2.75 o
  -3   0   3        452.62        490.10         7.16 o
  -2   0   3        354.03        368.58         5.42 o
  -1   0   3        188.67        183.98         2.96 o
   0   0   3        168.67        182.94         2.69 o
   2   0   3        160.71        160.62         3.89 o
   3   0   3         82.10         88.20         2.20 o
   4   0   3        131.40        137.26         3.38 o
   5   0   3         31.57         33.61         0.63 o
   6   0   3         58.47         51.09         0.95 o
   7   0   3        393.41        384.97         8.15 o
   8   0   3          1.97          1.23         0.13 o
   9   0   3          4.85          2.73         0.22 o
  10   0   3        134.89        150.25         4.66 o
 -12   1   3         14.42         16.17         0.85 o
 -11   1   3         50.77         49.47         1.25 o
 -10   1   3         29.37         29.15         0.92 o
  -9   1   3        512.74        509.89        11.40 o
  -8   1   3         16.76         15.52         0.29 o
  -7   1   3         19.90         20.98         0.34 o
  -6   1   3        177.45        188.99         4.47 o
  -5   1   3         90.05         99.77         2.69 o
  -4   1   3        285.80        300.65         5.29 o
  -3   1   3       1793.05       1916.37        35.17 o
  -1   1   3        100.58         95.03         1.49 o
   1   1   3        549.56        541.66         7.56 o
   2   1   3        702.96        662.31        11.01 o
   3   1   3         89.25         95.94         3.18 o
   4   1   3        120.27        124.67         3.50 o
   5   1   3         29.63         30.31         0.59 o
   6   1   3         70.26         65.68         1.09 o
   7   1   3         29.39         25.69         0.67 o
   8   1   3         63.04         63.86         1.46 o
   9   1   3         69.88         65.65         1.70 o
  10   1   3        139.53        141.80         4.39 o
 -12   2   3         50.14         56.28         2.59 o
 -11   2   3         31.68         34.00         0.82 o
 -10   2   3        107.65        117.73         2.69 o
  -9   2   3         87.72         90.18         1.82 o
  -8   2   3         32.26         32.39         0.60 o
  -7   2   3        124.59        124.68         1.94 o
  -6   2   3        161.97        173.58         2.96 o
  -5   2   3         19.62         20.31         0.90 o
  -4   2   3        455.02        469.96        10.75 o
  -3   2   3        302.12        313.09         4.80 o
  -2   2   3        296.58        309.46         5.72 o
  -1   2   3          4.27          4.05         0.14 o
   0   2   3        495.36        523.56         9.03 o
   1   2   3         22.53         24.63         0.53 o
   2   2   3          9.03         13.28         0.34 o
   3   2   3        232.03        232.02         4.43 o
   4   2   3         38.88         40.56         1.17 o
   5   2   3         66.14         56.10         0.95 o
   6   2   3          9.92         11.80         0.32 o
   7   2   3         73.70         73.44         2.57 o
   8   2   3        164.99        167.67         4.17 o
   9   2   3        284.37        294.27         9.99 o
  10   2   3         19.87         21.55         1.18 o
 -11   3   3         30.49         27.34         1.25 o
 -10   3   3         81.30         80.30         1.92 o
  -9   3   3         96.33         93.09         1.88 o
  -8   3   3        181.08        165.57         3.43 o
  -7   3   3        133.24        129.67         2.12 o
  -6   3   3         31.46         31.29         0.70 o
  -5   3   3        180.90        179.20         5.56 o
  -4   3   3        131.17        128.22         4.29 o
  -3   3   3         86.47         90.30         3.60 o
  -2   3   3         39.12         36.57         0.74 o
  -1   3   3        115.18        126.53         2.48 o
   0   3   3       1120.16       1204.32        27.59 o
   1   3   3         91.35         88.27         2.39 o
   2   3   3        272.22        273.95         6.47 o
   3   3   3       1015.53       1017.82        18.04 o
   4   3   3        212.13        202.97         2.88 o
   5   3   3         15.43         14.75         0.33 o
   6   3   3          6.75          7.15         0.33 o
   7   3   3         51.69         53.73         1.07 o
   8   3   3        213.42        224.01         6.55 o
   9   3   3         61.22         63.86         2.60 o
  10   3   3         17.18         16.93         0.56 o
 -11   4   3         43.13         39.57         1.77 o
 -10   4   3         22.86         23.44         0.83 o
  -9   4   3         89.88         83.40         1.91 o
  -8   4   3         38.47         34.59         0.86 o
  -7   4   3          6.39          6.42         0.20 o
  -6   4   3         15.99         18.15         0.47 o
  -5   4   3         13.63         11.58         0.47 o
  -4   4   3          6.04          6.10         0.29 o
  -3   4   3        362.00        357.29        17.05 o
  -2   4   3          6.46          8.38         0.69 o
  -1   4   3        152.90        156.53         5.22 o
   0   4   3        261.67        288.94         7.73 o
   1   4   3        520.99        554.06        12.44 o
   2   4   3         69.88         75.04         1.14 o
   3   4   3         93.48         91.48         1.34 o
   4   4   3        448.77        437.42         6.53 o
   5   4   3        177.66        174.25         2.79 o
   6   4   3        505.08        527.92        13.33 o
   7   4   3          7.65          9.86         0.27 o
   8   4   3         21.11         23.10         0.83 o
 -10   5   3          8.06         10.87         0.36 o
  -9   5   3          9.21          7.33         0.33 o
  -8   5   3         99.55        103.50         2.32 o
  -7   5   3         62.46         66.32         1.53 o
  -6   5   3          4.16          4.11         0.23 o
  -5   5   3         90.72         84.48         1.86 o
  -4   5   3         53.80         52.76         2.95 o
  -3   5   3        488.93        453.92        15.43 o
  -1   5   3         21.38         20.49         0.98 o
   0   5   3         30.66         34.54         1.19 o
   1   5   3         41.12         37.78         0.91 o
   2   5   3        116.97        107.44         1.98 o
   3   5   3         30.66         27.58         0.69 o
   4   5   3         12.50          9.79         0.34 o
   5   5   3         29.30         26.96         0.56 o
   6   5   3         46.03         51.57         1.33 o
   7   5   3         40.59         42.71         0.97 o
   8   5   3          5.96          7.09         0.32 o
  -9   6   3         12.64         12.17         0.49 o
  -8   6   3         42.62         45.33         1.25 o
  -7   6   3          9.66         10.00         0.43 o
  -6   6   3        112.11        107.75         2.60 o
  -5   6   3         84.48         78.03         1.95 o
  -4   6   3        210.74        221.42         8.67 o
  -3   6   3        439.55        432.90        17.42 o
  -2   6   3         42.61         37.79         1.74 o
  -1   6   3         10.65         10.83         0.69 o
   0   6   3         91.55         87.18         2.57 o
   1   6   3          3.01          1.99         0.17 o
   2   6   3        185.75        173.94         3.53 o
   3   6   3         21.22         23.19         0.64 o
   4   6   3        189.61        195.13         4.41 o
   5   6   3         13.53         15.64         0.54 o
   6   6   3         16.78         20.63         0.62 o
   7   6   3         67.07         60.18         5.87 o
  -7   7   3         43.65         48.02         1.87 o
  -6   7   3          8.44          8.63         0.92 o
  -5   7   3         76.12         72.86         2.14 o
  -4   7   3          3.74          3.99         0.33 o
  -3   7   3         61.23         59.83         1.81 o
  -2   7   3          6.52          6.07         0.37 o
  -1   7   3         37.44         34.05         1.54 o
   0   7   3         23.59         21.83         0.66 o
   1   7   3          7.89          6.93         0.28 o
   2   7   3         16.99         19.47         0.54 o
   3   7   3          9.18          9.71         0.34 o
   4   7   3         71.36         73.69         1.64 o
   5   7   3         22.17         25.72         0.79 o
  -4   8   3         24.26         25.79         0.58 o
  -3   8   3          5.80          5.77         0.25 o
  -2   8   3          7.70          8.47         0.61 o
  -1   8   3         84.04         80.78         4.51 o
   0   8   3         49.98         50.40         1.41 o
   2   8   3        135.48        138.14         4.04 o
   3   8   3         52.14         55.31         1.69 o
  -4  -8   4         13.84         13.35         0.37 o
  -3  -8   4         66.33         64.74         1.90 o
  -2  -8   4         11.61         13.08         0.45 o
  -1  -8   4          4.82          5.69         0.19 o
   0  -8   4        194.67        199.42         5.85 o
   1  -8   4         21.58         19.86         0.66 o
  -7  -7   4        171.23        171.56         7.49 o
  -6  -7   4         18.53         16.62         0.58 o
  -5  -7   4         11.61          9.61         0.38 o
  -4  -7   4        109.23        113.88         3.97 o
  -3  -7   4        212.57        225.57         6.48 o
  -2  -7   4          1.31          1.71         0.20 o
  -1  -7   4         50.10         51.29         1.56 o
   0  -7   4        150.89        150.80         4.28 o
   1  -7   4         47.86         49.91         1.50 o
   2  -7   4          9.37         10.00         0.35 o
   3  -7   4         18.12         14.45         0.47 o
   4  -7   4         71.12         78.22         3.90 o
   5  -7   4          7.43          8.80         0.36 o
  -9  -6   4          4.21          3.89         0.29 o
  -8  -6   4         35.93         42.96         1.62 o
  -7  -6   4         39.44         41.10         0.99 o
  -6  -6   4        233.99        241.52         7.28 o
  -5  -6   4         50.82         52.37         2.05 o
  -4  -6   4         78.53         78.34         3.21 o
  -3  -6   4        202.59        197.63         5.65 o
  -2  -6   4          5.53          5.63         0.43 o
  -1  -6   4         90.63         88.89         5.98 o
   0  -6   4        135.82        127.81         3.63 o
   1  -6   4         19.49         13.65         0.48 o
   2  -6   4         78.33         70.79         1.66 o
   3  -6   4         37.26         37.81         0.94 o
   4  -6   4          8.09          8.31         0.35 o
   5  -6   4         19.22         20.62         0.67 o
   6  -6   4         61.05         69.78         2.95 o
 -10  -5   4         31.56         28.01         1.05 o
  -9  -5   4         25.08         23.59         0.57 o
  -8  -5   4          5.23          6.19         0.24 o
  -7  -5   4        189.27        183.21         3.57 o
  -6  -5   4        144.14        135.80         3.92 o
  -5  -5   4        455.94        447.83        10.58 o
  -4  -5   4        270.51        245.07         7.79 o
  -3  -5   4         56.07         53.19         2.60 o
  -2  -5   4        143.78        137.52         4.40 o
  -1  -5   4        218.11        199.30         3.52 o
   0  -5   4          4.48          5.80         0.23 o
   1  -5   4         44.95         45.39         0.93 o
   2  -5   4         48.25         44.15         0.76 o
   3  -5   4         87.38         93.23         2.22 o
   4  -5   4         47.15         48.60         0.94 o
   5  -5   4         68.39         66.90         1.95 o
   6  -5   4         82.35         91.19         2.16 o
   7  -5   4         40.32         38.72         2.00 o
 -11  -4   4         58.94         60.40         1.66 o
 -10  -4   4         19.91         24.22         0.75 o
  -9  -4   4        124.06        118.80         2.69 o
  -8  -4   4         73.28         80.04         1.89 o
  -7  -4   4        108.02        101.53         1.86 o
  -6  -4   4          4.83          5.16         0.32 o
  -5  -4   4         17.48         15.64         0.42 o
  -4  -4   4        103.35         91.67         3.97 o
  -2  -4   4        105.26        106.10         3.02 o
  -1  -4   4         10.27          9.64         0.34 o
   0  -4   4         10.08          9.97         0.26 o
   1  -4   4        119.68        131.71         2.11 o
   2  -4   4        222.93        217.38         3.07 o
   3  -4   4        171.66        166.57         2.54 o
   4  -4   4        227.77        231.27         4.06 o
   5  -4   4          0.56          0.80         0.14 o
   6  -4   4         55.04         54.69         1.21 o
   7  -4   4         10.62         11.94         0.52 o
   8  -4   4         28.97         27.37         0.97 o
 -11  -3   4          7.05          7.30         0.27 o
 -10  -3   4         26.45         29.05         0.77 o
  -9  -3   4         75.03         74.66         1.54 o
  -8  -3   4         23.46         24.87         0.55 o
  -7  -3   4         47.52         57.52         0.97 o
  -6  -3   4        213.25        204.17         3.56 o
  -5  -3   4         30.17         33.42         0.88 o
  -4  -3   4        322.76        337.36        10.96 o
  -3  -3   4         62.07         62.66         1.56 o
  -2  -3   4          0.97          0.67         0.15 o
  -1  -3   4        917.07       1024.89        27.82 o
   0  -3   4         27.41         35.16         1.09 o
   1  -3   4        220.71        237.22         6.50 o
   2  -3   4        250.35        250.49         4.76 o
   3  -3   4        265.12        262.51         3.72 o
   4  -3   4        220.11        214.59         3.61 o
   5  -3   4        387.16        388.64         6.65 o
   6  -3   4        371.52        370.79         9.56 o
   7  -3   4         49.46         51.81         1.46 o
   8  -3   4        118.43        118.33         3.25 o
   9  -3   4         46.03         48.47         2.06 o
 -11  -2   4         74.00         72.32         1.73 o
 -10  -2   4          8.81         10.14         0.27 o
  -9  -2   4        135.95        135.46         2.76 o
  -8  -2   4        227.46        221.24         3.28 o
  -7  -2   4          5.05          5.32         0.16 o
  -6  -2   4        376.20        379.71         9.62 o
  -5  -2   4        222.85        236.99         6.33 o
  -4  -2   4        381.13        369.09         7.67 o
  -3  -2   4        205.30        220.76         3.62 o
  -2  -2   4         78.40         83.01         1.33 o
  -1  -2   4        796.00        831.81        14.38 o
   0  -2   4        655.65        653.34        11.63 o
   1  -2   4        757.07        804.03        19.51 o
   2  -2   4        168.81        165.00         3.99 o
   3  -2   4        457.46        467.90        15.80 o
   4  -2   4         66.06         61.53         1.04 o
   5  -2   4         33.88         35.96         0.61 o
   6  -2   4        205.51        200.72         3.62 o
   7  -2   4         93.49         90.51         2.05 o
   8  -2   4         22.29         20.87         0.63 o
   9  -2   4          5.76          5.39         0.26 o
 -12  -1   4         46.59         48.11         4.26 o
 -11  -1   4         51.21         52.68         1.54 o
 -10  -1   4         41.69         43.61         0.92 o
  -9  -1   4          2.26          2.61         0.15 o
  -8  -1   4        225.96        215.66         3.21 o
  -7  -1   4        280.83        282.03         4.42 o
  -6  -1   4         51.20         46.06         1.17 o
  -5  -1   4        695.23        759.54        20.80 o
  -4  -1   4        417.96        457.46         7.08 o
  -3  -1   4        524.41        527.20         8.06 o
  -2  -1   4        152.60        158.12         2.45 o
  -1  -1   4       3749.63       3483.14        94.72 o
   0  -1   4        933.52        918.33        13.93 o
   1  -1   4         21.72         18.52         0.34 o
   2  -1   4        296.22        269.81         6.67 o
   3  -1   4          4.65          4.47         0.26 o
   4  -1   4         57.04         53.12         1.05 o
   5  -1   4        154.92        136.77         2.05 o
   6  -1   4        154.88        144.83         2.31 o
   7  -1   4         40.82         38.96         0.79 o
   8  -1   4         39.82         37.24         0.89 o
   9  -1   4         18.19         19.48         0.59 o
  10  -1   4         71.71         65.81         2.88 o
 -12   0   4         14.70         17.38         0.98 o
 -11   0   4        124.22        126.56         6.06 o
 -10   0   4        160.28        168.36         3.37 o
  -9   0   4        349.78        335.39         8.91 o
  -8   0   4        162.01        152.27         2.29 o
  -7   0   4        854.57        797.18        17.89 o
  -6   0   4        361.57        355.96         9.60 o
  -5   0   4         32.91         37.07         1.11 o
  -4   0   4        537.64        500.37         7.32 o
  -3   0   4        322.06        343.68         5.05 o
  -2   0   4          1.68          0.09         0.06 o
  -1   0   4        898.11        898.82        21.78 o
   0   0   4          0.53          0.78         0.06 o
   1   0   4         80.79         78.55         1.11 o
   2   0   4         80.32         81.52         2.03 o
   3   0   4        679.42        646.23        15.97 o
   4   0   4        495.72        481.37        11.64 o
   5   0   4        124.57        130.27         1.72 o
   6   0   4        167.67        157.41         2.45 o
   7   0   4        186.30        168.55         3.01 o
   8   0   4         97.18         86.94         1.72 o
   9   0   4         17.53         19.31         0.60 o
  10   0   4         60.98         56.49         2.49 o
 -11   1   4         51.48         52.46         1.54 o
 -10   1   4         41.53         42.59         1.04 o
  -9   1   4          2.30          2.72         0.21 o
  -8   1   4        226.32        214.89         3.06 o
  -7   1   4        279.47        277.58         4.22 o
  -6   1   4         52.18         50.25         1.44 o
  -5   1   4        690.94        744.35        20.59 o
  -4   1   4        418.08        465.54         8.71 o
  -3   1   4        522.25        524.37         8.05 o
  -2   1   4        152.28        159.28         2.45 o
  -1   1   4       3753.28       3527.11       112.31 o
   0   1   4        936.98        906.18        14.59 o
   1   1   4         22.21         18.92         0.30 o
   2   1   4        294.96        275.70         4.65 o
   3   1   4          4.59          4.30         0.33 o
   4   1   4         56.17         52.61         1.04 o
   5   1   4        155.29        139.12         2.52 o
   6   1   4        154.54        144.99         2.44 o
   7   1   4         41.21         39.87         0.78 o
   8   1   4         39.62         36.61         0.91 o
   9   1   4         17.66         18.48         0.64 o
 -12   2   4         15.24         16.23         0.85 o
 -11   2   4         74.84         73.07         1.72 o
 -10   2   4          8.91         10.31         0.45 o
  -9   2   4        136.06        137.47         2.74 o
  -8   2   4        227.27        222.15         3.63 o
  -7   2   4          5.08          5.38         0.16 o
  -6   2   4        376.12        384.43         9.61 o
  -5   2   4        222.66        230.47         6.33 o
  -4   2   4        387.05        373.01         7.65 o
  -3   2   4        205.97        223.39         3.62 o
  -2   2   4         78.21         81.42         1.40 o
  -1   2   4        792.62        833.76        14.36 o
   0   2   4        659.07        671.88        11.99 o
   1   2   4        759.08        828.97        19.49 o
   2   2   4        169.01        167.98         4.66 o
   3   2   4        456.11        444.00         8.58 o
   4   2   4         66.21         60.32         1.13 o
   5   2   4         33.90         36.90         0.65 o
   6   2   4        204.49        200.92         4.03 o
   7   2   4         94.67         93.23         2.09 o
   8   2   4         21.85         20.60         0.56 o
   9   2   4          5.60          5.26         0.32 o
 -11   3   4          6.85          7.05         0.37 o
 -10   3   4         27.08         29.61         0.76 o
  -9   3   4         74.05         74.90         1.94 o
  -8   3   4         23.60         24.96         0.49 o
  -7   3   4         47.60         55.96         1.05 o
  -6   3   4        212.67        209.98         4.08 o
  -5   3   4         30.47         32.81         1.17 o
  -4   3   4        320.78        335.86        10.97 o
  -2   3   4          0.99          1.12         0.33 o
  -1   3   4        913.16       1006.04        27.64 o
   0   3   4         27.94         36.10         1.09 o
   1   3   4        219.84        239.66         5.65 o
   2   3   4        253.70        254.22         5.44 o
   3   3   4        264.33        263.82         3.90 o
   4   3   4        219.69        203.47         2.96 o
   5   3   4        387.24        385.82         7.33 o
   6   3   4        374.31        381.21         7.74 o
   7   3   4         49.08         52.13         1.44 o
   8   3   4        118.57        124.78         3.16 o
   9   3   4         46.95         48.05         1.55 o
 -11   4   4         59.07         60.46         2.13 o
 -10   4   4         20.13         25.03         0.75 o
  -9   4   4        125.41        119.86         3.05 o
  -8   4   4         72.21         83.46         1.88 o
  -7   4   4        108.35         98.22         2.08 o
  -6   4   4          4.91          4.47         0.23 o
  -5   4   4         17.02         14.84         0.51 o
  -4   4   4        102.53         97.01         8.57 o
  -1   4   4         10.08          7.94         0.37 o
   0   4   4          9.58          9.20         0.29 o
   1   4   4        119.92        131.62         2.44 o
   2   4   4        222.44        217.82         2.97 o
   3   4   4        173.00        168.75         2.42 o
   4   4   4        228.61        229.88         3.46 o
   5   4   4          0.52          0.96         0.18 o
   6   4   4         56.22         56.91         1.22 o
   7   4   4         10.27         11.05         0.41 o
   8   4   4         29.03         29.28         0.82 o
 -10   5   4         32.12         29.68         2.70 o
  -9   5   4         25.11         22.83         0.57 o
  -8   5   4          5.14          6.15         0.25 o
  -7   5   4        188.00        181.70         4.24 o
  -6   5   4        145.40        140.51         3.27 o
  -5   5   4        454.56        419.05        21.35 o
  -4   5   4        270.75        253.95         7.80 o
  -3   5   4         55.83         54.80         3.01 o
  -2   5   4        144.61        136.79         5.64 o
  -1   5   4        217.25        194.34         8.02 o
   0   5   4          4.67          6.06         0.23 o
   1   5   4         45.43         45.43         0.77 o
   2   5   4         47.38         44.18         0.78 o
   3   5   4         88.63         94.57         2.28 o
   4   5   4         47.84         48.65         1.04 o
   5   5   4         67.59         66.42         1.63 o
   6   5   4         83.51         93.48         2.20 o
   7   5   4         39.90         38.31         2.01 o
  -8   6   4         36.08         42.63         1.07 o
  -7   6   4         39.21         39.87         1.25 o
  -6   6   4        233.93        244.43         5.95 o
  -5   6   4         51.50         52.47         1.34 o
  -4   6   4         76.66         72.57         3.21 o
  -3   6   4        201.52        193.80         5.64 o
  -2   6   4          5.52          4.42         0.46 o
  -1   6   4         90.46         90.91         3.74 o
   0   6   4        134.85        127.02         3.12 o
   1   6   4         18.85         13.42         0.37 o
   2   6   4         77.84         69.44         1.31 o
   3   6   4         37.29         38.13         0.95 o
   4   6   4          8.27          8.76         0.27 o
   5   6   4         18.90         20.69         0.67 o
   6   6   4         62.08         61.88         6.13 o
  -7   7   4        172.85        181.49         6.80 o
  -6   7   4         18.64         16.47         0.60 o
  -5   7   4         11.70          9.63         0.51 o
  -4   7   4        108.62        113.16         4.75 o
  -3   7   4        211.83        227.68         6.49 o
  -2   7   4          1.32          1.60         0.29 o
  -1   7   4         50.42         54.04         2.23 o
   0   7   4        151.45        154.21         3.69 o
   1   7   4         47.35         47.07         1.35 o
   2   7   4          9.60         10.06         0.33 o
   3   7   4         19.01         15.75         0.42 o
   4   7   4         71.13         81.66         2.29 o
   5   7   4          7.35          9.10         0.32 o
  -4   8   4         13.90         13.50         0.44 o
  -3   8   4         67.00         66.13         1.92 o
  -2   8   4         11.95         13.12         0.52 o
  -1   8   4          4.47          5.57         0.27 o
   1   8   4         21.85         21.31         0.88 o
   2   8   4         59.43         64.49         2.49 o
  -3  -8   5        101.08        102.57         2.89 o
  -2  -8   5          7.08          7.85         0.27 o
  -1  -8   5         57.72         53.56         1.57 o
   0  -8   5          4.53          4.85         0.25 o
  -7  -7   5         30.98         32.61         3.32 o
  -6  -7   5         58.95         60.23         1.40 o
  -5  -7   5         89.95         88.46         2.07 o
  -4  -7   5          6.12          6.62         0.31 o
  -3  -7   5        110.19        126.22         3.59 o
  -2  -7   5         21.16         20.94         0.72 o
  -1  -7   5         44.55         41.52         1.25 o
   0  -7   5         59.83         62.55         1.92 o
   1  -7   5         13.14         13.53         0.40 o
   2  -7   5         49.12         46.64         1.12 o
   3  -7   5         31.38         34.55         1.80 o
   4  -7   5         11.74          9.52         0.39 o
  -8  -6   5         15.54         15.71         0.79 o
  -7  -6   5          0.02          0.50         0.13 o
  -6  -6   5          4.39          4.25         0.36 o
  -5  -6   5        297.74        310.58        12.11 o
  -4  -6   5         46.21         43.94         1.40 o
  -3  -6   5        146.15        137.18         4.11 o
  -2  -6   5          3.89          3.44         0.29 o
  -1  -6   5         89.11         88.39         2.58 o
   0  -6   5        163.96        147.67         2.93 o
   1  -6   5          1.56          1.23         0.12 o
   2  -6   5         17.87         17.04         0.42 o
   3  -6   5         24.90         25.77         0.59 o
   4  -6   5         22.41         21.96         0.62 o
   5  -6   5         12.92         12.61         0.35 o
   6  -6   5          7.32          7.20         0.46 o
 -10  -5   5          0.26          0.37         0.08 o
  -9  -5   5         49.34         47.20         1.11 o
  -8  -5   5          9.73         10.53         0.37 o
  -7  -5   5         36.41         35.09         0.90 o
  -6  -5   5        123.74        116.76         3.35 o
  -5  -5   5        262.45        272.34        10.52 o
  -4  -5   5        167.80        159.95         5.13 o
  -3  -5   5          8.59          8.88         0.49 o
  -2  -5   5         14.54         14.96         0.70 o
  -1  -5   5         19.73         21.75         0.49 o
   0  -5   5         70.05         78.24         1.29 o
   1  -5   5         15.18         12.59         0.35 o
   2  -5   5        155.00        143.74         2.94 o
   3  -5   5        180.14        185.37         3.37 o
   4  -5   5         14.40         14.36         0.39 o
   5  -5   5         78.84         82.43         1.73 o
   6  -5   5          6.55          7.24         0.37 o
   7  -5   5          3.86          5.38         0.27 o
 -10  -4   5         43.30         40.48         1.16 o
  -9  -4   5         27.69         25.00         0.63 o
  -8  -4   5         97.76         86.46         1.90 o
  -7  -4   5         31.52         30.91         0.81 o
  -6  -4   5         49.92         51.37         1.35 o
  -5  -4   5        100.21         97.68         3.13 o
  -4  -4   5        114.14         98.38         4.10 o
  -3  -4   5        155.39        151.88        11.31 o
  -2  -4   5        306.39        291.60         6.52 o
  -1  -4   5         27.30         24.64         0.93 o
   0  -4   5         71.37         67.61         1.13 o
   1  -4   5         27.30         28.56         0.52 o
   2  -4   5         19.82         20.65         0.39 o
   3  -4   5         63.35         58.81         0.95 o
   4  -4   5        745.52        776.63        15.35 o
   5  -4   5        103.49        104.57         2.20 o
   6  -4   5         15.61         19.40         0.64 o
   7  -4   5          7.94          7.37         0.38 o
   8  -4   5          9.24          9.54         0.54 o
 -11  -3   5         50.16         48.28         1.32 o
 -10  -3   5         43.73         49.17         1.02 o
  -9  -3   5         87.75         86.64         1.77 o
  -8  -3   5        253.95        249.18         4.83 o
  -7  -3   5          2.58          2.36         0.12 o
  -6  -3   5         20.22         18.13         0.47 o
  -5  -3   5        233.03        224.21         5.02 o
  -3  -3   5        350.46        352.51        11.57 o
  -2  -3   5        161.74        164.65         5.62 o
  -1  -3   5         24.68         30.61         1.98 o
   0  -3   5         25.66         23.95         0.79 o
   1  -3   5         39.50         35.34         0.60 o
   2  -3   5        127.95        135.68         2.27 o
   3  -3   5        140.63        134.68         1.93 o
   4  -3   5         16.67         15.79         0.37 o
   5  -3   5        553.78        554.79        11.90 o
   6  -3   5         80.86         82.97         2.21 o
   7  -3   5        231.47        235.95         5.90 o
   8  -3   5         34.99         34.45         1.10 o
 -12  -2   5         25.51         26.98         0.98 o
 -11  -2   5        176.77        192.80         5.29 o
 -10  -2   5         15.65         14.75         0.37 o
  -9  -2   5        148.35        153.26         3.05 o
  -8  -2   5         41.25         39.66         0.75 o
  -7  -2   5         45.25         45.55         0.80 o
  -6  -2   5         50.25         43.00         1.11 o
  -5  -2   5         29.95         29.31         0.94 o
  -4  -2   5        283.33        281.72         7.55 o
  -3  -2   5          3.95          2.72         0.20 o
  -2  -2   5        191.03        194.05         6.22 o
  -1  -2   5        436.46        479.85        11.64 o
   0  -2   5        249.39        245.91         5.91 o
   1  -2   5       2380.95       2581.83        88.77 o
   2  -2   5        136.41        141.40         3.41 o
   3  -2   5        245.86        235.31         3.65 o
   4  -2   5        418.84        398.73         7.08 o
   5  -2   5         76.15         75.97         1.47 o
   6  -2   5         43.00         44.68         1.08 o
   7  -2   5         80.01         79.72         2.22 o
   8  -2   5         71.99         76.37         2.29 o
   9  -2   5          4.06          3.08         0.33 o
 -12  -1   5          1.25          0.96         0.15 o
 -11  -1   5         17.42         15.69         0.56 o
 -10  -1   5         37.81         37.48         0.84 o
  -9  -1   5        219.28        218.90         5.39 o
  -8  -1   5        536.76        518.13         8.62 o
  -7  -1   5         50.10         49.00         0.85 o
  -6  -1   5        149.46        149.52         3.41 o
  -5  -1   5        373.28        416.68        11.02 o
  -4  -1   5         92.83        101.60         1.85 o
  -3  -1   5        405.91        411.09         6.32 o
  -2  -1   5        481.47        478.13         8.25 o
  -1  -1   5        195.13        189.42         5.09 o
   0  -1   5        416.16        433.24         8.28 o
   1  -1   5        537.68        536.06        13.20 o
   2  -1   5        808.67        797.53        27.99 o
   3  -1   5         35.52         30.65         0.74 o
   4  -1   5         33.70         34.72         0.62 o
   5  -1   5         21.08         18.24         0.36 o
   6  -1   5        187.42        183.99         3.09 o
   7  -1   5         67.42         67.13         1.37 o
   8  -1   5         81.04         79.34         1.77 o
   9  -1   5         49.45         47.54         1.82 o
 -12   0   5         28.58         28.02         0.82 o
 -11   0   5         71.59         75.92         2.18 o
 -10   0   5        321.19        319.97         7.16 o
  -9   0   5          0.54          0.96         0.13 o
  -8   0   5        326.03        342.67         5.43 o
  -7   0   5         16.85         19.36         0.48 o
  -6   0   5         19.29         20.12         0.61 o
  -5   0   5         15.43         12.35         0.48 o
  -4   0   5        149.26        143.78         2.27 o
  -3   0   5        305.58        336.96         4.93 o
  -2   0   5         27.21         36.03         0.66 o
  -1   0   5         20.14         17.84         0.39 o
   0   0   5          3.70          2.77         0.10 o
   1   0   5         13.38         16.54         0.39 o
   2   0   5          8.09          6.45         0.33 o
   3   0   5         18.01         21.79         0.77 o
   4   0   5         39.70         38.29         0.59 o
   5   0   5         16.17         18.42         0.36 o
   6   0   5         48.44         50.56         0.84 o
   7   0   5         18.14         18.59         0.36 o
   8   0   5         51.18         46.71         0.96 o
   9   0   5          3.21          3.59         0.23 o
 -12   1   5          1.31          1.05         0.23 o
 -11   1   5         17.79         16.43         0.56 o
 -10   1   5         39.06         40.39         0.96 o
  -9   1   5        217.97        215.69         4.29 o
  -8   1   5        537.77        514.25         7.72 o
  -7   1   5         50.65         50.60         0.93 o
  -6   1   5        150.68        148.19         4.34 o
  -5   1   5        371.33        401.42         9.55 o
  -4   1   5         93.06        101.23         1.86 o
  -3   1   5        407.92        411.87         6.30 o
  -2   1   5        477.85        469.92         8.27 o
  -1   1   5        194.64        186.05         3.55 o
   0   1   5        412.74        428.67        10.17 o
   1   1   5        537.43        534.42        15.26 o
   2   1   5        800.90        792.15        21.90 o
   3   1   5         36.00         31.70         0.66 o
   4   1   5         33.48         34.28         0.61 o
   5   1   5         21.05         18.74         0.40 o
   6   1   5        188.43        190.62         3.38 o
   7   1   5         67.75         66.54         1.39 o
   8   1   5         81.20         79.49         2.04 o
   9   1   5         48.68         48.25         2.26 o
 -12   2   5         25.58         27.21         0.98 o
 -11   2   5        175.15        188.97         5.81 o
 -10   2   5         15.44         13.30         0.36 o
  -9   2   5        148.05        149.79         3.04 o
  -8   2   5         41.61         40.63         0.76 o
  -7   2   5         45.43         45.55         0.89 o
  -6   2   5         50.24         40.28         1.44 o
  -5   2   5         29.30         27.23         1.13 o
  -4   2   5        281.49        276.09         9.11 o
  -3   2   5          4.04          3.19         0.41 o
  -2   2   5        191.17        196.59         4.58 o
  -1   2   5        436.09        477.31        11.62 o
   0   2   5        248.74        247.23         5.88 o
   2   2   5        136.73        143.66         3.41 o
   3   2   5        245.73        238.41         3.64 o
   4   2   5        418.89        403.14         6.44 o
   5   2   5         76.79         75.77         1.45 o
   6   2   5         43.88         44.88         1.10 o
   7   2   5         80.75         81.56         1.85 o
   8   2   5         72.42         71.30         2.99 o
   9   2   5          3.97          4.25         0.24 o
 -11   3   5         50.68         46.91         3.57 o
 -10   3   5         43.70         48.35         1.33 o
  -9   3   5         88.59         86.08         1.77 o
  -8   3   5        257.66        248.25         5.16 o
  -7   3   5          2.72          2.43         0.17 o
  -6   3   5         19.86         17.58         0.51 o
  -5   3   5        232.29        206.98         8.94 o
  -3   3   5        348.42        358.46        11.57 o
  -2   3   5        163.02        174.53         5.63 o
  -1   3   5         24.55         29.14         0.83 o
   0   3   5         25.51         22.96         0.68 o
   1   3   5         38.92         34.57         0.73 o
   2   3   5        131.03        140.35         1.92 o
   3   3   5        139.28        135.20         1.87 o
   4   3   5         16.37         14.90         0.35 o
   5   3   5        552.65        564.20        14.82 o
   6   3   5         80.99         86.20         2.27 o
   7   3   5        231.83        236.16         6.04 o
   8   3   5         35.14         31.91         1.68 o
 -11   4   5         17.43         10.04         0.33 o
 -10   4   5         43.55         40.06         0.94 o
  -9   4   5         27.85         24.64         0.68 o
  -8   4   5         97.05         86.47         1.73 o
  -7   4   5         31.50         30.94         1.47 o
  -6   4   5         49.96         50.08         1.37 o
  -5   4   5         98.88         95.12         3.16 o
  -3   4   5        155.36        144.15         6.10 o
  -2   4   5        306.47        282.89        10.50 o
  -1   4   5         27.68         25.44         0.59 o
   0   4   5         71.00         67.75         1.09 o
   1   4   5         27.54         28.96         0.51 o
   2   4   5         19.70         19.51         0.36 o
   3   4   5         62.52         59.49         0.89 o
   4   4   5        745.63        751.46        15.30 o
   5   4   5        104.14        106.73         2.24 o
   6   4   5         15.92         20.41         0.98 o
   7   4   5          8.25          7.40         0.32 o
   8   4   5          9.41          9.09         0.90 o
 -10   5   5          0.32          0.63         0.10 o
  -9   5   5         49.60         48.68         1.12 o
  -8   5   5          9.25         10.29         0.35 o
  -7   5   5         35.97         34.18         0.89 o
  -6   5   5        123.94        118.78         4.69 o
  -5   5   5        261.34        258.35        18.30 o
  -4   5   5        167.76        162.12         5.14 o
  -3   5   5          8.38          8.19         0.48 o
  -2   5   5         14.77         17.28         0.85 o
  -1   5   5         19.42         21.47         0.94 o
   0   5   5         69.64         77.74         1.32 o
   1   5   5         15.40         12.98         0.30 o
   2   5   5        153.64        143.00         2.71 o
   3   5   5        180.21        188.99         3.78 o
   4   5   5         14.46         14.44         0.45 o
   5   5   5         79.20         82.36         2.48 o
   6   5   5          6.75          7.23         0.57 o
   7   5   5          3.93          5.42         0.27 o
  -8   6   5         15.34         14.87         0.59 o
  -7   6   5          0.02          0.34         0.10 o
  -6   6   5          4.48          4.25         0.24 o
  -5   6   5        298.16        295.56         8.63 o
  -4   6   5         46.60         44.22         1.41 o
  -3   6   5        144.75        148.68         5.81 o
  -2   6   5          3.99          3.89         0.43 o
  -1   6   5         89.80         90.46         4.03 o
   0   6   5        164.00        153.99         3.65 o
   1   6   5          1.43          1.02         0.10 o
   2   6   5         18.11         16.57         0.43 o
   3   6   5         25.18         26.99         0.67 o
   4   6   5         21.87         21.15         0.70 o
   5   6   5         12.55         12.92         0.44 o
  -7   7   5         30.35         30.52         1.28 o
  -6   7   5         59.09         55.02         2.44 o
  -5   7   5         90.13         87.81         4.25 o
  -4   7   5          6.12          6.20         0.33 o
  -3   7   5        108.69        121.37         4.05 o
  -2   7   5         21.39         22.29         1.01 o
  -1   7   5         45.00         41.88         1.25 o
   0   7   5         60.73         61.28         1.51 o
   1   7   5         12.83         12.43         0.34 o
   2   7   5         49.70         47.48         1.13 o
   3   7   5         31.43         33.59         1.05 o
   4   7   5         11.59          9.79         0.33 o
  -3   8   5        100.82         98.88         2.89 o
  -2   8   5          7.18          8.02         0.39 o
  -1   8   5         56.76         50.23         1.57 o
   0   8   5          4.56          4.38         0.33 o
   1   8   5         14.60         12.47         0.52 o
  -6  -7   6         54.80         53.96         1.29 o
  -5  -7   6         46.52         51.51         1.82 o
  -4  -7   6         17.23         16.53         0.58 o
  -3  -7   6         35.89         36.54         1.43 o
  -2  -7   6          6.37          8.14         0.34 o
  -1  -7   6         37.59         41.86         1.29 o
   0  -7   6          7.37          7.47         0.28 o
   1  -7   6         23.32         19.93         0.51 o
   2  -7   6         22.56         22.75         0.70 o
   3  -7   6         93.27         95.27         3.35 o
  -8  -6   6         16.92         18.80         1.47 o
  -7  -6   6        116.45        121.28         4.39 o
  -6  -6   6         61.27         62.08         1.52 o
  -5  -6   6        372.56        370.43        10.31 o
  -4  -6   6         36.56         34.29         0.93 o
  -3  -6   6         17.53         15.92         0.64 o
  -2  -6   6        286.36        302.24         6.93 o
  -1  -6   6         73.59         68.39         1.65 o
   0  -6   6         75.27         74.04         1.54 o
   1  -6   6         35.77         35.73         0.79 o
   2  -6   6         54.08         53.80         1.12 o
   3  -6   6          6.07          5.33         0.22 o
   4  -6   6         18.16         16.79         0.78 o
   5  -6   6         39.28         39.26         3.06 o
  -9  -5   6          2.44          3.45         0.21 o
  -8  -5   6         43.74         43.30         1.36 o
  -7  -5   6         46.00         50.70         1.27 o
  -6  -5   6          7.26          8.64         0.59 o
  -5  -5   6        236.60        231.57        10.45 o
  -4  -5   6        105.80         96.94         6.29 o
  -3  -5   6         13.94         15.13         0.71 o
  -2  -5   6        225.65        213.24         4.40 o
  -1  -5   6        233.82        237.21         6.41 o
   0  -5   6         29.95         29.88         0.61 o
   1  -5   6        151.46        149.24         2.91 o
   2  -5   6         96.95         92.67         1.90 o
   3  -5   6         30.86         33.56         0.76 o
   4  -5   6         34.89         36.13         0.80 o
   5  -5   6          6.62          5.70         0.57 o
   6  -5   6          9.28          9.84         0.40 o
 -10  -4   6         33.40         33.77         0.80 o
  -9  -4   6          8.48          8.40         0.29 o
  -8  -4   6         26.30         21.55         0.60 o
  -7  -4   6         24.86         22.60         0.64 o
  -6  -4   6         89.62         87.37         3.57 o
  -5  -4   6         98.90         94.20         3.03 o
  -4  -4   6        265.82        245.01         9.90 o
  -3  -4   6        626.22        607.88        29.73 o
  -2  -4   6         42.44         43.95         0.95 o
  -1  -4   6         67.02         69.16         1.26 o
   0  -4   6        423.75        427.04         7.07 o
   1  -4   6          8.58         10.12         0.23 o
   2  -4   6         51.86         48.94         0.89 o
   3  -4   6         57.12         58.71         1.20 o
   4  -4   6         17.85         18.08         0.45 o
   5  -4   6         42.55         41.81         1.16 o
   6  -4   6         28.01         28.42         0.82 o
   7  -4   6         69.09         56.61         1.82 o
 -11  -3   6         25.20         21.87         0.68 o
 -10  -3   6         69.90         68.78         1.58 o
  -9  -3   6        157.03        152.07         3.08 o
  -8  -3   6         36.90         34.23         0.90 o
  -7  -3   6          5.41          5.83         0.24 o
  -6  -3   6        211.70        209.11         6.56 o
  -5  -3   6        336.50        311.75        10.10 o
  -4  -3   6         11.04         10.47         0.62 o
  -3  -3   6        198.63        189.01         6.55 o
  -2  -3   6        216.66        221.26         7.22 o
  -1  -3   6         36.88         34.40         0.99 o
   0  -3   6        368.02        369.25         5.16 o
   1  -3   6        151.06        148.05         2.14 o
   2  -3   6        606.90        579.21         8.24 o
   3  -3   6        171.96        178.71         3.09 o
   4  -3   6         96.65         95.12         1.71 o
   5  -3   6        422.08        442.78         9.40 o
   6  -3   6         42.04         41.61         1.15 o
   7  -3   6         30.63         33.67         1.32 o
   8  -3   6         75.29         78.57         3.28 o
 -12  -2   6          0.22          0.16         0.10 o
 -11  -2   6         12.45         10.76         0.40 o
 -10  -2   6         11.29         10.59         0.30 o
  -9  -2   6         30.84         29.09         0.60 o
  -8  -2   6         43.99         44.38         0.95 o
  -7  -2   6          5.83          5.65         0.22 o
  -6  -2   6        245.66        237.89         5.34 o
  -5  -2   6         96.74         97.01         4.88 o
  -4  -2   6        560.27        550.71        27.69 o
  -3  -2   6        153.72        154.63         4.25 o
  -2  -2   6        512.77        508.32        14.12 o
  -1  -2   6        345.42        382.63         9.16 o
   0  -2   6        362.95        381.14         9.10 o
   1  -2   6         13.84         17.58         0.29 o
   2  -2   6        166.38        172.16         2.54 o
   3  -2   6         19.36         21.03         0.39 o
   4  -2   6          5.05          5.09         0.24 o
   5  -2   6         88.67         94.86         1.92 o
   6  -2   6         31.21         33.00         0.82 o
   7  -2   6         14.64         15.73         0.53 o
   8  -2   6         55.54         49.69         2.74 o
 -12  -1   6        158.59        185.81         8.08 o
 -11  -1   6         44.57         46.58         1.09 o
 -10  -1   6         85.14         88.30         2.05 o
  -9  -1   6        431.24        450.65         8.62 o
  -8  -1   6        436.13        414.08         7.84 o
  -7  -1   6          9.46          9.29         0.30 o
  -6  -1   6         77.01         71.93         1.69 o
  -5  -1   6        298.21        345.08        11.61 o
  -4  -1   6         15.19         14.66         0.55 o
  -3  -1   6         17.18         18.38         0.51 o
  -2  -1   6          2.69          1.18         0.16 o
  -1  -1   6        678.07        727.06        17.28 o
   0  -1   6        248.93        280.22         6.71 o
   1  -1   6        181.30        206.20         4.98 o
   2  -1   6        229.24        229.75         3.52 o
   3  -1   6          8.14          7.34         0.18 o
   4  -1   6          2.51          2.11         0.12 o
   5  -1   6        154.83        159.32         2.85 o
   6  -1   6         38.87         36.08         0.73 o
   7  -1   6          7.18          6.67         0.26 o
   8  -1   6         10.07          8.21         0.40 o
 -12   0   6         13.06         13.19         0.47 o
 -11   0   6        194.08        204.16         4.60 o
 -10   0   6         92.08         99.07         2.30 o
  -9   0   6         42.68         41.55         0.89 o
  -8   0   6         22.54         21.44         0.51 o
  -7   0   6         18.76         21.42         0.53 o
  -6   0   6         25.57         24.18         0.73 o
  -5   0   6        237.28        235.52         6.39 o
  -4   0   6        522.12        583.46        15.72 o
  -3   0   6        272.42        270.15         7.17 o
  -2   0   6        300.44        306.86         8.69 o
  -1   0   6        593.44        626.03        15.01 o
   0   0   6        384.44        421.03        10.15 o
   1   0   6        851.12        834.64        19.32 o
   2   0   6         18.67         22.80         0.46 o
   3   0   6         94.00         80.39         1.40 o
   4   0   6          3.08          1.72         0.11 o
   5   0   6        298.95        285.55         4.39 o
   6   0   6        274.05        266.18         4.10 o
   7   0   6         77.45         67.12         1.09 o
   8   0   6         95.49         88.60         4.92 o
 -12   1   6        157.14        176.01         6.34 o
 -11   1   6         43.90         46.49         1.10 o
 -10   1   6         85.28         88.25         2.09 o
  -9   1   6        432.88        435.47         7.78 o
  -8   1   6        435.00        411.10         6.48 o
  -7   1   6          9.42          9.60         0.32 o
  -6   1   6         76.33         67.41         2.87 o
  -4   1   6         15.20         14.51         0.56 o
  -3   1   6         17.41         19.54         0.68 o
  -2   1   6          2.60          1.78         0.33 o
  -1   1   6        675.37        704.58        19.75 o
   0   1   6        249.88        278.34         7.72 o
   1   1   6        181.38        207.97         5.00 o
   2   1   6        231.73        231.76         3.80 o
   3   1   6          7.97          7.10         0.16 o
   4   1   6          2.57          2.01         0.11 o
   5   1   6        154.65        157.78         2.92 o
   6   1   6         38.98         36.84         0.81 o
   7   1   6          6.94          6.91         0.28 o
   8   1   6         10.18          8.80         0.40 o
 -12   2   6          0.19          0.10         0.07 o
 -11   2   6         12.63         11.09         0.42 o
 -10   2   6         11.32         10.73         0.39 o
  -9   2   6         31.11         30.13         0.60 o
  -8   2   6         43.96         45.13         0.91 o
  -7   2   6          5.82          5.61         0.24 o
  -6   2   6        246.17        226.12         9.50 o
  -5   2   6         96.36         95.47         4.88 o
  -4   2   6        561.89        572.10        28.12 o
  -3   2   6        154.17        153.69         4.26 o
  -2   2   6        510.30        519.39        14.07 o
  -1   2   6        346.93        381.81        10.58 o
   0   2   6        361.17        377.53         9.09 o
   1   2   6         14.01         17.17         0.36 o
   2   2   6        166.93        172.82         2.38 o
   3   2   6         18.66         20.44         0.41 o
   4   2   6          5.06          5.05         0.16 o
   5   2   6         89.56         93.50         2.70 o
   6   2   6         31.32         32.76         0.83 o
   7   2   6         14.60         15.12         0.51 o
   8   2   6         55.71         52.51         1.42 o
 -11   3   6         25.53         22.12         0.68 o
 -10   3   6         70.76         71.92         1.60 o
  -9   3   6        158.49        154.73         3.43 o
  -8   3   6         37.68         35.87         1.09 o
  -7   3   6          5.34          5.72         0.39 o
  -6   3   6        211.73        210.78         8.51 o
  -5   3   6        334.43        279.31        12.15 o
  -3   3   6        198.54        190.15         6.02 o
  -2   3   6        214.05        222.50         6.68 o
  -1   3   6         37.42         35.80         1.18 o
   0   3   6        364.73        370.75         5.96 o
   1   3   6        152.05        149.59         2.17 o
   2   3   6        604.78        588.97         7.97 o
   3   3   6        171.22        177.65         2.95 o
   4   3   6         97.51         96.58         1.72 o
   5   3   6        422.07        431.90        10.57 o
   6   3   6         42.12         40.92         1.18 o
   7   3   6         30.29         33.69         0.96 o
   8   3   6         75.02         79.49         3.34 o
 -10   4   6         33.71         34.77         1.42 o
  -9   4   6          8.27          8.51         0.31 o
  -8   4   6         26.34         22.26         1.05 o
  -7   4   6         24.66         21.89         1.18 o
  -6   4   6         89.65         83.13         2.81 o
  -5   4   6         97.28         90.53         3.90 o
  -4   4   6        267.18        243.27         9.87 o
  -3   4   6        624.15        600.51        24.28 o
  -2   4   6         41.99         41.47         1.15 o
  -1   4   6         67.55         68.08         1.25 o
   0   4   6        423.86        422.95         6.43 o
   1   4   6          8.46         10.33         0.24 o
   2   4   6         51.46         48.45         0.80 o
   3   4   6         57.52         60.52         1.21 o
   4   4   6         17.55         17.12         0.52 o
   5   4   6         43.09         41.37         1.04 o
   6   4   6         27.68         27.05         1.69 o
   7   4   6         69.98         61.90         2.52 o
  -9   5   6          2.51          3.09         0.16 o
  -8   5   6         44.59         44.74         1.09 o
  -7   5   6         46.44         51.15         1.56 o
  -6   5   6          7.05          8.34         0.56 o
  -5   5   6        237.16        235.83         9.46 o
  -4   5   6        105.98         97.99         3.74 o
  -3   5   6         13.60         15.07         0.67 o
  -2   5   6        224.56        206.20         5.72 o
  -1   5   6        234.39        229.94         5.24 o
   0   5   6         29.76         29.19         0.68 o
   1   5   6        150.54        143.66         2.83 o
   2   5   6         96.86         94.39         1.95 o
   3   5   6         30.86         32.83         0.88 o
   4   5   6         34.96         35.32         1.50 o
   5   5   6          6.65          5.63         0.19 o
   6   5   6          9.36          9.19         0.61 o
  -8   6   6         17.27         19.98         0.65 o
  -7   6   6        117.73        122.21         2.84 o
  -6   6   6         61.27         63.99         1.90 o
  -5   6   6        372.76        357.48         8.45 o
  -4   6   6         37.09         37.06         1.64 o
  -3   6   6         17.10         15.97         0.85 o
  -2   6   6        286.78        302.50        13.57 o
  -1   6   6         72.95         68.03         1.99 o
   0   6   6         75.56         74.45         1.39 o
   1   6   6         35.67         36.15         0.80 o
   2   6   6         54.50         54.03         1.15 o
   3   6   6          5.91          5.17         0.27 o
   4   6   6         18.34         17.69         0.56 o
   5   6   6         38.42         40.18         2.00 o
  -6   7   6         54.25         51.84         2.51 o
  -5   7   6         46.23         52.37         1.55 o
  -4   7   6         17.33         16.70         0.59 o
  -3   7   6         36.42         39.29         1.60 o
  -2   7   6          6.31          8.16         0.65 o
  -1   7   6         36.65         39.50         1.01 o
   0   7   6          7.01          7.46         0.33 o
   1   7   6         23.28         20.15         0.49 o
   2   7   6         22.39         21.59         1.57 o
   3   7   6         93.29         95.02         3.85 o
  -5  -7   7         15.05         14.87         0.49 o
  -4  -7   7          0.66          1.40         0.20 o
  -3  -7   7         39.51         36.46         0.80 o
  -2  -7   7         70.19         69.01         2.12 o
  -1  -7   7         20.37         17.30         0.74 o
   0  -7   7         17.75         17.71         0.47 o
   1  -7   7         81.55         77.31         3.49 o
   2  -7   7         85.96         86.96         3.05 o
  -8  -6   7         22.63         26.33         0.77 o
  -7  -6   7         20.88         19.50         0.52 o
  -6  -6   7         10.05         10.76         0.43 o
  -5  -6   7         12.31         12.67         0.41 o
  -4  -6   7          9.39          9.21         0.34 o
  -3  -6   7         40.98         40.91         1.03 o
  -2  -6   7          7.16          9.85         0.35 o
  -1  -6   7          9.70          9.15         0.34 o
   0  -6   7          2.13          2.57         0.16 o
   1  -6   7         20.29         19.72         0.47 o
   2  -6   7         24.06         24.18         0.62 o
   3  -6   7          1.03          0.82         0.10 o
   4  -6   7         36.52         37.46         1.57 o
  -9  -5   7         19.55         20.20         0.66 o
  -8  -5   7          0.90          1.69         0.12 o
  -7  -5   7          2.44          2.28         0.21 o
  -6  -5   7         13.36         11.97         0.51 o
  -5  -5   7         42.33         40.52         1.27 o
  -4  -5   7         57.00         56.43         2.46 o
  -3  -5   7        302.28        284.24        11.45 o
  -2  -5   7        179.09        179.93         4.21 o
  -1  -5   7          4.73          5.57         0.24 o
   0  -5   7         61.44         73.06         1.50 o
   1  -5   7         54.04         49.51         1.04 o
   2  -5   7        154.57        143.64         3.40 o
   3  -5   7          5.05          4.77         0.23 o
   4  -5   7         16.86         16.35         0.52 o
 -10  -4   7          2.19          3.27         0.14 o
  -9  -4   7         26.71         26.92         0.80 o
  -8  -4   7        195.23        192.52         4.48 o
  -7  -4   7         13.91         12.56         0.57 o
  -6  -4   7         29.96         31.36         1.47 o
  -5  -4   7        457.95        433.13        10.56 o
  -4  -4   7        608.28        588.95        17.83 o
  -3  -4   7         54.33         52.63         1.40 o
  -2  -4   7         68.14         64.12         1.18 o
  -1  -4   7         10.83         11.68         0.29 o
   0  -4   7         36.63         34.63         0.64 o
   1  -4   7         11.97         12.29         0.43 o
   2  -4   7         19.83         20.06         0.51 o
   3  -4   7        349.22        361.91         7.30 o
   4  -4   7        170.71        178.45         3.65 o
   5  -4   7         85.71         82.48         2.15 o
   6  -4   7         84.11         85.42         3.41 o
 -11  -3   7         47.04         53.67         1.54 o
 -10  -3   7         11.98          9.96         0.32 o
  -9  -3   7         76.21         62.34         1.37 o
  -8  -3   7        101.58         95.66         2.30 o
  -7  -3   7         32.13         30.99         1.05 o
  -6  -3   7         15.93         17.04         0.74 o
  -5  -3   7         36.36         30.72         1.75 o
  -4  -3   7        285.42        244.51        10.30 o
  -3  -3   7         85.49         87.18         2.13 o
  -2  -3   7         77.15         81.67         1.46 o
  -1  -3   7        321.48        320.84         5.17 o
   0  -3   7         28.68         26.24         0.47 o
   1  -3   7          7.77          6.78         0.18 o
   2  -3   7        319.27        313.46         5.68 o
   3  -3   7        199.33        196.53         4.21 o
   4  -3   7        190.30        197.28         4.31 o
   5  -3   7         88.53         85.84         2.21 o
   6  -3   7         12.66         13.76         0.48 o
   7  -3   7         41.80         43.14         1.44 o
 -11  -2   7          8.54          8.15         0.24 o
 -10  -2   7         72.50         71.63         1.66 o
  -9  -2   7         27.80         30.16         0.99 o
  -8  -2   7        218.61        201.22         5.66 o
  -7  -2   7         16.61         17.39         0.74 o
  -6  -2   7         61.28         53.79         1.79 o
  -5  -2   7        126.34        117.36         5.90 o
  -4  -2   7          4.69          6.75         0.30 o
  -3  -2   7        308.60        315.30         7.42 o
  -2  -2   7         40.23         40.36         0.80 o
  -1  -2   7        787.71        788.09        14.80 o
   0  -2   7         36.65         34.46         0.63 o
   1  -2   7         39.54         40.42         0.61 o
   2  -2   7        231.47        230.54         3.75 o
   3  -2   7        353.82        352.28         5.77 o
   4  -2   7         46.09         48.46         1.16 o
   5  -2   7         18.33         18.45         0.53 o
   6  -2   7        149.18        152.14         3.33 o
   7  -2   7         63.40         64.47         1.99 o
 -12  -1   7         81.68         91.62         2.58 o
 -11  -1   7          2.64          3.22         0.33 o
 -10  -1   7         90.20         87.82         2.03 o
  -9  -1   7        585.73        599.10        13.11 o
  -8  -1   7        131.87        125.06         4.89 o
  -7  -1   7         29.85         28.68         1.37 o
  -6  -1   7         24.01         24.32         1.15 o
  -4  -1   7         78.27         80.12         2.78 o
  -3  -1   7        281.26        298.46         8.10 o
  -2  -1   7        269.89        294.80         7.96 o
  -1  -1   7         49.74         55.18         1.42 o
   0  -1   7        258.10        264.89         4.04 o
   1  -1   7        231.44        233.56         3.23 o
   2  -1   7        438.55        429.03         6.57 o
   3  -1   7         85.56         87.37         1.46 o
   4  -1   7         83.11         78.05         1.50 o
   5  -1   7        225.34        219.10         4.30 o
   6  -1   7        107.30        105.86         2.36 o
   7  -1   7         29.63         28.76         0.82 o
 -12   0   7         32.96         36.26         1.67 o
 -11   0   7         11.30         14.29         0.55 o
 -10   0   7        164.55        162.84         4.29 o
  -9   0   7         10.43         12.00         0.34 o
  -8   0   7        294.30        292.44        13.09 o
  -7   0   7         64.97         61.62         2.62 o
  -6   0   7        255.36        243.63         9.83 o
  -4   0   7       1682.74       1891.91        51.41 o
  -3   0   7         63.00         63.54         1.85 o
  -2   0   7         25.10         26.93         0.87 o
  -1   0   7        105.36        107.89         2.62 o
   0   0   7        177.31        177.16         3.57 o
   1   0   7         61.63         57.52         0.86 o
   2   0   7         30.11         29.89         0.55 o
   3   0   7        140.20        142.60         3.23 o
   4   0   7        252.16        227.82         4.93 o
   5   0   7         27.03         24.51         0.53 o
   6   0   7         53.00         53.06         1.13 o
   7   0   7          4.18          3.62         0.22 o
 -12   1   7         81.06         93.31         3.28 o
 -11   1   7          2.79          3.12         0.17 o
 -10   1   7         89.55         86.46         2.08 o
  -9   1   7        586.59        603.09        11.75 o
  -8   1   7        132.19        124.25         3.02 o
  -7   1   7         30.09         29.95         1.37 o
  -6   1   7         24.35         22.59         1.11 o
  -4   1   7         78.62         79.12         2.30 o
  -3   1   7        281.46        299.76         8.11 o
  -2   1   7        269.80        292.59         7.95 o
  -1   1   7         49.96         55.90         1.62 o
   0   1   7        257.31        260.03         4.15 o
   1   1   7        232.40        237.70         3.37 o
   2   1   7        443.76        440.08         7.02 o
   3   1   7         85.37         88.26         1.48 o
   4   1   7         83.87         79.80         1.63 o
   5   1   7        225.88        222.70         4.90 o
   6   1   7        107.06        103.36         2.37 o
   7   1   7         29.27         30.23         1.05 o
 -11   2   7          8.44          7.65         0.42 o
 -10   2   7         72.60         69.88         1.45 o
  -9   2   7         27.66         30.20         0.80 o
  -8   2   7        219.72        203.08         4.34 o
  -7   2   7         16.63         17.60         0.74 o
  -6   2   7         61.38         51.20         2.29 o
  -5   2   7        125.19        118.57         5.97 o
  -4   2   7          4.84          7.22         0.85 o
  -3   2   7        307.51        324.05         8.13 o
  -2   2   7         39.89         38.52         1.38 o
  -1   2   7        788.31        794.66        19.47 o
   0   2   7         36.30         32.63         0.61 o
   1   2   7         39.84         40.62         0.62 o
   2   2   7        229.09        223.96         4.04 o
   3   2   7        352.10        354.49         5.78 o
   4   2   7         45.82         47.34         1.07 o
   5   2   7         18.78         18.97         0.53 o
   6   2   7        149.24        152.11         3.39 o
   7   2   7         63.97         62.38         2.05 o
 -11   3   7         46.35         49.23         2.23 o
 -10   3   7         12.31         11.01         0.33 o
  -9   3   7         77.90         66.71         1.85 o
  -8   3   7        102.85         96.91         2.78 o
  -7   3   7         32.33         33.46         1.47 o
  -6   3   7         16.09         17.87         0.92 o
  -5   3   7         36.06         35.79         2.00 o
  -4   3   7        286.56        259.23        10.02 o
  -3   3   7         86.07         89.46         1.82 o
  -2   3   7         75.97         80.81         1.46 o
  -1   3   7        322.37        330.83         5.53 o
   0   3   7         28.94         27.42         0.44 o
   1   3   7          7.67          6.88         0.18 o
   2   3   7        316.29        309.85         4.89 o
   3   3   7        198.30        200.21         4.19 o
   4   3   7        189.95        197.50         4.06 o
   5   3   7         87.92         84.44         2.25 o
   6   3   7         12.78         14.53         0.60 o
   7   3   7         42.28         39.83         3.01 o
 -10   4   7          2.22          3.57         0.16 o
  -9   4   7         27.38         29.11         0.90 o
  -8   4   7        197.68        190.55         6.44 o
  -7   4   7         13.71         12.89         0.72 o
  -6   4   7         30.22         31.33         1.51 o
  -5   4   7        459.32        430.83        13.37 o
  -4   4   7        607.03        568.50        17.85 o
  -3   4   7         54.00         51.05         1.37 o
  -2   4   7         67.37         64.14         1.35 o
  -1   4   7         11.17         12.05         0.30 o
   0   4   7         36.79         35.61         0.59 o
   1   4   7         11.71         12.51         0.31 o
   2   4   7         20.17         20.81         0.53 o
   3   4   7        348.24        360.31         7.38 o
   4   4   7        170.71        179.13         3.69 o
   5   4   7         85.58         83.11         2.67 o
   6   4   7         84.36         85.78         3.41 o
  -9   5   7         20.24         21.76         0.68 o
  -8   5   7          0.86          1.59         0.16 o
  -6   5   7         13.57         12.60         0.75 o
  -5   5   7         42.64         38.71         1.28 o
  -4   5   7         56.34         55.35         2.42 o
  -3   5   7        303.21        278.23         7.85 o
  -2   5   7        177.81        184.17         5.10 o
  -1   5   7          5.06          6.58         0.42 o
   0   5   7         62.40         72.66         1.54 o
   1   5   7         53.16         49.27         1.07 o
   2   5   7        154.71        149.40         2.99 o
   3   5   7          4.96          4.63         0.22 o
   4   5   7         16.57         16.33         0.44 o
   5   5   7        202.07        193.46         9.88 o
  -8   6   7         22.18         23.43         1.42 o
  -7   6   7         21.21         19.64         0.90 o
  -6   6   7         10.10         10.75         0.36 o
  -5   6   7         12.22         12.87         0.51 o
  -4   6   7          8.94          9.26         0.59 o
  -3   6   7         41.15         40.65         1.25 o
  -2   6   7          7.13         10.22         0.42 o
  -1   6   7          9.50          9.27         0.34 o
   0   6   7          2.11          2.47         0.16 o
   1   6   7         20.76         20.36         0.48 o
   2   6   7         23.53         22.65         0.63 o
   3   6   7          1.09          0.85         0.13 o
   4   6   7         36.75         35.99         1.83 o
  -6   7   7         54.35         43.99         6.44 o
  -5   7   7         14.86         14.66         0.72 o
  -4   7   7          0.62          1.21         0.13 o
  -3   7   7         39.62         37.17         1.54 o
  -2   7   7         70.43         71.20         2.09 o
  -1   7   7         20.24         19.27         0.63 o
   0   7   7         17.60         18.19         0.47 o
   1   7   7         81.12         80.67         2.85 o
   2   7   7         84.92         86.11         3.08 o
  -4  -7   8         98.69         98.53         3.87 o
  -3  -7   8         63.97         76.19         2.92 o
  -2  -7   8         37.74         43.72         1.77 o
  -1  -7   8         92.10         95.27         2.35 o
  -7  -6   8         36.50         36.00         1.09 o
  -6  -6   8          5.42          5.28         0.20 o
  -5  -6   8          6.17          7.02         0.26 o
  -4  -6   8         88.24         92.74         2.22 o
  -3  -6   8         29.99         25.41         0.67 o
  -2  -6   8         15.13         13.93         0.53 o
  -1  -6   8         57.43         50.09         1.19 o
   0  -6   8         28.31         30.60         0.67 o
   1  -6   8         12.81         12.89         0.43 o
   2  -6   8         16.63         15.61         0.46 o
   3  -6   8         12.45          8.74         0.52 o
  -9  -5   8         32.11         31.60         1.31 o
  -8  -5   8         49.51         52.00         1.12 o
  -7  -5   8         10.02         11.51         0.66 o
  -6  -5   8          6.58          6.15         0.33 o
  -5  -5   8         10.78         10.21         0.56 o
  -4  -5   8        102.65        102.42         3.00 o
  -3  -5   8        116.40        116.35         2.79 o
  -2  -5   8        152.36        159.73         3.13 o
  -1  -5   8          2.67          2.89         0.20 o
   0  -5   8         78.08         74.74         2.07 o
   1  -5   8          9.63         12.61         0.36 o
   2  -5   8         18.10         21.56         0.68 o
   3  -5   8         77.33         74.01         4.73 o
   4  -5   8         43.81         41.75         2.70 o
 -10  -4   8          0.84          2.55         0.23 o
  -9  -4   8          4.17          3.49         0.25 o
  -8  -4   8        140.13        139.71         3.95 o
  -7  -4   8         30.71         28.27         0.95 o
  -6  -4   8         98.24         92.00         2.76 o
  -5  -4   8        628.98        640.05        25.56 o
  -4  -4   8         23.78         23.88         1.28 o
  -3  -4   8          4.35          2.79         0.21 o
  -2  -4   8         25.20         19.72         0.46 o
  -1  -4   8          3.16          4.43         0.16 o
   0  -4   8        117.17        114.93         3.34 o
   1  -4   8         88.70         89.21         1.82 o
   2  -4   8        125.33        123.00         2.87 o
   3  -4   8         96.81         91.28         2.12 o
   4  -4   8         79.38         80.74         4.24 o
   5  -4   8        222.44        218.17         6.47 o
 -10  -3   8          2.44          2.39         0.34 o
  -9  -3   8         17.60         20.27         0.66 o
  -8  -3   8         77.57         74.22         3.24 o
  -7  -3   8        260.06        272.49        10.78 o
  -6  -3   8         50.21         47.04         1.48 o
  -5  -3   8        107.88        107.11         4.39 o
  -4  -3   8        266.33        265.18         7.41 o
  -3  -3   8        258.09        241.25         4.78 o
  -2  -3   8        472.55        466.29         7.31 o
  -1  -3   8        169.49        165.12         2.45 o
   0  -3   8         81.68         76.58         1.20 o
   1  -3   8         56.21         57.26         1.18 o
   2  -3   8        137.84        145.51         3.09 o
   3  -3   8        144.46        150.55         3.11 o
   4  -3   8         56.82         61.60         1.63 o
   5  -3   8         50.58         52.03         1.70 o
   6  -3   8         24.33         23.75         0.80 o
 -11  -2   8         45.28         46.78         1.54 o
 -10  -2   8         37.24         41.61         1.62 o
  -9  -2   8          5.16          4.30         0.25 o
  -8  -2   8        577.97        548.25        15.27 o
  -7  -2   8        198.17        191.85         7.78 o
  -6  -2   8        267.48        251.70        10.19 o
  -5  -2   8         64.78         60.24         2.62 o
  -4  -2   8        335.24        304.48         5.75 o
  -3  -2   8         38.74         34.24         0.67 o
  -2  -2   8        141.26        143.88         2.24 o
  -1  -2   8        133.79        126.93         1.83 o
   0  -2   8        237.72        242.30         3.45 o
   1  -2   8          7.69          6.61         0.14 o
   2  -2   8         10.85         10.86         0.27 o
   3  -2   8        117.38        112.39         4.23 o
   4  -2   8        123.57        131.53         3.35 o
   5  -2   8        111.25        114.14         2.93 o
   6  -2   8        177.00        178.48         5.26 o
   7  -2   8         13.82         13.96         0.51 o
 -11  -1   8         10.06         10.04         0.34 o
 -10  -1   8         66.53         75.47         1.78 o
  -9  -1   8         98.63         94.38         2.72 o
  -8  -1   8        303.69        290.80         8.05 o
  -7  -1   8         35.30         35.16         1.60 o
  -5  -1   8         19.02         19.44         0.98 o
  -4  -1   8         86.25         84.55         1.94 o
  -3  -1   8        476.94        469.57        10.26 o
  -2  -1   8        142.56        150.22         2.29 o
  -1  -1   8         97.01        104.35         1.38 o
   0  -1   8         59.28         65.01         0.94 o
   1  -1   8        307.64        301.13         5.20 o
   2  -1   8        431.75        426.82         9.03 o
   3  -1   8          8.40          7.95         0.29 o
   4  -1   8         52.62         54.98         1.32 o
   5  -1   8          8.15          8.60         0.33 o
   6  -1   8          9.29          9.08         0.35 o
   7  -1   8          2.28          2.16         0.29 o
 -11   0   8         28.30         30.94         0.76 o
 -10   0   8         27.29         28.25         0.95 o
  -9   0   8         43.19         45.87         1.18 o
  -8   0   8        607.02        608.08        16.84 o
  -7   0   8        188.15        166.67         6.83 o
  -5   0   8         83.88         78.13         3.28 o
  -4   0   8        422.13        431.56         9.67 o
  -3   0   8        188.41        187.00         4.32 o
  -2   0   8          9.19          9.92         0.36 o
  -1   0   8         18.18         15.69         0.28 o
   0   0   8         41.65         46.05         0.75 o
   1   0   8         82.53         82.50         1.50 o
   2   0   8         84.61         83.89         1.53 o
   3   0   8          9.41          9.63         0.33 o
   4   0   8         12.59         13.20         0.43 o
   5   0   8        132.95        134.54         3.03 o
   6   0   8          3.37          4.77         0.26 o
   7   0   8          3.37          3.27         0.29 o
 -11   1   8         10.30         10.04         0.32 o
 -10   1   8         65.94         74.58         2.29 o
  -9   1   8         97.40         95.73         2.33 o
  -8   1   8        305.70        285.21         8.06 o
  -7   1   8         34.92         34.64         1.60 o
  -5   1   8         18.79         19.87         0.98 o
  -4   1   8         87.38         85.20         2.04 o
  -3   1   8        477.66        464.28         9.63 o
  -2   1   8        142.68        148.21         2.40 o
  -1   1   8         96.67        104.45         1.60 o
   0   1   8         59.83         66.37         0.99 o
   1   1   8        308.44        298.87         4.26 o
   2   1   8        431.64        433.17         7.48 o
   3   1   8          8.42          7.97         0.31 o
   4   1   8         52.98         55.56         1.33 o
   5   1   8          8.38          8.86         0.39 o
   6   1   8          9.22          8.75         0.35 o
 -11   2   8         45.35         46.40         3.18 o
 -10   2   8         37.22         39.89         1.57 o
  -9   2   8          5.31          4.21         0.23 o
  -8   2   8        580.80        555.01        26.54 o
  -7   2   8        198.09        190.31         7.78 o
  -5   2   8         64.81         60.90         2.59 o
  -4   2   8        332.42        293.91         6.00 o
  -3   2   8         38.95         34.79         0.75 o
  -2   2   8        142.01        146.53         2.35 o
  -1   2   8        134.87        126.56         2.05 o
   0   2   8        238.14        241.35         3.44 o
   1   2   8          7.57          6.30         0.15 o
   2   2   8         10.49         10.38         0.27 o
   3   2   8        118.05        118.05         2.94 o
   4   2   8        124.33        133.29         3.43 o
   5   2   8        110.61        115.86         3.00 o
   6   2   8        177.56        172.90         4.71 o
   7   2   8         14.23         13.51         0.87 o
 -11   3   8         45.21         49.85         1.93 o
 -10   3   8          2.58          2.47         0.20 o
  -9   3   8         17.84         20.33         0.67 o
  -8   3   8         77.22         75.41         3.34 o
  -7   3   8        260.39        261.71        10.82 o
  -6   3   8         49.93         47.22         1.49 o
  -5   3   8        107.71        105.36         3.43 o
  -4   3   8        265.65        265.01         8.29 o
  -3   3   8        258.58        247.28         4.78 o
  -2   3   8        470.68        462.38         7.30 o
  -1   3   8        168.31        162.53         2.47 o
   0   3   8         82.16         76.89         1.20 o
   1   3   8         56.48         59.52         1.07 o
   2   3   8        139.82        142.37         4.34 o
   3   3   8        145.32        152.23         3.15 o
   4   3   8         56.81         60.53         1.65 o
   5   3   8         50.60         51.82         2.33 o
   6   3   8         23.93         21.84         0.82 o
 -10   4   8          0.88          2.34         0.19 o
  -9   4   8          4.35          3.99         0.17 o
  -8   4   8        142.39        140.25         4.63 o
  -7   4   8         31.14         29.00         1.37 o
  -6   4   8         97.26         93.84         2.77 o
  -5   4   8        631.33        638.79        25.56 o
  -4   4   8         24.53         23.49         0.91 o
  -3   4   8          4.20          2.59         0.25 o
  -2   4   8         25.04         19.50         0.45 o
  -1   4   8          3.15          4.90         0.18 o
   0   4   8        117.20        114.88         2.77 o
   1   4   8         88.90         87.35         1.82 o
   2   4   8        124.84        123.45         2.58 o
   3   4   8         96.39         90.37         1.91 o
   4   4   8         79.00         79.26         2.10 o
   5   4   8        220.81        212.25         8.88 o
   6   4   8         14.75         12.21         0.62 o
  -9   5   8         32.00         31.20         1.41 o
  -8   5   8         49.12         53.67         1.27 o
  -7   5   8         10.33         12.01         0.46 o
  -6   5   8          6.50          5.95         0.36 o
  -5   5   8         10.67         10.57         0.65 o
  -4   5   8        103.61        106.87         4.29 o
  -3   5   8        117.01        122.01         3.38 o
  -2   5   8        152.50        160.78         3.80 o
  -1   5   8          2.61          2.81         0.18 o
   0   5   8         77.68         73.09         1.72 o
   1   5   8          9.75         12.47         0.33 o
   2   5   8         17.40         21.04         0.59 o
   3   5   8         77.33         74.21         4.24 o
   4   5   8         43.48         44.28         2.13 o
  -7   6   8         36.19         35.82         0.89 o
  -6   6   8          5.55          5.41         0.23 o
  -5   6   8          5.74          7.53         0.49 o
  -4   6   8         88.31         96.43         4.80 o
  -3   6   8         30.66         26.05         0.70 o
  -2   6   8         15.31         13.32         0.40 o
  -1   6   8         57.93         51.51         1.56 o
   0   6   8         27.94         30.92         0.76 o
   1   6   8         12.57         12.04         0.45 o
   2   6   8         15.96         14.36         0.48 o
   3   6   8         12.60          9.85         0.56 o
  -3   7   8         64.90         70.19         2.88 o
  -2   7   8         37.68         44.91         1.34 o
  -1   7   8         92.88         77.33         3.44 o
   0   7   8         22.02         20.72         0.82 o
  -6  -6   9          8.83          8.46         0.32 o
  -5  -6   9         49.40         50.96         1.21 o
  -4  -6   9        148.50        161.96         4.47 o
  -3  -6   9          7.25          6.10         0.30 o
  -2  -6   9          1.25          1.46         0.14 o
  -1  -6   9         30.81         32.99         0.78 o
   0  -6   9          1.38          1.18         0.13 o
   1  -6   9         77.38         68.49         1.87 o
  -8  -5   9         17.31         16.87         0.70 o
  -7  -5   9         92.15         91.18         4.29 o
  -6  -5   9         15.54         15.67         0.57 o
  -5  -5   9         11.52         11.32         1.44 o
  -4  -5   9         36.53         33.98         0.89 o
  -3  -5   9         61.34         63.99         1.52 o
  -2  -5   9        119.29        115.44         2.58 o
  -1  -5   9         64.01         56.77         1.62 o
   0  -5   9          9.77         10.47         0.31 o
   1  -5   9         15.07         16.81         0.54 o
   2  -5   9          0.52          0.45         0.09 o
   3  -5   9         32.01         30.12         1.31 o
  -9  -4   9         14.49         15.89         0.58 o
  -8  -4   9         35.09         37.09         1.16 o
  -7  -4   9         36.15         40.73         1.28 o
  -6  -4   9          2.70          2.89         0.24 o
  -5  -4   9         71.76         76.70         3.21 o
  -4  -4   9        138.69        133.15         5.64 o
  -3  -4   9         75.45         71.59         1.68 o
  -2  -4   9        392.78        395.98         9.38 o
  -1  -4   9          1.41          1.14         0.15 o
   0  -4   9         32.93         29.36         1.11 o
   1  -4   9         18.07         20.14         0.63 o
   2  -4   9         28.57         29.65         0.76 o
   3  -4   9         28.75         30.81         2.80 o
   4  -4   9        115.76        112.98         5.84 o
   5  -4   9          7.95          8.38         0.36 o
 -10  -3   9         21.26         21.60         0.70 o
  -9  -3   9         81.19         79.46         2.22 o
  -8  -3   9          4.15          4.91         0.43 o
  -7  -3   9         45.94         46.01         1.41 o
  -6  -3   9        368.20        371.41        14.76 o
  -5  -3   9          7.63          6.97         0.49 o
  -4  -3   9        300.04        282.11         6.99 o
  -3  -3   9        485.28        473.29         9.33 o
  -2  -3   9        634.66        629.85        11.45 o
  -1  -3   9        128.78        134.75         2.50 o
   0  -3   9        179.05        193.12         4.53 o
   1  -3   9         93.85         98.38         2.06 o
   2  -3   9         42.59         43.71         0.97 o
   3  -3   9         54.51         57.76         1.82 o
   4  -3   9         72.96         70.11         2.85 o
   5  -3   9          0.39          0.64         0.21 o
 -11  -2   9         75.75         75.23         3.93 o
 -10  -2   9         34.00         35.76         1.14 o
  -9  -2   9         10.81         11.06         0.44 o
  -8  -2   9        101.32        106.54         4.49 o
  -7  -2   9         36.62         36.09         1.17 o
  -6  -2   9         13.88         13.84         0.79 o
  -5  -2   9         32.83         31.44         1.74 o
  -4  -2   9        487.57        452.99        10.50 o
  -3  -2   9         62.95         61.25         1.07 o
  -2  -2   9        353.75        346.30         5.19 o
  -1  -2   9         40.67         39.55         0.68 o
   0  -2   9        125.08        131.41         2.07 o
   1  -2   9        186.88        197.64         3.73 o
   2  -2   9        131.65        138.95         2.89 o
   3  -2   9        134.91        136.46         3.49 o
   4  -2   9         89.49         90.96         2.35 o
   5  -2   9        169.80        172.26         4.24 o
   6  -2   9         26.44         24.39         1.15 o
 -11  -1   9         66.75         71.86         2.13 o
 -10  -1   9          1.27          1.54         0.15 o
  -9  -1   9          5.59          6.61         0.34 o
  -8  -1   9         13.98         15.25         0.82 o
  -7  -1   9         65.21         53.98         2.42 o
  -6  -1   9        191.65        179.71         7.29 o
  -5  -1   9        102.01        103.10         4.29 o
  -4  -1   9          1.50          1.27         0.16 o
  -3  -1   9        100.62        100.72         1.57 o
  -2  -1   9         49.50         49.92         0.82 o
  -1  -1   9        301.05        295.41         4.23 o
   0  -1   9        116.70        116.18         1.69 o
   1  -1   9         16.40         19.30         0.43 o
   2  -1   9         49.28         45.68         0.97 o
   3  -1   9         70.74         69.69         1.63 o
   4  -1   9         30.36         32.26         0.82 o
   5  -1   9         88.63         85.45         2.76 o
   6  -1   9          9.08          9.32         0.40 o
 -11   0   9          0.00          0.12         0.08 o
 -10   0   9         59.66         51.76         1.29 o
  -9   0   9         65.91         73.24         1.82 o
  -8   0   9        511.21        486.33        19.49 o
  -7   0   9         15.69         11.16         0.69 o
  -6   0   9         46.16         40.05         1.80 o
  -5   0   9        155.95        158.44         6.46 o
  -4   0   9        288.23        277.83         5.91 o
  -3   0   9        461.38        429.50         7.29 o
  -2   0   9         90.14         83.17         1.30 o
  -1   0   9         60.68         58.92         0.95 o
   0   0   9         16.36         13.42         0.31 o
   1   0   9         18.05         21.92         0.52 o
   2   0   9        148.32        162.19         3.44 o
   3   0   9         25.74         24.37         0.80 o
   4   0   9         97.04         99.86         2.70 o
   5   0   9         19.68         18.86         0.63 o
   6   0   9         47.36         38.50         3.11 o
 -11   1   9         66.67         70.69         2.12 o
 -10   1   9          1.29          1.61         0.16 o
  -9   1   9          5.56          6.30         0.27 o
  -8   1   9         13.79         14.17         0.82 o
  -7   1   9         65.70         57.26         2.46 o
  -6   1   9        190.97        177.18         7.29 o
  -5   1   9        102.89        103.36         4.26 o
  -4   1   9          1.63          1.74         0.44 o
  -3   1   9        100.44         99.45         1.64 o
  -2   1   9         50.11         50.13         0.86 o
  -1   1   9        301.49        299.50         4.51 o
   0   1   9        116.86        116.47         1.80 o
   1   1   9         16.55         19.74         0.47 o
   2   1   9         49.47         45.56         0.87 o
   3   1   9         71.31         69.91         1.64 o
   4   1   9         30.34         32.16         0.84 o
   5   1   9         88.47         84.98         2.83 o
   6   1   9          8.98          8.85         0.40 o
 -11   2   9         75.86         79.30         2.98 o
 -10   2   9         33.78         35.02         1.90 o
  -9   2   9         11.04         11.25         0.52 o
  -8   2   9        102.44        109.39         4.49 o
  -7   2   9         36.32         34.90         1.17 o
  -6   2   9         14.14         14.24         0.82 o
  -5   2   9         32.96         32.90         1.47 o
  -4   2   9        486.33        456.40         9.37 o
  -3   2   9         63.86         63.54         1.06 o
  -2   2   9        354.17        346.45         5.44 o
  -1   2   9         40.93         40.19         0.71 o
   0   2   9        125.02        135.06         2.21 o
   1   2   9        188.05        199.11         3.53 o
   2   2   9        131.79        141.77         2.94 o
   3   2   9        135.16        139.59         3.58 o
   4   2   9         90.82         91.92         2.41 o
   5   2   9        168.17        167.84         5.14 o
   6   2   9         26.63         27.63         1.38 o
 -10   3   9         20.91         19.35         0.92 o
  -9   3   9         80.29         75.67         2.24 o
  -8   3   9          4.03          4.25         0.36 o
  -7   3   9         45.21         42.96         1.40 o
  -6   3   9        369.92        361.27        14.73 o
  -5   3   9          7.71          6.79         0.37 o
  -4   3   9        300.32        293.80         6.76 o
  -3   3   9        485.35        468.49         8.48 o
  -2   3   9        632.85        622.90        12.14 o
  -1   3   9        129.81        135.63         3.24 o
   0   3   9        180.03        192.60         3.60 o
   1   3   9         94.48         98.53         2.09 o
   2   3   9         42.57         44.24         0.98 o
   3   3   9         54.10         56.77         1.55 o
   4   3   9         72.43         69.68         1.86 o
   5   3   9          0.43          0.66         0.11 o
  -9   4   9         14.12         17.05         0.45 o
  -8   4   9         34.49         37.08         1.80 o
  -7   4   9         36.46         39.91         1.36 o
  -6   4   9          2.86          3.37         0.51 o
  -5   4   9         71.67         75.20         2.33 o
  -4   4   9        137.20        133.83         3.20 o
  -3   4   9         76.54         74.13         1.79 o
  -2   4   9        393.11        389.15         7.62 o
  -1   4   9          1.46          1.07         0.14 o
   0   4   9         32.84         29.79         0.69 o
   1   4   9         17.87         19.04         0.55 o
   2   4   9         27.36         29.16         0.88 o
   3   4   9         28.34         30.02         0.86 o
   4   4   9        114.90        109.61         3.61 o
   5   4   9          7.86          8.28         0.52 o
  -8   5   9         17.39         18.12         0.47 o
  -7   5   9         92.36         88.32         3.70 o
  -6   5   9         15.61         15.35         0.48 o
  -5   5   9         11.19         10.85         0.44 o
  -4   5   9         36.87         34.36         0.90 o
  -3   5   9         61.84         61.81         1.56 o
  -2   5   9        119.23        113.87         2.83 o
  -1   5   9         63.30         56.78         1.34 o
   0   5   9          9.74         10.34         0.32 o
   1   5   9         15.00         16.10         0.47 o
   2   5   9          0.61          0.68         0.11 o
   3   5   9         32.15         28.35         1.51 o
  -6   6   9          9.16          8.61         0.34 o
  -5   6   9         50.33         49.78         1.23 o
  -4   6   9        148.03        156.66         3.74 o
  -3   6   9          7.54          6.30         0.34 o
  -2   6   9          1.31          1.28         0.14 o
  -1   6   9         30.77         33.07         0.80 o
   0   6   9          1.46          1.18         0.43 o
   1   6   9         76.82         70.77         2.46 o
  -4  -6  10          2.65          3.50         0.29 o
  -3  -6  10          5.44          7.44         0.28 o
  -2  -6  10         52.29         56.64         2.10 o
  -7  -5  10         49.88         48.82         1.19 o
  -6  -5  10         10.40         11.45         0.31 o
  -5  -5  10         17.43         15.00         0.45 o
  -4  -5  10        160.64        162.03         4.56 o
  -3  -5  10         12.54         14.38         0.41 o
  -2  -5  10         25.59         28.76         0.71 o
  -1  -5  10          0.14          0.13         0.07 o
   0  -5  10          2.13          2.20         0.16 o
   1  -5  10         38.16         34.25         0.99 o
  -9  -4  10         16.49         14.64         1.31 o
  -8  -4  10         10.65         12.11         0.44 o
  -7  -4  10         55.55         58.75         1.74 o
  -6  -4  10        405.04        379.18        16.00 o
  -5  -4  10         90.94         93.81         2.70 o
  -4  -4  10         68.77         76.81         1.80 o
  -3  -4  10         69.10         73.14         1.70 o
  -2  -4  10         64.59         63.04         1.47 o
  -1  -4  10         90.19         94.32         2.13 o
   0  -4  10         97.74         95.85         4.56 o
   1  -4  10         21.70         19.53         0.72 o
   2  -4  10         88.15         89.99         5.13 o
   3  -4  10          9.76          8.13         0.51 o
 -10  -3  10         25.47         26.00         0.82 o
  -9  -3  10          5.31          5.12         0.27 o
  -8  -3  10         40.12         41.50         1.31 o
  -7  -3  10          3.86          3.80         0.28 o
  -6  -3  10         93.22        100.46         4.13 o
  -5  -3  10        103.56        106.96         3.04 o
  -4  -3  10        105.94        117.29         3.28 o
  -3  -3  10        102.21        102.35         2.38 o
  -2  -3  10         18.47         19.39         0.65 o
  -1  -3  10         93.52         95.08         1.93 o
   0  -3  10         84.17         73.67         2.19 o
   1  -3  10          0.52          0.61         0.10 o
   2  -3  10          3.44          4.22         0.25 o
   3  -3  10         20.53         21.03         0.78 o
   4  -3  10         42.48         42.66         1.31 o
 -10  -2  10         31.71         30.97         0.95 o
  -9  -2  10        195.56        186.72         5.73 o
  -8  -2  10        105.97        111.77         3.27 o
  -7  -2  10        159.66        156.79         9.78 o
  -6  -2  10         64.80         71.28         2.98 o
  -5  -2  10         20.24         20.74         0.66 o
  -4  -2  10          6.14          5.87         0.26 o
  -3  -2  10        129.34        125.77         2.41 o
  -2  -2  10         64.59         67.75         2.00 o
  -1  -2  10        333.88        341.67         6.65 o
   0  -2  10        104.04        104.44         2.15 o
   1  -2  10         22.52         21.68         0.53 o
   2  -2  10        117.15        118.11         3.03 o
   3  -2  10          6.80          6.80         0.34 o
   4  -2  10        176.98        188.78         5.87 o
   5  -2  10         59.43         59.54         2.59 o
 -11  -1  10          8.36          9.03         0.43 o
 -10  -1  10         14.59         15.98         0.45 o
  -9  -1  10         13.61         13.55         0.69 o
  -8  -1  10        148.16        147.03         4.18 o
  -7  -1  10        107.77         96.70         2.97 o
  -6  -1  10        338.94        353.98        14.49 o
  -5  -1  10         27.98         26.07         0.87 o
  -4  -1  10         50.70         47.80         1.18 o
  -3  -1  10         70.07         69.43         1.70 o
  -2  -1  10        292.83        287.13         8.05 o
  -1  -1  10         92.91         88.86         1.56 o
   0  -1  10         61.92         66.07         1.39 o
   1  -1  10          6.43          6.83         0.22 o
   2  -1  10         74.37         79.32         2.16 o
   3  -1  10         72.36         71.94         1.97 o
   4  -1  10         21.59         20.74         0.81 o
   5  -1  10         24.95         26.22         0.91 o
 -11   0  10         54.21         51.04         2.36 o
 -10   0  10          1.20          2.85         0.32 o
  -9   0  10          5.14          5.03         0.39 o
  -8   0  10         54.17         48.60         1.52 o
  -7   0  10        132.59        126.15         3.70 o
  -6   0  10         15.60         10.73         0.69 o
  -5   0  10         11.19         11.39         0.62 o
  -4   0  10         34.16         29.42         0.88 o
  -3   0  10         10.62         10.44         0.28 o
  -2   0  10         12.08         10.84         0.36 o
  -1   0  10          0.94          2.41         0.13 o
   0   0  10          2.76          2.09         0.17 o
   1   0  10        144.61        166.48         3.53 o
   2   0  10        361.09        386.29        10.02 o
   3   0  10         67.91         67.69         1.88 o
   4   0  10          0.48          0.42         0.13 o
   5   0  10          7.42          7.65         0.38 o
 -10   1  10         14.75         15.86         0.52 o
  -9   1  10         13.77         13.02         0.53 o
  -8   1  10        147.80        140.13         5.00 o
  -7   1  10        107.97        103.81         3.44 o
  -6   1  10        341.20        367.66        14.49 o
  -5   1  10         28.09         25.92         0.93 o
  -4   1  10         50.15         44.17         1.36 o
  -3   1  10         70.41         69.58         1.46 o
  -2   1  10        289.67        288.64         5.29 o
  -1   1  10         93.35         91.20         1.76 o
   0   1  10         61.93         68.72         1.49 o
   1   1  10          6.54          6.84         0.24 o
   2   1  10         73.86         77.55         2.15 o
   3   1  10         72.16         70.20         1.95 o
   4   1  10         21.86         21.83         0.84 o
   5   1  10         25.48         25.09         1.65 o
 -10   2  10         31.61         27.99         1.74 o
  -9   2  10        197.29        203.02         7.75 o
  -8   2  10        105.52        110.91         3.26 o
  -7   2  10        159.64        158.99         6.94 o
  -6   2  10         64.12         67.74         2.95 o
  -5   2  10         20.63         21.95         1.15 o
  -4   2  10          6.16          6.10         0.30 o
  -3   2  10        129.20        123.85         2.29 o
  -2   2  10         64.36         71.09         1.45 o
  -1   2  10        333.82        339.43         6.77 o
   0   2  10        103.63        101.41         2.21 o
   1   2  10         22.18         21.31         0.54 o
   2   2  10        118.87        119.44         2.86 o
   3   2  10          6.91          7.88         0.43 o
   4   2  10        175.69        186.09         6.04 o
   5   2  10         58.94         53.54         2.74 o
 -10   3  10         25.37         26.19         1.18 o
  -9   3  10          5.40          5.57         0.23 o
  -8   3  10         40.16         41.09         1.30 o
  -7   3  10          3.99          3.72         0.27 o
  -6   3  10         93.55         97.87         4.10 o
  -5   3  10        103.00        104.03         3.02 o
  -4   3  10        106.40        113.41         2.76 o
  -3   3  10        102.94        102.56         2.05 o
  -2   3  10         19.30         19.91         0.48 o
  -1   3  10         94.38         95.66         1.95 o
   0   3  10         84.13         75.05         1.83 o
   1   3  10          0.47          0.67         0.12 o
   2   3  10          3.41          4.11         0.16 o
   3   3  10         20.33         20.90         0.83 o
   4   3  10         42.22         38.38         3.18 o
  -9   4  10         16.73         17.09         0.52 o
  -8   4  10         10.70         11.68         0.62 o
  -7   4  10         55.67         56.44         1.75 o
  -6   4  10        404.87        418.56        15.96 o
  -5   4  10         89.84         93.89         2.26 o
  -4   4  10         68.19         73.06         1.82 o
  -3   4  10         70.28         73.41         1.49 o
  -2   4  10         64.60         63.48         1.49 o
  -1   4  10         90.67         95.71         2.18 o
   0   4  10         97.26         98.05         2.69 o
   1   4  10         21.27         19.36         0.58 o
   2   4  10         88.97         89.45         5.59 o
   3   4  10          9.55          8.15         0.52 o
  -6   5  10         10.57         11.89         0.42 o
  -5   5  10         17.75         16.38         0.45 o
  -4   5  10        160.29        161.18         3.81 o
  -3   5  10         12.25         14.58         0.55 o
  -2   5  10         25.23         27.97         0.71 o
  -1   5  10          0.10          0.23         0.09 o
   0   5  10          2.10          2.29         0.26 o
   1   5  10         38.61         36.86         1.04 o
   2   5  10        148.58        142.92         6.27 o
  -4   6  10          2.61          2.62         0.26 o
  -3   6  10          5.22          6.64         0.36 o
  -2   6  10         52.46         57.85         1.32 o
  -1   6  10         40.48         43.63         1.25 o
  -6  -5  11         92.28         96.98         3.97 o
  -5  -5  11         11.51         11.49         0.43 o
  -4  -5  11         87.96         91.38         2.64 o
  -3  -5  11          5.07          7.13         0.31 o
  -2  -5  11          2.57          3.55         0.22 o
  -1  -5  11         13.91         10.69         0.36 o
   0  -5  11         36.76         33.63         1.21 o
  -8  -4  11          3.87          3.14         0.16 o
  -7  -4  11         31.25         28.16         1.28 o
  -6  -4  11         16.63         16.98         0.58 o
  -5  -4  11          7.40          7.06         0.25 o
  -4  -4  11        109.31        116.41         2.52 o
  -3  -4  11         84.50         85.22         1.96 o
  -2  -4  11          4.40          5.97         0.23 o
  -1  -4  11        102.30         95.11         3.43 o
   0  -4  11          3.20          3.48         0.20 o
   1  -4  11         18.37         17.36         1.11 o
  -9  -3  11         65.59         66.59         1.96 o
  -8  -3  11        101.56        104.59         2.99 o
  -7  -3  11         36.01         36.67         1.28 o
  -6  -3  11          4.18          4.48         0.28 o
  -5  -3  11        111.91        116.73         3.30 o
  -4  -3  11         26.46         27.17         0.63 o
  -3  -3  11         59.97         65.33         1.36 o
  -2  -3  11         36.49         36.02         0.80 o
  -1  -3  11        101.48         98.86         2.30 o
   0  -3  11         20.24         19.32         0.54 o
   1  -3  11         26.20         28.75         0.72 o
   2  -3  11         27.15         27.11         1.72 o
   3  -3  11         23.91         18.50         0.88 o
  -9  -2  11         24.04         26.25         0.82 o
  -8  -2  11         33.69         40.63         1.25 o
  -7  -2  11         43.69         40.84         2.47 o
  -6  -2  11         35.56         38.28         1.20 o
  -5  -2  11        189.51        191.51         4.53 o
  -4  -2  11          8.31          9.51         0.35 o
  -3  -2  11        120.73        126.62         2.51 o
  -2  -2  11         80.97         79.96         1.62 o
  -1  -2  11         77.52         80.07         1.62 o
   0  -2  11         14.87         14.08         0.53 o
   1  -2  11          5.31          5.91         0.19 o
   2  -2  11        149.80        153.49         4.79 o
   4  -2  11         82.90         74.59         3.57 o
 -10  -1  11         49.92         47.13         1.43 o
  -9  -1  11         34.67         35.90         1.15 o
  -8  -1  11         52.71         49.98         2.05 o
  -7  -1  11         23.20         23.33         0.83 o
  -6  -1  11        152.91        151.25         4.09 o
  -5  -1  11          4.74          4.11         0.44 o
  -4  -1  11         21.56         21.98         0.53 o
  -3  -1  11         62.39         61.23         1.29 o
  -2  -1  11        220.01        230.31         5.18 o
  -1  -1  11        119.81        119.92         2.44 o
   0  -1  11          1.07          0.80         0.12 o
   1  -1  11         40.49         46.33         1.15 o
   2  -1  11         82.13         85.27         2.75 o
   3  -1  11        101.26        103.26         6.71 o
   4  -1  11         66.37         61.78         4.31 o
 -10   0  11         38.66         42.02         0.90 o
  -9   0  11          0.00          0.08         0.12 o
  -8   0  11          5.55          5.99         0.33 o
  -7   0  11          4.49          2.98         0.33 o
  -6   0  11         13.27         14.74         0.70 o
  -5   0  11         96.20         97.78         2.80 o
  -4   0  11        122.57        122.59         2.45 o
  -3   0  11         15.95         19.40         0.55 o
  -2   0  11         11.64         10.02         0.30 o
  -1   0  11         35.56         31.32         0.69 o
   0   0  11         12.19         10.19         0.32 o
   1   0  11        309.64        332.56         6.94 o
   2   0  11         76.67         73.03         2.00 o
   3   0  11         23.92         21.74         0.69 o
   4   0  11        140.75        134.01         4.20 o
 -10   1  11         50.19         46.03         1.11 o
  -9   1  11         35.09         38.17         1.29 o
  -8   1  11         52.94         48.36         1.57 o
  -7   1  11         22.96         21.83         1.11 o
  -6   1  11        153.81        152.18         4.29 o
  -5   1  11          4.64          3.75         0.43 o
  -4   1  11         21.82         22.31         0.53 o
  -3   1  11         62.12         63.57         1.49 o
  -2   1  11        220.16        230.04         4.60 o
  -1   1  11        120.16        120.92         2.44 o
   0   1  11          1.00          0.69         0.12 o
   1   1  11         40.32         46.55         1.04 o
   2   1  11         81.29         83.32         2.27 o
   3   1  11        101.42        100.76         3.15 o
   4   1  11         66.10         65.28         2.85 o
  -9   2  11         23.43         24.62         1.13 o
  -8   2  11         32.44         39.03         1.24 o
  -7   2  11         43.91         41.03         1.30 o
  -6   2  11         35.04         37.99         1.49 o
  -5   2  11        188.56        190.19         5.34 o
  -4   2  11          8.02          8.69         0.30 o
  -3   2  11        120.69        123.85         2.56 o
  -2   2  11         80.97         78.75         1.65 o
  -1   2  11         77.20         79.45         1.64 o
   0   2  11         15.28         13.85         0.38 o
   1   2  11          5.52          6.03         0.23 o
   2   2  11        151.34        166.02         6.09 o
   3   2  11         49.38         51.86         1.85 o
   4   2  11         82.05         81.21         2.59 o
  -9   3  11         66.51         68.66         1.96 o
  -8   3  11        101.49        102.00         3.00 o
  -7   3  11         36.29         37.28         2.00 o
  -6   3  11          4.38          5.01         0.30 o
  -5   3  11        111.94        117.04         3.30 o
  -4   3  11         26.48         27.24         0.64 o
  -3   3  11         60.37         65.28         1.37 o
  -2   3  11         37.98         38.20         0.81 o
  -1   3  11        101.21         97.39         2.22 o
   0   3  11         20.41         19.89         0.64 o
   1   3  11         26.20         29.59         0.75 o
   2   3  11         27.52         28.38         2.55 o
   3   3  11         24.28         18.55         0.69 o
  -8   4  11          3.69          3.05         0.16 o
  -7   4  11         31.76         31.50         1.28 o
  -6   4  11         16.75         17.81         0.57 o
  -5   4  11          7.23          7.20         0.25 o
  -4   4  11        109.73        109.61         4.02 o
  -3   4  11         85.10         87.85         1.99 o
  -2   4  11          4.36          5.60         0.22 o
  -1   4  11        102.04         98.37         2.71 o
   0   4  11          3.10          3.71         0.21 o
   1   4  11         19.06         18.07         1.60 o
   2   4  11         76.29         73.46         3.28 o
  -5   5  11         11.79         11.91         0.59 o
  -4   5  11         87.17         96.74         3.64 o
  -3   5  11          5.02          6.47         0.21 o
  -2   5  11          2.38          2.88         0.23 o
  -1   5  11         14.10         10.45         0.44 o
   0   5  11         36.79         33.27         1.69 o
  -6  -4  12         83.21         79.93         2.89 o
  -5  -4  12         13.29         12.71         0.44 o
  -4  -4  12          8.97          9.26         0.32 o
  -3  -4  12         16.70         16.68         0.69 o
  -2  -4  12         64.60         58.64         4.90 o
  -1  -4  12          7.49          6.91         0.26 o
  -8  -3  12         55.77         49.55         1.72 o
  -7  -3  12         16.49         17.70         0.45 o
  -6  -3  12          5.35          4.83         0.31 o
  -5  -3  12         84.63         88.27         3.54 o
  -4  -3  12         59.09         61.56         1.39 o
  -3  -3  12          7.51          9.36         0.31 o
  -2  -3  12        170.36        172.45         3.93 o
  -1  -3  12         33.92         32.53         0.82 o
   0  -3  12         72.81         78.35         1.81 o
   1  -3  12         19.46         20.45         0.70 o
  -9  -2  12         30.72         25.90         0.79 o
  -8  -2  12         15.71         17.95         0.59 o
  -7  -2  12         34.40         33.69         1.03 o
  -6  -2  12          1.60          2.00         0.18 o
  -5  -2  12        141.88        143.90         3.42 o
  -4  -2  12        162.86        170.69         3.41 o
  -3  -2  12         27.28         31.15         0.69 o
  -2  -2  12          9.03          7.07         0.20 o
  -1  -2  12          3.04          5.21         0.22 o
   0  -2  12         21.28         21.09         0.65 o
   1  -2  12         35.99         36.62         2.08 o
   2  -2  12         33.00         30.94         1.47 o
  -9  -1  12         17.08         17.59         0.88 o
  -8  -1  12         45.04         40.08         1.26 o
  -7  -1  12         23.95         24.53         0.68 o
  -6  -1  12         86.09         87.97         2.12 o
  -5  -1  12         82.21         85.92         2.98 o
  -4  -1  12         55.05         56.41         1.35 o
  -3  -1  12          5.13          5.61         0.24 o
  -2  -1  12        163.82        166.10         3.74 o
  -1  -1  12         16.96         18.17         0.61 o
   0  -1  12         10.91         10.49         0.40 o
   1  -1  12         18.30         18.78         0.73 o
   2  -1  12         35.67         37.73         5.26 o
   3  -1  12         12.20         11.59         0.62 o
  -9   0  12         25.21         21.78         0.67 o
  -8   0  12         48.39         52.26         1.32 o
  -7   0  12         24.82         26.32         0.71 o
  -6   0  12         14.37         12.71         0.41 o
  -5   0  12         45.21         42.78         1.09 o
  -4   0  12          3.08          2.85         0.19 o
  -3   0  12          8.23          8.05         0.29 o
  -2   0  12         54.89         53.56         1.26 o
  -1   0  12        301.34        321.72        10.41 o
   0   0  12         22.98         24.55         0.65 o
   1   0  12         13.34         10.11         0.47 o
   2   0  12          5.51          6.37         0.47 o
   3   0  12         47.00         47.14         2.16 o
  -9   1  12         16.91         18.28         0.58 o
  -8   1  12         45.32         42.73         1.57 o
  -7   1  12         24.03         24.90         0.80 o
  -6   1  12         83.96         86.22         2.12 o
  -5   1  12         81.40         84.78         2.07 o
  -4   1  12         54.92         55.36         1.34 o
  -3   1  12          5.05          5.63         0.24 o
  -2   1  12        164.67        166.12         3.33 o
  -1   1  12         16.78         17.88         0.52 o
   0   1  12         10.95         10.79         0.30 o
   1   1  12         18.26         18.56         0.59 o
   2   1  12         35.94         37.13         1.77 o
   3   1  12         12.12          9.95         0.59 o
  -9   2  12         30.15         26.12         1.06 o
  -8   2  12         16.54         18.13         0.85 o
  -7   2  12         34.37         32.89         1.02 o
  -6   2  12          1.52          2.00         0.26 o
  -5   2  12        141.90        143.05         3.40 o
  -4   2  12        164.01        174.63         3.91 o
  -3   2  12         27.18         31.32         0.69 o
  -2   2  12          9.13          7.38         0.21 o
  -1   2  12          3.27          5.60         0.39 o
   0   2  12         21.45         21.44         0.57 o
   1   2  12         36.48         33.28         1.28 o
   2   2  12         32.70         29.19         1.93 o
  -8   3  12         55.83         46.64         4.32 o
  -7   3  12         16.27         15.72         0.79 o
  -6   3  12          5.40          5.35         0.27 o
  -5   3  12         85.18         89.35         3.00 o
  -4   3  12         58.77         59.43         1.42 o
  -3   3  12          7.83          9.45         0.27 o
  -2   3  12        172.85        173.29         5.50 o
  -1   3  12         33.70         33.70         0.98 o
   0   3  12         72.36         78.92         2.49 o
  -6   4  12         82.38         66.03         3.28 o
  -5   4  12         13.17         11.91         0.97 o
  -4   4  12          9.01          9.22         0.29 o
  -3   4  12         16.32         16.19         0.49 o
  -2   4  12         65.28         64.71         2.20 o
  -1   4  12          7.55          6.84         0.33 o
   0   4  12         53.90         42.99         1.97 o
  -5  -3  13         30.35         30.57         0.91 o
  -4  -3  13         12.50         11.46         0.34 o
  -3  -3  13          4.41          4.80         0.24 o
  -2  -3  13         16.07         14.48         0.77 o
  -7  -2  13         50.03         48.48         2.03 o
  -6  -2  13          1.59          2.19         0.26 o
  -5  -2  13         18.02         17.69         1.64 o
  -4  -2  13         32.26         36.00         1.02 o
  -3  -2  13         41.65         42.80         2.57 o
  -2  -2  13         55.90         60.03         1.66 o
  -1  -2  13          0.32          0.40         0.16 o
   0  -2  13          7.50          8.44         0.56 o
  -8  -1  13          1.29          1.57         0.20 o
  -7  -1  13          3.77          4.04         0.25 o
  -6  -1  13          3.64          3.88         0.27 o
  -5  -1  13         51.89         54.66         1.58 o
  -4  -1  13         12.22         13.12         0.39 o
  -3  -1  13         24.38         25.32         0.81 o
  -2  -1  13         58.78         62.96         1.82 o
  -1  -1  13         21.84         22.14         1.01 o
   0  -1  13         31.63         35.26         1.64 o
  -8   0  13          0.18          0.91         0.16 o
  -7   0  13        132.97        133.22         4.46 o
  -6   0  13          0.23          0.34         0.15 o
  -5   0  13          4.38          5.76         0.24 o
  -4   0  13         90.17         99.25         2.27 o
  -3   0  13          2.51          2.45         0.31 o
  -2   0  13         82.09         87.66         2.48 o
  -1   0  13         49.80         49.02         1.41 o
   0   0  13        190.06        167.80        25.71 o
   1   0  13         25.72         21.57         3.24 o
  -8   1  13          1.28          1.32         0.13 o
  -7   1  13          3.72          3.81         0.27 o
  -6   1  13          3.47          3.49         0.24 o
  -5   1  13         51.23         53.73         1.29 o
  -4   1  13         12.26         13.35         0.38 o
  -3   1  13         23.95         25.07         1.10 o
  -2   1  13         58.88         63.95         1.82 o
  -1   1  13         21.62         21.74         0.79 o
   0   1  13         31.66         31.42         1.10 o
   1   1  13         19.92          7.20         0.43 o
  -7   2  13         50.71         52.38         2.36 o
  -6   2  13          1.69          1.63         0.16 o
  -5   2  13         18.10         17.90         0.63 o
  -4   2  13         32.58         36.59         0.87 o
  -3   2  13         41.85         43.72         1.27 o
  -2   2  13         55.92         57.13         4.50 o
  -1   2  13          0.35          0.43         0.10 o
   0   2  13          7.65          9.00         0.52 o
  -6   3  13         52.79         55.15         1.64 o
  -5   3  13         30.21         30.96         1.52 o
  -4   3  13         12.37         11.75         0.39 o
  -3   3  13          4.21          3.86         0.26 o
  -2   3  13         15.97         15.38         0.46 o
  -1   3  13         29.08         20.95         1.05 o
  -6  -1  14         19.08         18.46         0.79 o
  -5  -1  14         49.20         46.26         1.74 o
  -4  -1  14          7.92          8.91         0.34 o
  -3  -1  14         36.39         34.19         1.34 o
  -2  -1  14        195.41        193.50         5.35 o
  -6   0  14          1.63          2.49         0.23 o
  -5   0  14         22.71         22.54         0.80 o
  -4   0  14         23.10         21.48         1.21 o
  -3   0  14         21.87         20.60         1.16 o
  -2   0  14         12.80         14.12         0.44 o
  -6   1  14         18.63         19.71         0.61 o
  -5   1  14         49.36         48.91         2.23 o
  -4   1  14          7.87          9.15         0.34 o
  -3   1  14         36.72         38.41         1.09 o
  -2   1  14        197.89        199.93         6.81 o
                                                
